# Supplementary material for: Brain disconnections link structural connectivity with function and behaviour
Source: Nat Commun. 2020 Oct 9;11:5094. doi: 10.1038/s41467-020-18920-9 (PMC7547734; doi:10.1038/s41467-020-18920-9)
Supplement: Supplementary file 5 — Supplementary Data 1 [file 41467_2020_18920_MOESM5_ESM.xlsx]

## Sheet: Sheet 1 - Supplementary Table 1
Supplementary Table 1: Components Scores
		C1	C2	C3	C4	C5	C6	C7	C8	C9	C10	C11	C12	C13	C14	C15	C16	C17	C18	C19	C20	C21	C22	C23	C24	C25	C26	C27	C28	C29	C30	C31	C32	C33	C34	C35	C36	C37	C38	C39	C40	C41	C42	C43	C44	C45	C46
LEFT	V1	0.05204	-0.51141	0.11814	-0.14844	2.972	0.53052	-0.42036	-0.6834	-0.1428	-0.06197	0.62151	-0.66235	0.29155	0.06326	-0.64593	0.15287	0.37961	-0.12564	-0.09818	0.71048	0.46401	0.42998	0.52875	-0.03706	0.40197	-0.79254	1.70459	-0.55414	0.28426	-1.51526	0.44267	0.00595	-0.6278	-0.21252	0.94218	-0.50833	0.73081	1.46688	0.16851	-1.5065	0.29466	-0.86686	-1.00377	-0.34377	-0.40793	1.20581
	MST	-0.08688	-0.7561	-0.12682	0.01596	-0.42808	-0.39653	-0.23226	-0.33608	-0.1582	0.50216	2.86483	0.40467	0.07289	-0.22762	-0.66004	-0.0958	0.27806	-0.08047	-0.30706	0.05041	0.23559	0.23374	-0.03879	-0.09248	-0.08135	-0.25156	-0.15173	-0.04107	-0.22583	0.17821	-0.09937	0.28071	0.00449	0.26895	-0.43258	-0.05387	-5.60627	0.32529	0.22987	0.9233	-0.04003	-0.46715	-0.33901	-0.2144	-0.49712	-0.20035
	V6	0.45374	-0.37165	0.59968	-0.14144	2.93971	0.56519	-0.33391	-0.36549	-0.32625	-0.03904	2.05169	0.61065	0.11138	-0.19469	-0.69244	0.16211	0.45338	1.08105	-0.03486	0.48469	0.1809	0.33847	-0.08198	-0.55009	0.28009	-0.47897	3.23891	-0.5739	0.6593	-2.49103	1.00025	1.16179	0.11497	1.5938	-0.42956	-0.37731	1.78298	3.20396	-0.19674	-0.71161	0.61538	-0.98337	0.63619	-0.88555	-0.56039	0.51872
	V2	-0.15942	-0.61609	-0.06468	-0.10097	2.81036	-0.23771	-0.45781	-0.678	0.0405	-0.12149	-0.06137	-0.63517	0.32366	-0.03652	-0.42672	0.09237	0.20529	-0.45713	-0.24872	0.66129	0.30494	0.22857	0.38	0.12634	0.28595	-0.50811	1.1336	-0.27335	-0.02358	-0.10577	0.08683	-0.30338	-0.23563	0.06956	0.98126	-0.4774	0.95848	0.55274	0.03954	-1.00353	0.07009	-0.50569	-0.69095	-0.13873	-0.16257	0.72334
	V3	-0.23019	-0.64604	-0.07802	-0.09183	2.2787	-0.18824	-0.32675	-0.75245	0.03458	-0.11271	-0.06219	-0.53235	0.24844	-0.02271	-0.35237	0.05617	0.15509	-0.36352	-0.26635	0.65547	0.21087	0.20575	0.2783	0.08401	0.37992	-0.50453	1.09585	-0.23069	-0.0333	0.43832	0.01172	-0.27293	-0.10761	-0.12682	0.92082	-0.35252	0.76581	0.68479	-0.00738	-0.78449	0.28011	-0.26304	-0.637	-0.13758	-0.28234	0.48211
	V4	-0.37454	-0.69188	-0.25807	-0.04358	2.16832	-0.79321	-0.06723	-0.74559	0.15337	-0.13319	-0.0361	-0.25327	0.05878	0.07451	-0.21058	0.04561	-0.28743	-0.50926	-0.70138	0.61708	-0.01724	-0.09488	0.10125	0.21104	0.28576	-0.30494	0.46464	0.06953	-0.33116	4.08639	-0.12587	-0.24708	0.16375	-0.60691	0.46278	-0.12572	0.17491	1.43622	0.23979	-0.72914	0.41095	-0.27307	-0.49301	-0.35544	-0.36985	0.44163
	V8	-0.68083	-0.75691	-0.09368	0.00367	1.92924	-0.87974	-0.03074	-0.82807	-0.00238	0.03759	-0.7694	-0.3794	-0.019	-0.01488	0.28431	0.05572	-0.17113	-0.65812	-0.23552	0.28061	0.07629	-0.07799	0.18647	0.25551	0.29093	-0.06546	0.03912	0.16654	-0.13912	5.12328	-0.24965	-0.49221	0.40437	-0.57935	-1.14615	-0.0351	0.63731	-0.23414	-0.19801	-0.45073	0.18329	0.08199	-0.51491	0.16364	-0.11458	0.39353
	BA4	1.29858	0.36132	0.91742	-0.57459	-0.20392	-0.0325	0.68104	0.35323	6.66766	0.1021	-0.55871	-0.58457	0.35112	-0.25317	0.34381	-0.88108	1.1072	0.35978	-0.44946	0.67232	0.12936	-1.25144	-0.79988	1.02461	0.06194	0.02007	0.23161	-0.53041	-0.39089	0.13444	0.10483	-2.64052	0.07307	0.43827	-0.57628	-0.10545	0.07365	-0.1209	0.51661	0.81794	0.12273	-0.2624	-0.00429	-0.45015	1.19893	-0.30604
	3b	1.3614	-0.08031	0.85144	-0.44531	-0.19385	-0.12247	0.02531	-0.45972	4.37052	-0.23934	-1.16716	0.7325	0.18655	-0.31058	0.85191	-0.94811	1.11959	0.17977	-0.32096	1.02847	-0.2476	-0.93611	2.25719	0.56513	0.12803	-0.43483	-0.02314	-0.33407	-2.28613	-0.63289	0.1617	-1.75576	-0.31727	1.17359	-0.25889	-0.27928	-0.47373	1.51288	1.87493	0.05349	-0.07377	0.37092	0.07217	0.71384	0.73148	-0.14367
	FEF	1.35791	0.79054	-0.98308	-0.33069	0.00936	-0.02452	-0.18806	0.32147	3.67899	7.36482	-0.07961	0.10265	-0.34477	0.13857	0.77584	-2.07961	-1.33032	0.37055	-0.78307	-0.31655	-0.09362	-0.4489	0.28548	0.77248	-1.13769	0.42178	-0.46069	-1.30496	-1.11897	-0.77505	0.36134	2.59998	-0.96855	-1.29881	0.30551	-1.87272	-0.85472	0.25001	-0.41072	-1.2888	1.16407	-1.67695	-1.8071	-1.5708	0.37466	-0.194
	PEF	2.15495	0.8764	-0.92668	-0.40261	-0.04868	-0.01854	0.27057	0.1346	-1.49247	8.89891	-0.32834	-0.67514	-0.32549	0.24668	0.14187	-1.59921	1.01411	0.16596	-1.69548	-0.33444	-1.0834	-0.51206	-0.36188	-1.49368	-1.36961	0.11051	0.48342	-0.13243	-0.41621	0.23463	0.61438	-3.67151	-0.12873	-0.76187	0.55995	-1.3495	0.60815	0.30432	1.31426	0.77181	1.28985	-0.4731	0.08507	-1.49867	-1.9921	0.97245
	55b	0.57197	-0.05898	-0.49965	-0.18237	-0.21596	-0.29751	-0.05647	-0.1542	0.40161	3.83775	-0.38001	-0.21862	0.05248	-0.171	0.39308	-0.93428	0.07455	-0.07916	-0.09134	0.1269	-0.2196	-0.33727	0.33285	-0.21415	-0.21141	-0.11938	0.11047	-0.186	-0.53886	-0.50833	-0.09438	-0.1627	-0.32403	-0.57526	-0.00523	-0.88382	-0.10141	-0.02862	0.7561	0.063	0.40013	-0.03872	-0.28081	-0.35032	-0.33046	0.30913
	V3A	-0.03782	-0.63215	0.06752	-0.04398	1.46994	-0.33395	-0.22573	-0.52586	-0.03929	-0.1804	1.53618	0.09697	0.02076	-0.09049	-0.645	0.23405	0.01846	0.03089	-0.7101	0.67681	0.20734	0.12533	-0.01068	-0.11017	0.00583	-0.72076	1.24781	-0.09461	0.09744	0.03224	0.20737	0.73318	-0.00626	0.54303	0.17874	-0.3263	0.61929	2.97833	0.50124	-0.88129	0.37125	-0.59875	0.19146	-1.06597	-0.56363	0.78365
	RSC	-0.0329	-0.40031	0.50876	-0.15254	3.83499	-0.06973	-0.17747	4.01179	-0.37469	-0.12882	-0.33912	0.06176	0.8658	0.07301	0.58873	0.22149	-0.52657	0.76158	-2.08583	-1.85124	-1.13949	0.7288	0.22174	0.32298	-3.90983	0.31304	0.29647	1.02375	0.25057	-2.13596	-2.29984	0.35728	-0.76763	3.02942	-3.62546	-0.31802	-1.30056	-3.39397	2.86443	0.94957	-1.7595	0.75969	0.20109	-2.86078	-0.76452	-2.71065
	POS2	-0.22747	-0.52331	0.1325	0.01821	1.70788	0.21358	-0.2871	0.29877	-0.11036	-0.05767	0.23574	0.96425	-0.12882	-0.41451	0.17048	0.01263	-0.41505	0.85648	0.20158	-0.86433	0.1553	-0.13087	-0.76622	-0.55563	1.20858	0.71712	2.96126	-0.50815	-0.27633	-1.83631	-0.22852	0.1793	0.85886	0.41886	-0.65416	-0.44459	1.24325	1.61463	-1.29854	0.30276	0.60656	-1.23781	1.19666	0.99644	0.73203	0.43772
	V7	-0.49857	-0.77179	-0.06865	-0.00856	0.52125	-0.70054	-0.08379	-0.49415	0.04949	0.06015	0.53684	0.70805	0.01405	-0.36323	0.13372	0.21651	0.06453	-0.09686	-0.56183	0.29848	-0.06379	0.04191	-0.83053	-0.09949	0.06532	-0.4911	0.69708	0.17612	-0.04827	2.11932	-0.17592	0.85412	0.52683	0.18329	-0.61076	-0.1604	-0.8739	2.1301	0.25881	0.14367	0.02513	-0.10795	0.55349	-0.61828	-0.15266	0.39182
	IPS1	-0.24202	-0.67228	-0.10939	-0.00042	-0.00168	-0.23163	0.25365	-0.16988	0.19418	0.0599	0.34794	2.82614	-0.1691	-0.93318	0.59416	0.26329	0.06282	0.62105	-0.23515	0.08377	-0.241	-0.17668	-2.93569	-0.70109	0.26456	-0.36599	0.82347	-0.11475	0.12821	0.03874	-0.20963	1.38457	0.90773	0.78202	-0.32148	-0.10104	-0.27796	1.77138	-0.31074	1.52085	0.00567	0.14749	1.66365	0.07161	0.60322	0.05328
	FFC	-0.31896	-0.76437	-0.20671	0.00495	0.70825	-0.57078	-0.26234	-0.49661	0.33848	0.55086	0.51485	0.40091	0.12335	-0.30329	0.02449	-0.14654	-0.04783	0.07543	1.56988	-0.45726	0.64068	0.25205	0.76768	0.03981	0.21441	0.05859	-0.52443	0.13469	0.14105	2.27812	-0.02355	0.21926	0.03271	-0.55495	-0.5654	0.05396	-0.90251	0.43367	-0.19482	-0.02914	0.30077	1.83421	-0.25723	0.65895	0.51806	0.25282
	V3B	-0.41567	-0.71447	-0.15079	-0.0304	0.89153	-0.74318	0.02898	-0.34151	0.11127	0.13588	0.9529	1.42063	-0.15553	-0.36912	0.18205	0.27103	-0.06162	0.18048	-0.94543	0.27829	-0.31527	-0.09585	-1.09393	-0.14413	0.09834	-0.59252	0.91006	0.26858	-0.14395	4.43077	0.02304	1.49207	0.76058	-0.27511	-1.04659	-0.03607	-2.15344	3.46662	0.59942	0.2551	0.0908	-0.60672	0.89479	-0.98402	-0.27528	0.40014
	LO1	-0.6736	-0.85161	0.01745	0.00818	-0.11051	-0.58368	-0.10242	-0.59936	-0.00045	0.10138	0.00288	0.02677	0.07457	-0.17958	0.08439	0.11125	0.03805	-0.38365	-0.39546	0.22827	0.018	0.20945	-0.25948	0.07252	0.20559	-0.51293	0.6156	0.2293	-0.2135	1.28825	-0.37852	0.25758	0.24141	-0.37083	-0.41994	-0.16005	-0.70417	1.02829	0.08589	-0.2445	0.19893	0.07804	-0.22028	-0.23739	-0.13162	0.63602
	LO2	-0.62909	-0.84218	-0.02623	-0.00526	-0.09725	-0.58429	-0.11898	-0.60059	-0.03153	0.15221	0.19975	-0.18137	0.0656	-0.10875	0.01597	0.02585	-0.00498	-0.40935	-0.23701	0.17074	0.11298	0.23174	-0.0909	0.08188	0.16052	-0.34038	0.3294	0.23662	-0.18615	1.07232	-0.40337	0.08712	0.14774	-0.38852	-0.26757	-0.15268	-0.91769	0.78388	-0.04521	-0.0925	0.33269	0.28503	-0.39339	0.02261	-0.10407	0.48491
	PIT	-0.61424	-0.81651	-0.07079	-0.01867	0.32483	-0.65328	-0.10697	-0.62478	0.01432	0.1262	0.02901	-0.22059	0.01039	-0.0746	0.04793	-0.00072	-0.10241	-0.36801	-0.28902	0.17031	0.02278	0.15388	-0.05989	0.11167	0.26879	-0.19655	0.28348	0.22646	-0.22211	2.03011	-0.31541	0.02149	0.23888	-0.6144	-0.41395	-0.12145	-0.77941	0.83947	-0.05475	-0.14728	0.48685	0.24572	-0.39855	0.11634	-0.08159	0.4102
	MT	-0.25626	-0.76271	-0.10211	-0.00305	-0.31664	-0.43407	-0.17147	-0.34765	-0.02037	0.4277	2.68188	0.50151	0.03067	-0.26686	-0.55878	-0.0604	0.32291	-0.0524	-0.42714	0.14495	0.24742	0.23148	-0.23198	-0.03354	-0.26343	-0.27372	-0.25051	0.00968	-0.22976	0.76729	-0.14692	0.9184	0.00127	0.35465	-0.65851	0.02779	-5.42123	1.06343	0.36162	1.14641	-0.06005	-0.36052	-0.31345	-0.1991	-0.52592	-0.26742
	A1	0.29737	-0.76403	-0.15739	0.02812	-0.45648	-0.39653	-0.11144	-0.58328	-0.27192	-0.30864	-0.07074	-0.67796	0.01896	-0.20344	1.73169	0.19192	0.23649	-0.45895	-0.05919	0.06556	-0.27068	0.36406	-0.06509	0.15176	0.12051	-0.41042	0.30319	0.18156	0.04139	-0.08896	-0.4657	0.0771	0.14286	0.08926	-0.16015	-0.06318	0.92188	-0.26783	-0.19747	1.07582	-0.13456	0.18373	-0.10685	0.47508	0.12193	0.32403
	PSL	0.39043	-0.696	-0.24107	-0.00484	-0.54553	-0.37107	-0.00881	-0.41006	-0.41536	-0.34072	2.19283	-0.04079	0.08589	-0.06862	-0.41479	0.08792	-0.26572	-0.58698	-1.12248	0.11227	-0.54694	0.05663	0.23704	0.22525	0.32335	-0.31942	0.35415	-0.06937	-0.00493	-0.14673	-0.27671	0.18986	0.367	0.16291	0.80622	-0.21188	0.17216	-4.08253	-0.3438	1.08635	0.4192	-1.57758	-0.37217	0.15498	-0.38521	0.55445
	SFL	-0.04154	0.23187	1.40455	-0.23863	-0.38784	-0.39583	-0.00623	1.41108	-1.08709	0.07332	-0.3046	-0.47824	0.45076	-0.22669	-0.612	0.54466	-0.24494	-0.50637	0.67562	2.23681	-0.22895	-0.37711	0.24964	-0.0667	2.1336	-0.59849	0.29901	0.37526	-1.25168	0.2051	-0.51093	0.75076	-0.10573	0.22675	-0.44333	0.17304	-0.29175	-1.13988	-0.78439	0.28452	-0.34352	0.15078	-0.05719	0.826	-0.68109	-0.57062
	PCV	-0.36669	-0.34416	-0.00288	0.00782	-0.44001	-0.06167	0.10117	1.8554	-0.93107	-0.0498	0.19174	0.19874	-0.20309	1.77011	0.09927	-0.62812	0.72204	-0.26679	0.28265	-2.51017	0.31103	0.35998	-0.11985	0.5923	1.66444	2.85408	-0.05136	-0.84921	-1.10934	0.48795	-1.44907	-0.43392	0.26037	-1.17807	0.98886	-0.1418	0.03343	0.65881	-1.56928	-0.38764	0.58101	-1.9879	-0.57972	1.31249	0.26525	0.88997
	STV	-0.05971	-0.77321	-0.11063	0.02848	-0.55203	-0.4312	-0.1484	-0.45134	-0.23916	-0.11642	1.92814	-0.24124	0.10468	-0.18008	-0.59818	0.08989	0.03321	-0.50945	-0.76701	0.164	0.04738	0.12468	0.08947	0.10785	0.178	-0.37087	0.22819	-0.04052	-0.07339	-0.74565	-0.35748	-0.26727	0.23228	0.42261	0.51079	-0.23629	-1.3835	-2.63781	-0.1735	0.6738	0.07275	-1.06282	-0.20972	0.30184	-0.14681	0.44018
	7Pm	-0.41242	-0.46824	-0.04407	0.1118	-0.04243	0.01292	-0.23919	0.96707	-0.1389	-0.08709	-0.11438	1.11704	-0.2027	0.637	0.31954	-0.45584	-1.87518	0.40858	0.12907	-2.3884	-0.03505	-0.5847	-0.8453	0.08488	1.78304	3.01426	0.66266	-0.61552	-1.33608	0.06097	-1.46395	-0.32613	1.26511	-0.86459	0.50687	-0.18002	0.85766	1.83938	-1.53054	0.90901	1.04667	-1.77061	1.08527	2.05028	0.43884	0.43246
	7m	-0.49144	-0.68097	-0.15891	0.1256	0.57194	-0.20131	-0.3863	1.99497	0.14335	-0.35558	-0.05006	0.0465	-0.27642	0.02252	-0.0104	-0.12186	-1.47393	0.30258	0.02057	-2.4194	0.21658	-0.08424	0.3851	-0.20607	1.06205	1.5784	0.94998	-0.23464	-1.84048	-0.12701	-1.7644	-0.43227	0.6462	-0.65545	0.4773	-0.58464	0.64837	0.76572	-0.43358	-0.31467	0.77867	-1.02932	0.69377	1.2264	1.09319	1.15154
	POS1	-0.55415	-0.70439	0.12931	0.00274	1.89016	-0.30204	-0.46	-0.06283	-0.10016	0.00352	-0.66336	-0.15945	0.35961	-0.22259	0.16969	0.15541	-0.07498	-0.21966	-0.21196	-0.27336	0.19998	0.16481	0.32533	0.07239	0.1542	-0.18338	1.94117	0.08203	-0.19877	-0.45672	-0.44149	-0.21641	0.11193	0.48698	-1.29027	-0.45055	1.00905	-0.58792	-0.38305	-0.46011	-0.3135	-0.45645	0.07487	0.13795	0.35811	0.50458
	23d	-0.70283	-0.86507	-0.28857	0.13765	-0.22735	-0.42677	-0.00016	2.17168	-0.17048	-0.14603	-0.30954	-0.36197	-0.26693	-0.23997	0.18704	0.28819	-0.26569	0.00259	-0.59925	-2.21304	0.4928	0.43113	0.92379	0.14063	-0.3884	-0.72882	0.6555	0.3604	-0.3456	-0.06495	-1.25251	-0.19252	1.21861	0.06532	1.20578	-0.61537	0.06212	0.08097	0.88795	-0.74808	0.44009	0.68473	0.72123	-2.13482	0.44539	0.44203
	v23ab	-0.48485	-0.76819	-0.11151	0.09918	0.77672	-0.38359	0.0202	2.71668	0.03736	-0.30664	0.01901	-0.0278	0.18302	-0.331	0.15012	0.27128	-1.12939	0.21613	-0.8805	-2.46964	-0.15707	0.23053	0.85726	-0.05683	-1.23512	0.06789	0.69429	0.57415	-1.30002	-0.53012	-2.09164	0.12477	0.33836	0.78058	-0.29514	-0.55148	0.54108	-0.37973	1.15836	-0.35946	-0.28277	0.6342	0.83661	-1.10146	0.47099	0.07118
	d23ab	-0.71124	-0.87882	-0.15082	0.13144	-0.20929	-0.49078	-0.06987	1.08137	-0.11625	-0.01879	-0.32974	-0.34214	-0.11848	-0.24018	0.15712	0.15581	-0.31782	-0.27035	-0.39123	-1.55713	0.35623	0.31955	0.71263	0.16288	-0.13909	-0.29857	0.52239	0.21969	-0.56125	-0.18069	-1.01	0.00201	0.86898	-0.00087	0.25841	-0.5682	0.44146	0.14347	0.34278	-0.62312	0.34294	0.36851	0.32101	-1.28378	0.16788	0.25194
	31pv	-0.58622	-0.78203	-0.2944	0.15727	-0.32643	-0.30828	-0.08074	2.62291	0.00033	-0.35208	0.07687	-0.32388	-0.44315	0.01771	-0.00666	0.05114	-0.74959	0.14273	-0.26127	-2.6763	0.48588	0.26226	0.81596	-0.08035	0.39503	0.60092	0.5093	0.05778	-1.92089	0.13714	-1.91969	-0.28924	0.72431	-0.40837	1.37517	-0.60646	0.10206	0.35585	0.39587	-0.95849	0.59689	-0.51222	0.64525	-0.19932	1.0075	1.45596
	5m	0.05359	0.54961	1.1472	-0.40045	-0.21141	-0.18615	1.50863	1.02387	0.39727	-0.79908	-0.1356	-0.13175	0.29173	2.07323	0.53092	-0.58622	8.60607	-0.64914	-0.25333	0.18562	-0.42892	-0.69629	-1.48244	-0.75656	0.43638	0.5119	-0.22275	-0.79726	-1.02945	-0.10611	0.10286	-0.22462	-0.02089	0.4564	-0.51983	0.0194	-0.60596	-0.52745	-0.52527	0.14757	-0.25515	0.18837	-0.77813	-0.16489	-0.08677	-0.64883
	5mv	0.22329	0.95131	1.09787	-0.52782	-0.29689	0.25515	1.74234	3.37404	-0.79316	-0.74765	0.36565	0.99618	-0.18115	3.42288	0.53923	-0.73261	10.4793	-0.1922	0.08802	-1.19813	-0.4336	0.03128	-2.13292	-0.17586	0.54107	0.09622	-0.30501	-0.91471	1.45495	0.54681	0.22865	0.11109	0.49417	0.81032	1.36485	0.21546	-1.34899	-0.79139	-2.21708	0.12424	-0.02531	0.13567	-1.13045	-0.40098	0.66366	0.63455
	23c	-0.35468	-0.18945	0.11136	-0.05977	-0.57975	-0.06463	0.51773	2.90468	-0.9103	-0.22775	0.07306	0.13247	-0.48528	1.3944	0.46495	-0.44701	3.28547	-0.05585	0.23422	-1.80891	0.25871	0.61724	-0.46474	0.03892	1.37272	-0.19961	0.41139	-0.50701	1.14364	0.44775	-0.95727	-0.73838	0.68064	-0.21223	1.80643	-0.26126	-0.61435	-0.12173	-1.22428	-0.91397	0.2971	-0.3842	-0.23531	0.6354	0.97604	2.28798
	5L	-0.18032	-0.25027	1.12225	-0.24905	-0.30415	-0.30611	0.67783	-0.3198	-0.78345	0.05282	-0.30703	0.63694	0.04165	1.60435	0.5732	-0.29699	2.78142	-0.92918	-0.38154	0.14578	-0.35139	0.20477	0.24602	0.4947	-0.06198	0.02784	-0.24937	-0.28372	-0.55332	-0.26302	0.02443	0.20485	-0.27639	1.74877	0.02457	0.23118	0.692	0.78734	-0.61962	0.16733	0.26349	0.69901	-1.38926	-0.39705	-0.79966	0.06906
	24dd	-0.47149	0.35598	-0.04339	-0.09998	-0.41593	-0.29483	-0.34903	3.70649	0.88958	-0.97995	0.37794	-0.48143	0.48351	0.58304	-0.17036	0.07917	0.22648	-0.08433	-1.51774	0.43051	-0.62674	0.04077	-0.70218	0.16627	1.29007	-0.45825	0.08682	-0.37943	8.99367	0.38133	-0.47665	-3.29841	0.2166	-0.61197	0.4152	0.48489	0.28583	0.49391	-0.62328	0.5521	0.55541	1.33771	0.41693	-0.50996	0.1338	1.28605
	24dv	-0.24088	0.77782	0.01318	0.11756	-0.55494	-0.16628	-0.08508	5.2913	-1.3466	-0.18275	0.48622	0.75582	0.31553	-0.55122	0.39089	0.10461	-0.83227	0.36257	-2.44897	3.83019	-0.20527	-0.39164	1.1935	-1.04786	4.16788	-1.48913	-0.41071	0.45588	1.60134	0.4136	-1.4087	-2.14722	-0.50564	1.7588	0.63043	0.40267	-0.05868	2.37057	-0.60206	-2.09781	-0.33632	2.24168	0.42004	2.85559	-1.55262	-0.71316
	7AL	0.4399	-0.09959	1.12343	-0.41425	-0.35525	0.16249	0.44899	-0.26503	-0.79608	0.22174	-0.07564	2.72461	0.09125	2.00458	0.84728	-0.4047	1.20795	-0.79768	-0.39626	-0.25669	-0.53195	0.30246	0.35351	1.38539	-0.31217	0.66788	-1.18993	-0.39203	-0.40981	-0.46247	0.16597	0.99944	-0.52836	2.65358	0.8017	0.6578	2.6113	2.76574	-0.04115	0.43179	0.51316	0.82697	-1.54353	-0.69886	-2.07394	-0.1467
	SCEF	0.2315	1.52273	2.1364	-0.31796	-0.42177	-0.17247	0.37855	4.12426	-1.5128	0.62299	0.43272	-0.25258	0.89838	-0.00193	-0.894	1.11855	-1.29013	-0.33286	-1.69434	4.55249	0.02612	-0.55835	1.33463	-0.08824	3.44926	-1.00542	-0.03846	0.5959	0.31646	0.65679	-0.96668	-0.12942	-0.56574	1.69674	-0.32227	0.67866	-0.43504	-0.39575	-2.89143	-0.61646	-0.46339	1.60367	-0.00754	2.31972	-1.12502	-2.46298
	6ma	-0.15884	-0.37425	1.2107	-0.09526	-0.41327	-0.40814	-0.26845	0.00742	-0.60778	0.77015	-0.54607	-0.46162	0.15879	-0.23175	-0.58443	0.46493	0.20736	-0.48204	0.3958	0.16241	0.3063	0.25602	0.26876	-0.13464	0.5252	-0.33353	0.33622	0.37781	0.34043	0.08759	-0.45091	1.06748	0.32453	0.23788	-0.24146	0.0409	0.3786	-0.73903	-0.74149	0.31111	-0.39246	0.59672	0.3241	0.81365	0.16368	0.13163
	7Am	-0.32894	-0.26756	0.36304	-0.12925	-0.412	0.0165	0.32515	0.62938	-0.88	0.09087	-0.05379	1.22547	-0.06355	1.79116	0.21189	-0.53544	0.57384	-0.38218	-0.09397	-1.53315	0.03029	0.11255	-0.55341	0.87429	1.06558	2.35226	-0.22732	-0.75015	-0.76079	0.4041	-0.89561	-0.10131	0.11756	-0.00914	0.4211	0.2232	0.7697	1.32658	-1.64517	0.43756	0.51493	-1.43757	-0.75976	1.05226	-0.29791	0.14095
	7Pl	-0.4645	-0.63843	0.06048	0.01382	-0.25619	-0.13872	0.03789	-0.27333	-0.12557	0.03192	-0.21902	1.68015	-0.02686	-0.20606	0.46536	0.06959	-0.55952	0.11522	-0.09471	-0.44571	-0.03084	-0.17948	-1.59761	-0.12319	0.55342	0.58284	0.37339	-0.16164	-0.15059	-0.5341	-0.61798	0.3304	0.58218	0.31019	-0.20169	0.00658	0.62127	1.0041	-0.88146	1.01555	0.19973	-0.08809	0.76402	0.65982	0.18932	0.13847
	7PC	0.21519	-0.64193	-0.09969	-0.04552	-0.40372	-0.30443	-0.14455	-0.56788	0.16224	0.04754	-0.8568	2.34818	0.04687	0.15388	-0.42585	-0.0369	0.18184	-0.49464	-0.5594	0.43966	-0.11535	0.32321	1.44003	0.61232	-0.12673	-0.59029	-0.08178	0.0629	-0.18369	-0.31215	-0.15779	-0.50856	-0.20473	0.08214	0.15656	0.01712	0.66765	-0.13642	0.17805	-0.84845	0.02566	0.14548	-0.79724	-0.11726	-0.65698	0.36693
	LIPv	1.04732	-0.43659	-0.44289	-0.09973	-0.4154	0.31579	-0.23425	-0.33459	0.36437	0.65514	-0.85424	6.82497	0.09616	-0.00242	-0.61151	-0.03377	-0.99674	0.04247	-0.17694	0.22451	0.00124	0.19908	-0.95164	0.90579	-0.15804	-0.07971	-0.87688	0.14267	0.11313	-0.3728	0.04168	-2.4308	-0.34427	-0.14271	0.4435	0.20481	2.01631	-1.09055	-0.12765	-0.81453	-0.32005	-0.14828	-0.68783	0.09503	-0.28275	-0.30182
	VIP	-0.46483	-0.70541	0.13754	-0.04763	-0.40792	-0.29422	-0.03853	-0.45922	-0.15907	0.07712	-0.47478	1.24555	0.14504	0.07865	0.29271	0.05748	-0.18039	-0.44715	-0.10425	-0.09337	0.13955	0.19305	-0.75674	0.29655	0.23565	0.14546	-0.01995	-0.01123	-0.12903	-0.39696	-0.56547	0.00845	0.04481	0.38099	0.0512	-0.00686	1.04787	0.3961	-0.35536	0.26769	0.06329	0.15275	-0.24927	0.25859	-0.18188	0.28845
	MIP	-0.00681	-0.64471	-0.28464	0.02636	-0.35772	-0.02705	0.22132	-0.18573	0.3392	0.22516	-0.20027	4.87252	-0.16621	-0.93351	0.62244	0.33001	-0.41711	0.54444	-0.07741	0.12008	-0.0003	-0.24863	-3.93512	-0.55983	0.15142	-0.17125	0.05937	-0.02557	0.05701	-0.39513	-0.35358	0.52461	0.64226	0.39494	-0.00342	-0.00261	0.6026	0.10514	-0.23443	1.93867	-0.17354	0.25356	1.37456	0.62076	0.92931	-0.39122
	1	-0.21825	-0.70496	0.04644	-0.02962	-0.36949	-0.4583	-0.19472	-0.60596	0.38599	-0.14906	-0.79267	0.25277	0.11468	-0.14196	0.25959	-0.01848	0.46575	-0.46921	-0.07088	0.29179	-0.10936	0.12135	1.23212	0.0256	0.11476	-0.5386	0.22954	0.0712	-0.27423	-0.47591	-0.34688	0.15717	-0.01884	0.13104	-0.11858	-0.14501	0.16244	0.31683	0.08265	-0.072	0.06106	0.60519	-0.17808	0.15869	0.02661	0.56419
	2	1.3166	-0.08346	0.14155	-0.22643	-0.29527	-0.08805	-0.14104	-0.41084	1.26607	-0.49264	-1.24329	2.90369	-0.08229	0.62253	0.03286	-0.44378	1.39232	-0.28294	-0.77253	0.71036	-0.95488	-0.29993	4.65467	0.22739	-0.26989	-0.78652	-0.40171	-0.18543	-0.94115	-0.65647	0.49485	0.47261	-0.37655	0.88208	0.44508	0.13567	-0.05692	2.10597	1.15095	-0.45261	0.3479	0.74086	-0.38752	-0.14138	-0.77945	0.19887
	3a	2.09279	0.12834	1.61363	-0.57584	-0.12447	-0.02755	0.5381	-0.48644	5.21726	0.12036	-1.36247	-0.03158	0.11123	-0.35465	1.25144	-0.99535	1.44667	0.30282	-0.71097	1.28724	1.09204	-0.96985	0.73038	1.0086	0.01834	-0.0922	0.1687	-0.30039	-2.79671	-0.19134	0.21266	-4.15981	-0.16001	1.98346	-0.60905	-0.27165	-0.75728	1.02299	1.56412	-0.03667	-0.42046	-0.77016	0.01237	0.88413	1.2304	-0.73752
	6d	-0.03244	-0.30837	1.08568	-0.19948	-0.3606	-0.32325	-0.19041	-0.25028	2.63338	1.12071	-0.37303	-0.45304	0.10177	-0.17924	-0.01396	-0.26518	-0.77581	-0.35713	0.28381	-0.26332	0.88755	-0.06533	-0.24803	0.94767	-0.0939	-0.09553	0.13958	-0.20213	0.46041	0.01045	-0.35818	1.22361	0.21751	-0.16294	-0.2892	-0.35732	0.50809	-0.59475	-1.18827	-0.38242	-0.04612	-0.2841	-0.48296	-0.09495	0.87308	-0.25725
	6mp	0.12915	0.76486	2.54878	-0.44988	-0.4503	-0.1021	0.9607	1.51578	4.08287	-0.35006	0.44313	-1.42941	0.24288	0.75012	-0.893	0.94286	-1.26883	-0.58657	-1.35411	-0.20597	0.21994	0.00567	-1.0932	1.56167	0.07349	-0.46167	0.85619	-0.17828	5.86165	1.72412	-0.30493	-1.92185	1.0103	1.37351	-0.14941	0.80777	0.74176	-1.1519	-5.40452	1.20193	0.62027	0.30952	-0.30596	-0.72743	1.03226	-0.41936
	6v	0.15002	-0.61971	-0.21592	-0.07591	-0.35073	-0.4267	0.05022	-0.55026	-0.01864	1.63284	-0.81005	-0.8762	0.02529	-0.11966	-0.00382	-0.5353	0.17965	-0.38465	-0.44308	0.08479	0.25371	0.11722	-0.27906	-0.20075	-0.02324	-0.31774	0.50965	-0.00751	-0.44803	-0.25144	-0.46475	-1.65845	-0.06858	-0.08448	-0.18685	-0.62534	0.31052	-0.11245	0.22363	0.47544	0.20506	-0.3475	-0.33175	0.09813	-0.10689	0.78271
	p24pr	-0.72725	-0.75086	-0.12113	0.07266	-0.49317	-0.42906	-0.13384	1.38273	-0.25586	-0.18709	-0.29702	-0.27954	-0.21563	-0.2337	0.2437	0.10625	-0.25516	-0.21575	-0.34368	-0.61016	0.47433	0.28315	0.56751	-0.15861	0.78406	-0.82735	0.44522	0.2665	0.02606	-0.02855	-1.01222	-0.62946	0.58574	0.12103	0.75059	-0.35901	0.2047	0.20348	0.39679	-0.63553	0.32002	0.53487	0.37177	-0.42403	0.02795	1.10457
	33pr	-0.48735	-0.75184	-0.31858	0.31612	1.36571	-0.50537	0.26064	5.05643	-0.29592	-0.41611	-0.3624	-0.24643	-0.42414	-0.4722	0.14289	0.59099	-0.95069	0.72393	-1.75931	-3.83888	0.28062	0.35946	1.78404	-0.01388	-1.94655	-0.05241	0.6989	0.78437	-2.21131	0.52902	-2.34307	-0.29171	1.41892	1.4737	1.09961	-0.82329	-0.79502	-1.53951	2.34431	-1.2667	-0.27536	0.66801	1.66738	-3.08566	0.83434	-0.44839
	a24pr	-0.71336	-0.77065	-0.11224	0.05411	-0.42792	-0.44297	-0.11678	1.22761	-0.03336	-0.25964	-0.36242	-0.29407	-0.11091	-0.31559	0.28229	0.04604	-0.15187	-0.20754	-0.01698	-0.55618	0.44196	0.34123	0.31053	-0.04472	0.57998	-0.81049	0.4661	0.20095	-1.04884	-0.10176	-0.77677	-0.33258	0.39417	-0.0649	0.54029	-0.40085	0.0914	-0.08106	0.0334	-0.574	0.31698	0.55334	0.0465	-0.58765	0.21644	1.08498
	p32pr	-0.26278	0.54428	0.07615	-0.09981	-0.2388	-0.25322	-0.29581	5.10422	0.03471	-1.41169	0.30933	0.32275	0.11421	-0.82547	0.49964	-0.73002	-1.10647	0.42211	0.66677	4.12889	0.10352	-0.66302	-0.13858	-0.57462	3.69375	-1.18362	-0.27349	-0.21401	-4.257	-0.11949	-0.03413	-1.71332	-0.90012	-0.72436	0.1277	-0.33122	-0.67148	-0.04503	-0.81704	-0.53922	0.32232	0.34832	-0.68609	0.17323	-1.16444	0.8914
	a24	-0.68814	-0.78262	-0.0977	0.05424	0.03653	-0.57385	-0.17256	1.18076	-0.1705	-0.02862	-0.45323	-0.36164	0.05357	-0.24827	0.33628	0.07989	-0.14507	-0.18399	-0.59338	-1.54772	0.26637	0.39834	0.26761	0.24748	-0.29545	-0.65442	0.28073	0.22064	-0.31107	-0.29063	0.58204	0.05969	0.58621	0.3052	-0.5686	-0.40895	-0.01418	-0.49302	0.90944	-0.64191	0.28558	0.84301	-0.01137	-0.92871	-0.11679	-0.86923
	d32	-0.3005	0.47512	-0.09345	0.01994	0.23973	-0.08997	-0.52195	3.9756	-0.50439	-0.65066	0.24936	0.4523	0.30029	-0.51481	0.48486	-1.08114	-0.63704	0.56995	-0.34904	0.5966	0.93853	-0.43056	-0.01848	-1.06408	-7.09611	-0.79346	-0.59462	-0.24774	-0.41244	0.89733	0.83349	-0.75914	-1.58312	-2.00593	0.02426	1.59132	1.14609	1.56595	-0.37265	1.95583	-0.18628	1.10666	-0.67976	1.00231	0.19785	1.58577
	8BM	0.20906	1.15278	1.2845	0.04688	-0.18488	-0.22069	0.03807	4.18664	-0.71232	-1.40505	0.43149	0.29372	1.17785	-0.39309	0.22067	-1.20801	-1.29028	0.04637	3.59665	4.31638	0.47874	-0.44829	-0.48771	-0.18773	-3.01283	-0.98665	0.1057	-1.03623	-2.90356	0.78194	0.29541	0.04534	-1.42776	-3.699	0.2382	0.59889	0.16618	0.5896	-3.35751	1.93619	0.11287	-1.42525	-2.34842	-3.29286	-0.33804	0.00282
	p32	-0.34685	0.02054	-0.04991	-0.11595	0.01915	-0.37084	0.02292	2.64776	-0.43368	-0.47171	0.08204	-0.18159	-0.24339	-0.46598	0.00449	-0.61148	0.164	0.16964	-0.78458	-3.02673	0.54297	-0.33678	-0.37304	0.03074	-0.24308	-1.33275	0.24087	-0.63016	-0.69068	0.67719	6.52499	0.12377	0.04233	-0.39709	-0.18801	0.30437	0.0588	-0.68509	0.8559	-0.68436	1.06387	-0.6858	-0.07883	4.87649	-0.16545	-1.01244
	10r	-0.58924	-0.42416	-0.08305	-0.09134	-0.44288	-0.52643	-0.0751	0.93504	0.01002	-0.38584	-0.22583	-0.20929	-0.29421	-0.4016	0.16288	-0.1679	-0.08099	-0.18038	-0.1156	-2.29141	0.43709	0.24365	-0.55403	0.75973	1.78646	-1.01047	0.54968	-0.18488	-0.71952	0.45666	5.99554	0.05469	0.37583	-1.01094	-1.31845	0.23094	0.63345	-0.23696	0.23917	-0.98521	1.17888	-0.2538	-0.90478	1.80396	0.2885	-2.19219
	47m	0.19159	-0.78017	-0.34809	0.12197	-0.13242	-0.47558	0.16672	-0.50838	0.1476	-0.47085	-0.28461	-1.04804	-0.63457	-0.30257	-0.85842	0.11074	0.00758	-0.3015	-1.17475	-0.14179	-1.97497	-0.01567	-0.17093	0.63104	-0.33196	-0.20442	-0.01708	0.35682	0.22786	-0.84494	-0.62485	-0.28558	1.20872	-0.16408	2.39791	-0.43153	-0.52543	-0.07446	0.76913	-1.15296	-0.49922	-1.8412	0.08384	2.41406	0.85299	-2.15828
	8Av	-0.13617	-0.39786	-0.19089	-0.07562	-0.33019	-0.44171	-0.17871	-0.05476	-0.23994	0.89536	-0.41072	-0.1974	0.09839	-0.29471	0.03669	-0.0143	0.26679	-0.43607	1.70309	0.36991	-0.03089	-0.11436	-0.02324	0.18304	0.64572	-0.40062	0.22287	0.25494	-0.26562	-0.42935	-0.33076	0.63763	0.16375	-0.29106	-0.214	-0.202	0.26042	-0.59087	0.65536	0.03375	-0.20588	-0.09107	0.01433	-0.12409	-0.22458	-0.09918
	8Ad	0.04474	-0.28672	0.03233	-0.05509	-0.30799	-0.39684	-0.28096	0.72194	-0.12487	-0.05574	-0.39616	-0.05348	-0.13827	-0.31888	-0.15424	-0.0521	0.30324	-0.26229	3.70025	0.2367	-0.06598	0.45011	-0.41579	0.38951	-0.0998	-0.58323	0.19372	0.08518	-0.22047	-0.27353	-0.33254	1.52585	0.28091	-0.51557	0.20283	0.06099	0.20596	-0.44047	0.05258	0.35578	-0.50989	-1.72617	-0.40417	0.091	0.23633	-0.33464
	9m	-0.3094	-0.01819	0.12161	-0.00636	-0.06997	-0.28867	-0.14311	1.7351	-0.68385	-0.14171	0.02389	-0.07334	0.13001	-0.35716	0.10564	-0.66042	-0.15476	0.07739	-0.62395	-0.35028	0.51791	-0.26304	-0.07065	-0.75995	-4.64317	-0.84538	-0.21498	-0.29113	0.61044	0.27599	1.87116	0.31461	-0.51558	-0.99186	0.46444	0.78344	0.5849	0.89081	0.46772	0.71726	0.34	0.25993	-0.26175	2.38571	-0.59036	0.74346
	8BL	-0.36305	-0.447	0.50559	-0.04678	-0.3548	-0.48265	-0.23851	0.33168	-0.21879	-0.29037	-0.41568	-0.31024	0.19786	-0.20482	-0.00358	-0.13297	-0.06961	-0.47675	1.46621	0.89435	0.01196	0.3284	-0.32071	0.0837	-0.35985	-0.63255	0.30742	-0.05872	-0.54241	-0.1822	-0.28676	0.47293	-0.07033	-0.56299	-0.07525	-0.01706	0.18195	-0.13467	-0.83657	0.27064	-0.06051	-0.46052	-0.73141	-0.59126	-0.16055	0.36424
	9p	-0.19275	-0.43691	0.20529	-0.09333	-0.1502	-0.46974	-0.24008	0.34761	-0.20787	-0.20813	-0.106	-0.07954	-0.09953	-0.25255	-0.0854	-0.15702	0.07477	-0.31462	1.3647	0.40049	0.40232	0.41463	-0.04593	-0.14673	-2.279	-0.65756	0.07248	0.03776	0.34206	-0.5957	-0.21163	0.95433	-0.05565	-0.09249	0.6515	0.51299	0.57552	0.88574	-0.38756	0.10807	-0.28673	-0.30795	-0.46868	0.48214	-0.14059	0.30193
	10d	-0.41102	-0.46445	0.08711	-0.03357	-0.04949	-0.52068	0.03108	0.27675	-0.30457	-0.09586	-0.22924	-0.33594	0.01519	-0.29345	-0.06114	-0.1691	0.05393	-0.33178	-0.39191	-0.69994	0.23217	-0.02107	-0.22087	-0.07969	-0.85996	-0.7446	0.1554	-0.15077	0.20832	-0.13849	2.41465	0.27294	0.11341	-0.34741	0.40156	0.0111	0.24951	-0.10923	0.44368	-0.29853	0.4496	-0.08283	-0.22494	2.35122	-0.29009	-0.11427
	8C	1.63761	0.31651	-0.67834	-0.18638	-0.3402	-0.16702	0.02733	0.39764	-1.17146	2.53188	0.03541	-0.14253	-0.12956	-0.1081	-0.81763	-0.7199	0.59021	-0.09287	3.73932	-0.02789	-1.65859	-0.56641	-0.01937	-0.10098	0.59456	-0.14321	0.42657	0.02089	-0.0277	0.23466	0.4626	-2.40972	0.62359	-0.05613	-0.57039	-0.22464	0.19695	-0.17294	0.99309	-0.11164	0.25683	-0.18632	0.57303	-1.8113	-1.63853	-0.29241
	44	1.80659	-0.36101	-0.56324	-0.05931	-0.60047	-0.15571	-0.24789	0.3084	-0.14347	-0.73985	-1.11294	-1.07395	-0.10091	0.01315	-2.54604	-0.21413	-0.07015	0.01178	2.43425	-0.4325	-3.73561	0.66506	-1.31896	0.40006	0.66824	0.1273	0.49479	-0.10404	-0.34296	0.56471	-0.23525	-0.87018	-0.14598	1.2379	-1.66793	0.18653	0.09591	1.1723	0.3556	0.50264	-0.58669	-1.01546	-0.30225	-0.57506	-0.06394	-0.13393
	45	1.02936	-0.66591	-0.2229	0.02309	-0.33491	-0.34833	0.22705	-0.32925	0.07308	-1.09018	-0.27035	-0.96871	-0.33062	-0.23648	-1.57115	0.27671	-0.15964	0.12141	-0.0689	0.27566	-3.19911	0.61428	-0.7897	0.42927	-1.2765	0.14926	-0.01934	0.26773	0.37893	-0.62422	-0.75621	0.01749	-0.00759	0.96416	0.11946	0.37806	-0.75186	1.51848	0.08799	-2.51272	-1.22388	-1.65711	-0.04053	0.93504	0.86287	-0.99673
	47l	0.86244	-0.71117	-0.30758	0.02883	-0.1503	-0.39896	0.08768	-0.51741	-0.01301	-0.62636	0.13782	-0.97389	-0.34075	-0.24997	-0.47461	0.12447	-0.10982	0.02198	-0.68906	0.16225	-1.95707	0.06599	-0.54084	0.22152	-0.67686	0.01493	-0.12851	0.3373	0.26244	-0.60893	-0.65754	-0.04919	0.51201	0.17659	1.27848	-0.03963	-0.4195	0.26765	0.30816	-2.49176	-0.56061	-0.86913	0.27219	1.61955	0.80333	-0.83775
	a47r	-0.11126	-0.78512	-0.22043	0.06572	-0.12854	-0.51495	0.33285	-0.45371	-0.0466	-0.13971	-0.53791	-0.56533	-0.12901	-0.26051	-0.22107	0.08909	-0.11006	-0.31103	-0.37758	-0.03038	-0.8454	0.21998	-0.28892	0.11923	-0.32424	-0.32746	0.14262	0.23867	0.04047	-0.6513	-0.306	0.09856	0.44599	-0.47459	1.53212	-0.27776	-0.29427	-0.27485	0.57042	-0.84718	-0.13679	-0.63413	-0.18475	1.42014	0.44296	-0.56533
	6r	2.32065	-0.20348	-0.69933	-0.04122	-0.49301	-0.08946	-0.12586	0.1654	-1.18021	1.68503	-1.60455	-1.43743	-0.11293	0.10411	-2.97218	-0.57672	0.70883	0.08754	0.56209	-0.79186	-0.79848	0.15139	-1.07083	-0.74218	0.57631	-0.14969	0.68817	0.08321	-0.28225	0.96696	-0.0548	-2.20562	0.1736	0.46029	-0.93794	-0.40612	1.10315	0.27812	1.29613	2.99087	0.25692	0.28474	0.46074	0.19169	-0.36374	1.2759
	IFJa	1.93065	-0.23565	-0.70235	0.1012	-0.48871	-0.12246	-0.40839	0.11388	-0.9801	1.44533	-0.17039	-0.39882	-0.17918	-0.07154	-1.44948	-0.7085	0.55868	0.16863	3.5119	-0.95661	-2.76649	0.18798	-0.45322	-0.30496	0.88971	-0.06298	0.39512	-0.05856	0.25808	0.50415	0.39694	-3.97469	0.42286	0.3611	-1.16775	-0.38212	0.10874	0.32513	0.93022	0.03824	0.05734	0.1586	0.4542	-0.93446	-0.90571	0.33497
	IFJp	2.15411	0.05828	-0.93156	0.07832	-0.34128	-0.08944	-0.1624	-0.08365	-2.31726	4.96918	-1.08548	-0.79483	-0.3958	0.03423	-1.36391	-0.97754	1.59713	0.23105	-0.00203	-0.90186	-2.24389	-0.0835	-0.91928	-1.58278	-0.31818	-0.24095	0.7102	0.23351	0.34374	0.90808	0.43355	-4.90529	0.48164	-0.39031	-0.47313	-0.94309	1.22035	0.35157	1.9687	2.10447	0.64198	0.21992	0.86367	-0.4536	-1.46585	1.32161
	IFSp	1.24459	-0.31096	-0.52721	-0.0758	-0.5458	-0.21646	-0.17062	0.20982	-0.18956	-0.32152	0.04386	-0.43159	-0.33478	-0.17982	-1.03747	-0.27047	-0.08336	-0.0051	3.21942	-0.29691	-2.05345	0.52424	0.11509	0.43699	-0.7608	0.09781	0.09574	0.01808	0.48745	-0.16333	-0.13696	-1.72751	0.39366	0.89953	-0.5795	0.49444	-0.58438	0.83364	-0.91836	-1.52507	-0.82422	-1.08801	0.07011	-0.34299	-0.0498	-0.87693
	IFSa	0.7304	-0.57799	-0.41959	-0.01008	-0.5524	-0.29781	0.19253	-0.07769	-0.10939	-0.47902	-0.05929	-0.46396	-0.48618	-0.35355	-0.94454	0.1082	-0.00669	0.14104	0.89724	-0.07059	-1.67393	0.52115	0.07865	0.23215	-1.99298	0.00502	-0.09947	0.40213	0.8176	-0.68652	-0.62876	-0.83576	0.37769	0.78914	0.37006	0.65302	-0.91771	0.80995	-0.25614	-2.32514	-1.16909	-1.46141	0.34965	1.31235	0.67747	-1.01191
	p9-46v	0.20508	-0.51832	-0.23974	-0.05964	-0.46461	-0.38834	-0.02534	-0.12752	-0.10125	-0.13695	-0.17494	-0.40948	-0.16545	-0.2382	-0.38022	-0.13354	0.04107	-0.28899	1.90918	0.0567	-0.66653	0.34967	0.08919	0.27107	-0.77381	-0.20373	0.17651	0.09953	0.30089	-0.35526	-0.36113	-0.64905	0.34093	0.41837	-0.17738	0.2609	-0.13194	0.3388	-0.68387	-0.93046	-0.46387	-0.60572	-0.0702	-0.07393	-0.10759	-0.35163
	46	-0.25013	-0.54961	-0.12449	-0.04617	-0.39968	-0.45371	0.04151	-0.00183	-0.11981	-0.07025	-0.41343	-0.25437	-0.19173	-0.29227	-0.07867	-0.07798	0.13135	-0.3347	1.55669	0.22574	0.02684	0.39387	1e-05	0.15439	-1.42028	-0.42595	0.18089	0.14746	0.34459	-0.47264	-0.47436	0.45663	0.24324	-0.10271	0.25792	0.30112	0.1192	0.20579	-0.41585	-0.28537	-0.4195	-0.8428	-0.28073	0.49117	0.03321	-0.17378
	a9-46v	-0.12803	-0.72372	-0.15118	-0.00874	-0.4347	-0.4406	0.18471	-0.33826	-0.10089	0.0614	-0.23774	-0.34753	-0.0844	-0.30668	-0.11909	0.00033	0.06847	-0.19761	0.57999	-0.10259	-0.17391	0.32865	0.07534	-0.04386	-0.90437	-0.33412	0.14048	0.25039	0.35703	-0.49028	-0.28613	-0.19941	0.21606	0.12256	0.29226	0.14969	-0.11142	-0.00416	0.09143	-1.03871	-0.24754	-0.02865	0.03537	0.98549	0.16085	0.10438
	9-46d	0.07743	-0.44663	-0.26763	-0.0456	-0.30104	-0.36698	0.29443	0.32591	-0.07796	0.14845	-0.03487	0.04129	-0.33872	-0.41855	-0.35141	-0.18281	0.17394	0.05341	2.36252	-0.25987	0.34736	0.48067	0.40089	-0.02145	-2.36508	-0.40409	-0.07115	0.23403	0.79238	-0.52115	-0.11572	0.94523	0.28224	-0.19924	0.88544	0.60488	0.0983	0.31852	0.09787	-0.54493	-0.51033	-0.65604	-0.06184	1.57449	0.25236	-0.35012
	9a	-0.36333	-0.67287	0.05845	-0.02134	-0.16576	-0.50657	0.01008	-0.19406	-0.13194	0.01283	-0.24315	-0.24421	-0.02691	-0.27604	-0.06101	-0.01958	0.12304	-0.3187	0.44487	0.09541	0.26213	0.29811	-0.03283	-0.15076	-1.26799	-0.57326	0.13354	0.15811	0.35375	-0.51459	-0.16674	0.56373	0.08785	0.03888	0.59462	0.1548	0.30414	0.3303	0.1337	-0.42389	-0.05997	0.14477	-0.18246	0.86541	-0.06264	0.47577
	10v	-0.4621	-0.52954	-0.07493	-0.06094	-0.21212	-0.51377	0.00373	0.36744	0.1234	-0.38341	-0.39019	-0.24182	-0.15926	-0.43228	-0.01144	-0.02447	-0.17244	-0.28112	-0.39357	-1.26176	-0.08168	0.19542	-0.66242	0.72526	1.40095	-0.68694	0.34324	0.09257	-0.56311	0.02214	4.03961	-0.20228	0.01823	-1.36808	-0.19643	0.14252	0.46117	0.03935	-0.05132	0.08985	0.70747	0.28515	-0.8461	0.76332	0.33086	-2.58144
	a10p	-0.09773	-0.6763	-0.08389	0.03533	0.08988	-0.5055	0.38208	-0.32225	-0.11436	0.01346	-0.2215	-0.4693	-0.00109	-0.30124	-0.1236	0.00461	-0.05303	-0.21993	0.24997	-0.29182	-0.36289	0.18253	-0.09532	-0.06211	-0.26563	-0.29623	0.12678	0.06867	0.12289	-0.46487	0.46248	-0.0804	0.2331	-0.68288	1.43795	-0.10843	-0.04753	-0.3784	0.27541	-0.56341	0.04027	0.142	-0.1344	1.36884	0.33186	-0.36418
	10pp	-0.16966	-0.63632	0.07674	0.10709	0.66202	-0.58034	0.55891	-0.39281	-0.0897	-0.18618	-0.41537	-0.53823	0.11483	-0.31666	-0.34477	0.04257	-0.17463	-0.39008	-0.67908	-0.18426	-0.60907	-0.07217	-0.39694	0.05291	0.35425	-0.24791	0.14022	-0.1243	-0.13247	-0.21912	1.0537	-0.27958	0.14298	-1.6151	2.49188	-0.34579	-0.16852	-0.41915	-0.00369	0.32126	0.28555	0.65876	-0.35335	0.67459	0.20541	-1.52936
	11l	-0.00456	-0.74273	-0.08081	0.13815	0.76392	-0.59994	0.52814	-0.62678	-0.02988	-0.1889	-0.43719	-0.70097	0.06809	-0.25101	-0.43413	0.05225	-0.17024	-0.36922	-0.73407	0.14638	-0.96907	-0.01437	-0.36129	-0.00989	0.1067	-0.15165	0.00921	-0.08626	-0.09358	-0.44717	-0.2802	-0.20511	0.39259	-1.47927	3.29189	-0.54015	-0.32817	-0.3145	0.2326	0.04651	0.13463	0.32749	-0.28839	0.74615	0.38203	-1.31455
	13l	-0.47821	-0.85668	-0.08431	0.06682	-0.1402	-0.56132	-0.15014	-0.62942	0.05626	-0.12557	-0.45363	-0.50989	0.01118	-0.28192	-0.15238	0.09094	0.17088	-0.52043	-0.35806	0.12456	-0.30135	0.22231	-0.14883	0.25582	0.18855	-0.38723	0.1867	0.13472	-0.00644	-0.45904	-0.51505	-0.2109	0.35124	-0.40328	0.85124	-0.33405	0.10124	0.0389	-0.13337	0.21825	0.02277	0.46336	-0.28393	0.30174	0.15384	-0.82939
	OFC	-0.20769	-0.68906	-0.20894	0.01573	0.26692	-0.50868	-0.09994	-0.1854	0.12669	-0.30851	-0.3833	-0.35673	0.0567	-0.35304	-0.25046	-0.04576	-0.11438	-0.40723	-0.46332	-0.35169	-0.27163	0.26617	-0.50365	0.59016	1.04162	-0.13884	-0.10715	0.04714	-0.40474	-0.54299	1.10218	-0.34032	0.08096	-1.16662	2.02192	-0.16566	0.12883	0.7469	-0.38662	1.17606	0.50936	1.6772	-0.60631	-1.20685	-0.19955	-3.66956
	47s	-0.27765	-0.83552	-0.06822	0.04581	-0.23488	-0.53093	-0.09994	-0.6372	0.08287	-0.27819	-0.3568	-0.67542	-0.07585	-0.26611	-0.1723	0.11633	0.1078	-0.46923	-0.4724	0.17715	-0.63032	0.15576	-0.25957	0.26043	0.06037	-0.33821	0.13055	0.20282	-0.01228	-0.57707	-0.6046	-0.09636	0.44119	-0.04165	0.92006	-0.26138	0.00444	-0.03409	0.02173	-0.20155	-0.11091	0.10387	-0.12816	0.69974	0.29928	-0.65517
	LIPd	0.87172	-0.61726	-0.60728	0.02615	-0.46078	0.11345	-0.13675	-0.27632	0.49255	0.61649	-0.87945	7.56588	-0.03293	-0.78013	-0.52447	0.38382	-0.78112	0.17114	-0.16417	0.57936	0.22509	0.27426	-2.38159	0.3265	-0.14947	-0.78071	-0.32299	0.38045	0.31738	-0.24912	-0.01181	-2.48106	-0.3042	-0.50796	0.43067	-0.06901	1.53196	-2.35379	0.16038	-0.05424	-0.47258	-0.2806	-0.28778	0.37369	0.59606	-0.43424
	6a	0.63604	0.24669	1.69719	-0.17567	-0.27843	-0.13374	-0.90334	0.60883	1.03594	3.51973	-0.34887	0.24448	-0.17451	-0.26665	-0.39692	-0.07429	-0.21841	-0.01183	1.44533	-0.89656	1.10097	0.08197	0.10547	0.46187	-0.08439	0.00734	-0.2184	0.08751	1.03688	0.2519	-0.1279	4.25825	0.34663	-0.82965	0.05071	-0.47009	0.7209	-0.9728	-0.85485	-0.25831	-0.67939	-0.31142	0.32924	0.94345	1.28799	-0.85725
	i6-8	0.34205	0.17917	-0.04202	-0.11856	-0.21348	-0.27732	-0.63673	0.71401	-0.44381	3.05149	-0.37504	0.26662	0.00824	-0.45453	0.10115	0.22194	0.39884	-0.08588	2.10998	0.02072	0.12511	-0.37252	0.16485	0.10042	0.67826	-0.15787	-0.23453	0.52183	0.25562	-0.38137	-0.30838	3.88205	0.13683	-0.95679	-0.14154	-0.28291	0.65329	-0.66505	1.38698	0.15485	-1.05245	-0.14311	0.77711	0.9528	0.5774	-1.0333
	s6-8	-0.20166	-0.50542	0.44829	-0.04061	-0.38398	-0.4612	-0.32912	0.19308	-0.23149	-0.15934	-0.58102	-0.41357	0.08264	-0.19202	-0.36039	0.10155	0.1241	-0.46387	1.84797	0.36911	-0.35107	0.29097	-0.42468	0.1805	0.89947	-0.53151	0.35572	0.13123	-0.58522	-0.07919	-0.38614	0.67901	0.12622	-0.05553	-0.23448	-0.11345	0.13725	-0.53956	-0.0144	0.30337	-0.06042	-0.63453	-0.3788	0.11329	0.02172	0.35169
	43	2.8346	-0.42051	-0.59037	0.00602	-0.37075	-0.15789	-0.04044	-0.41184	-0.19976	-0.06953	-1.79411	-1.88624	-0.27867	-0.08427	-2.09952	-0.17718	0.04204	-0.17364	-1.10335	-0.02491	5.27847	0.2033	0.08449	0.42886	-0.00065	0.48632	0.31771	0.0807	-0.33544	-0.18614	-0.66471	-1.60205	0.10094	-0.05038	-0.30941	-0.19215	-0.30895	0.07375	-0.33489	1.71865	-0.68677	-1.66006	-0.1184	1.26048	1.37091	-0.43729
	OP4	3.08472	-0.42892	-0.54052	-0.06859	-0.31247	-0.10472	0.02593	-0.69662	1.44759	-0.86862	-2.28524	-1.45914	-0.2767	-0.48258	3.79831	0.3613	-0.69228	0.08784	-0.41976	0.5892	3.02944	0.56852	1.19858	1.27738	-0.02053	0.82545	0.66753	0.28525	-0.65636	-0.07264	-0.73984	-4.99557	-0.1826	0.66793	-0.58218	0.13949	-2.6566	1.48183	-0.66614	1.25028	-2.06403	-3.53466	0.13692	2.27011	2.75298	-1.72706
	OP1	3.70313	-0.1944	-0.96291	0.0344	-0.47407	0.07089	-0.06863	-0.43504	-0.76153	-1.35983	-1.33101	-0.66281	-0.2406	-0.1815	7.81551	0.45864	0.27883	0.21159	0.003	-0.44746	-2.86681	0.57889	2.63932	-0.15686	0.03822	-0.18875	0.77406	0.03643	1.01829	0.59469	0.28377	0.42077	0.47902	0.95552	-0.10006	0.23772	-1.14644	1.35796	-0.8827	4.79484	0.00512	-0.29624	1.27407	0.33884	-0.10666	-0.27792
	OP2-3	6.00565	-0.17792	-0.78617	0.04555	-0.46084	0.33275	-1.12872	-0.5837	-0.82184	-1.60663	-1.10872	-0.27632	0.3071	0.0433	7.86709	0.33423	-0.27232	0.3046	-0.89395	0.2751	2.14551	0.05142	-3.49139	0.03396	-0.07057	0.17447	0.00604	0.1626	0.35504	0.18126	-0.03054	-0.44307	-0.62017	-1.21544	-0.92712	-0.2039	-1.57945	1.01408	0.35461	-2.83582	-0.26944	0.1441	-0.49331	-1.17643	-0.5718	-0.08795
	52	0.24811	-0.66737	-0.2015	-0.02341	-0.36667	-0.37485	0.27111	-0.52528	-0.27817	-0.38493	1.15151	0.03746	-0.21703	-0.19282	1.03776	0.31941	0.3829	-0.60777	-0.42673	0.24618	-0.2794	0.29907	0.21348	0.3518	-0.13609	-0.57169	0.00693	0.26707	0.1945	-0.32291	-0.24952	0.48781	0.11456	0.92903	-0.26776	0.09553	3.1246	0.9717	-0.01096	1.79843	-0.09027	0.53451	-0.21378	-0.09147	-0.58682	-0.32502
	RI	4.40513	-0.083	-0.72308	-0.12297	-0.66403	0.22112	-0.74837	0.05099	-1.02208	-0.83705	5.00729	-1.15748	0.41105	0.59734	3.73512	-0.86417	-0.61863	0.27463	-0.66965	-0.53483	-1.95384	-1.01291	-1.91539	-1.11319	0.58119	0.44998	-0.53954	-0.42465	-0.61778	1.2082	0.49363	1.7924	0.04147	-1.30786	0.36758	-0.32209	2.58346	-4.59007	0.23097	-1.78414	1.40351	0.64742	-0.20777	-0.6097	-0.44298	1.68241
	PFcm	2.20983	-0.29768	-0.74669	0.04861	-0.55126	-0.11516	0.11554	-0.21504	-1.15327	-0.65588	1.53552	-0.08843	-0.28383	0.21876	2.70823	-0.18122	-0.11685	-0.20832	-0.64035	-0.80058	-3.07687	-0.03183	3.20429	-0.35861	0.44449	-0.17516	0.47694	-0.32685	0.60644	0.93487	0.48195	2.74296	0.86612	-0.33939	0.59678	-0.03964	1.68061	-3.06292	-1.35846	3.55485	1.26754	-0.68483	0.37831	-0.35068	-0.66098	0.58609
	PoI2	-0.04504	-0.84171	-0.00878	0.02593	-0.39396	-0.47377	-0.26901	-0.63472	-0.05882	-0.29756	-0.75566	-0.50197	0.21269	-0.19702	0.10072	0.11502	0.15977	-0.49399	-0.07502	0.18641	0.05811	0.38944	-0.40507	0.10783	0.13079	-0.42991	0.27954	0.13524	-0.08248	-0.4091	-0.56308	0.36526	-0.08016	0.26865	-0.17156	-0.20529	0.42181	0.07301	0.03689	0.59869	-0.04244	0.73763	-0.33827	0.23393	0.07584	0.44543
	TA2	-0.31858	-0.84672	-0.08926	0.05142	-0.35311	-0.51033	-0.15658	-0.61811	-0.02488	-0.22309	-0.26872	-0.5394	0.0563	-0.23199	-0.50992	0.13444	0.21242	-0.55778	-0.2683	0.24016	0.34019	0.31745	-0.0884	0.19289	0.09543	-0.43259	0.21123	0.1486	-0.05208	-0.41903	-0.59146	0.11249	0.01761	0.12962	-0.33547	-0.17925	0.6012	0.15691	-0.12801	0.67203	-0.1226	0.46803	-0.36364	0.1821	0.04497	0.16445
	FOP4	3.63559	-0.40114	-0.81516	-0.05837	-0.6483	0.0226	-0.69132	0.29916	0.31822	-2.83912	-1.68883	-1.40782	0.4594	0.15147	-4.75012	-0.17382	-0.87245	0.46748	0.71878	-0.24874	-5.87752	0.7978	-2.63113	0.59474	0.81385	0.68947	0.18317	-0.47772	-0.86512	1.06948	-0.27364	1.63758	-1.08654	1.61335	-2.63675	0.37353	-0.09057	1.38594	-0.01201	0.69197	-0.57296	0.65923	-0.97748	-0.43903	0.85914	-0.06305
	MI	-0.05538	-0.84844	-0.0892	0.04489	-0.39553	-0.48802	-0.25599	-0.60754	-0.01024	-0.41369	-0.76596	-0.64451	0.18343	-0.18665	-0.4133	0.10709	0.0581	-0.42784	-0.04312	0.16632	-0.79773	0.40985	-0.69776	0.11481	0.12762	-0.26083	0.26331	0.10802	-0.10848	-0.37373	-0.6391	0.24673	-0.09309	0.22147	-0.30149	-0.17405	0.18822	0.15998	-0.13553	-0.10348	-0.20673	0.45348	-0.36383	0.26201	0.32903	0.35071
	Pir	-0.04299	-0.78101	-0.17452	0.03153	-0.03243	-0.47414	-0.19747	-0.31119	0.14543	-0.49961	-0.2534	-0.40652	0.20812	-0.35582	-0.7258	-0.00974	0.08501	-0.49492	-0.97209	0.0619	-0.7385	0.31657	-0.36764	0.75871	0.58445	-0.02405	-0.14231	0.06243	-0.20683	-1.08036	-0.42096	-0.5996	0.27713	-0.41172	2.46103	-0.33956	-0.2162	1.17527	-0.53537	2.06719	0.23461	2.52044	-0.55996	-2.02983	-0.83046	-4.97709
	AVI	1.90905	-0.56381	-0.44684	-0.03812	0.32997	-0.31366	-0.41271	-0.50503	0.0029	-0.92532	0.94226	-0.88274	0.02588	-0.1701	0.30544	-0.05098	-0.31675	0.26644	-0.32387	0.24064	-1.57055	-0.24823	-1.14345	-0.09602	-0.185	0.12789	-0.41806	0.10185	0.04306	0.08232	-0.19164	0.06801	-0.02011	-0.28732	0.81602	-2e-05	0.60229	0.64981	-0.1971	-3.29848	-0.01625	1.42394	0.19542	0.49125	0.59434	-0.04031
	AAIC	-0.10813	-0.83332	-0.11245	0.03364	-0.25329	-0.50825	-0.11882	-0.61791	0.05318	-0.37687	-0.38594	-0.60876	0.02425	-0.24352	-0.33682	0.1452	0.12369	-0.39609	-0.26399	0.25801	-0.8923	0.32098	-0.5034	0.18869	-0.08576	-0.27494	0.12817	0.19599	0.01369	-0.6001	-0.7115	-0.061	0.1664	0.25213	0.70529	-0.1486	0.063	0.36004	-0.03374	-0.35428	-0.26278	0.29011	-0.15103	0.41237	0.28225	-0.42362
	FOP1	4.76563	-0.12302	-0.95491	-0.01728	-0.60566	0.1842	-0.5102	0.53107	-0.87755	-1.45326	-2.39913	-2.64605	-0.02484	0.20536	-7.37423	-0.30576	0.26188	0.33974	-0.6632	-0.91493	3.53914	0.19604	-0.72911	-0.24037	0.73148	0.27059	0.14198	-0.24971	-0.39846	0.81094	-0.34789	2.20854	0.05259	1.36684	-0.76136	0.11242	1.08748	0.00739	1.02094	6.57165	0.21532	1.19263	0.40585	1.68265	0.95881	0.73899
	FOP3	4.70718	-0.25272	-1.14032	0.06107	-0.57528	0.13483	-1.07043	0.27493	-1.62438	-1.98212	-2.22118	0.91608	0.41353	0.03399	-3.09394	-0.00503	-0.83601	0.49579	-1.20351	-0.36205	-0.00212	0.01565	-0.21463	-0.44641	0.80841	-0.44891	0.10992	-0.32449	0.52639	0.66491	0.30619	4.17734	-0.08135	-1.22011	-1.15312	-0.06375	-0.69863	-1.68112	-2.02427	-1.48183	1.35882	3.59921	-0.20518	-1.89043	-0.94089	1.88883
	FOP2	6.71242	0.14135	-1.12172	0.06813	-0.4159	0.37214	-0.7058	0.01052	-2.19097	-0.44275	-2.86363	0.35558	-0.51333	0.1064	-2.6357	0.26897	0.15524	0.2459	-2.63781	0.01698	9.48457	0.06162	0.52092	0.01612	-0.30773	-0.03002	-0.10221	0.20889	0.75055	-0.52666	0.03405	1.19857	0.49026	-1.421	0.59399	-0.03087	-1.94239	0.26851	-1.75158	-2.59783	0.3189	0.17742	-0.01627	-1.8369	-1.15756	-0.20531
	PFt	2.29293	-0.01643	-0.89115	0.01017	-0.33515	-0.13112	0.06254	-0.2711	0.86838	-1.62321	-1.90718	2.07046	-0.57392	-0.04209	0.81765	0.14446	-0.18007	0.1287	-0.08441	-0.16515	-2.84666	0.04264	9.62649	-0.21049	0.48384	-0.30227	0.65743	-0.17183	0.4485	0.04525	0.80606	1.5718	0.69698	0.12755	-0.05482	0.41997	-1.39375	1.26813	-1.37583	2.14973	0.6405	-1.0149	1.16117	0.02912	0.20878	0.05562
	AIP	1.06485	-0.50123	-0.65425	0.07262	-0.45373	-0.19113	0.06032	-0.3835	0.22706	-0.68088	-1.41271	5.18526	-0.34456	-0.03322	-2.03384	0.43878	-0.36628	-0.40757	-1.91362	0.83285	-0.74969	0.44232	3.9613	0.93963	-0.18558	-1.07756	0.18529	0.22308	0.0861	0.08177	0.13754	-0.60938	-0.00247	-0.50553	0.56071	0.26824	-0.02518	-1.67392	0.12281	-0.97457	-0.07094	-1.95911	-0.67153	-0.0087	-0.85992	0.14744
	EC	-0.55564	-0.76936	0.0733	-0.05608	1.21287	-0.40317	-0.25314	0.09633	-0.01851	-0.05459	-0.70477	-0.12146	-0.18656	-0.25039	0.4354	0.14328	0.22372	-0.6295	-0.16701	0.00815	0.02973	0.24784	-0.37116	0.06211	-0.34624	-0.36961	-1.1131	0.14304	-0.14694	-0.89077	-0.89121	-0.14283	0.23532	0.56477	-2.38857	-0.22846	0.16476	-1.05964	-0.09851	0.15303	-0.17681	0.55394	-0.35961	0.52901	-0.00063	0.02078
	PreS	-0.21741	-0.53758	-0.17424	-0.07664	3.45701	-0.41457	1.43114	0.76056	-0.07013	-0.0713	-0.49067	0.03177	-0.94423	-0.36171	0.48842	0.08761	0.11558	-0.51347	-0.73911	0.17559	-0.32664	-0.26742	-0.32956	-0.23126	-0.65456	-0.211	-3.09641	-0.12947	-0.09841	-2.7308	-0.91206	-0.29611	0.41564	-0.39033	-6.17488	-0.38498	-0.24439	-0.93454	-0.47316	-0.42922	0.20578	0.20808	-0.49146	0.75547	-0.07203	0.40768
	H	0.32785	-0.06236	-1.05295	0.04678	2.60843	0.56033	4.91272	-0.38695	-0.19879	0.03612	0.11296	-0.41115	-1.28807	0.17421	0.08223	-0.39235	-0.55952	-0.46861	0.07869	0.11279	0.18091	-1.26431	-0.14328	-0.28911	1.33317	0.09082	-4.69984	0.12138	0.14032	-3.37728	0.06158	0.13406	0.3302	-2.86349	-2.31406	0.54708	-0.46474	1.37761	-1.09502	-0.21672	1.34075	0.07656	0.23956	0.2718	-0.49522	2.10595
	ProS	0.07758	-0.18462	0.45237	-0.41155	5.33745	2.97943	-0.67808	-0.32737	-0.57155	0.32951	0.70493	-0.36971	0.37656	0.27092	-0.47254	0.27036	0.90826	0.80585	0.12824	0.3817	0.5646	1.00923	1.34739	0.09364	0.88554	-1.0231	5.17316	-1.31443	1.05205	-2.06996	1.12355	-0.2916	-1.60477	-1.11588	-2.55052	-0.65078	0.19371	-0.10996	-0.34598	-1.69554	0.11334	-2.91644	-2.1898	0.09708	-0.31796	1.30339
	PeEc	0.06207	-0.52958	-0.15086	-0.02121	2.39695	-0.22446	0.15329	0.20849	0.15456	0.24004	0.31744	0.29674	-0.05534	-0.3545	0.08138	-0.00796	0.06334	-0.10608	1.23199	-0.58591	0.41327	0.11779	0.69095	0.10574	0.01936	0.08642	-1.82584	0.22955	0.29438	-0.53578	-0.12789	-0.1859	-0.34637	-0.02384	-0.9722	0.11123	-0.00125	-0.36236	-0.3406	0.64276	-0.12729	1.81243	0.04367	0.12218	0.35895	-0.65265
	STGa	-0.72729	-0.89202	0.0547	0.03678	-0.35817	-0.56257	-0.19879	-0.68302	-0.03106	0.03991	-0.53897	-0.35132	0.16572	-0.25436	0.16574	0.11696	0.20897	-0.58533	0.00878	0.22361	0.23585	0.30193	-0.09639	0.06105	0.13422	-0.51176	0.29782	0.18444	-0.05305	-0.45015	-0.60275	-0.03151	0.0507	-0.01076	-0.16409	-0.21707	0.33667	-0.15914	-0.2113	-0.12709	-0.01223	0.66101	-0.29526	0.10328	0.03951	0.54181
	PBelt	1.69669	-0.51287	-0.25788	-0.0771	-0.55952	-0.16123	-0.06012	-0.31845	-0.16879	-0.63828	2.4826	-1.24283	-0.00084	0.09195	1.82634	-0.08244	-0.03855	-0.30324	-0.32159	-0.00018	0.36156	-0.07821	-0.86706	0.09902	0.23487	0.09008	-0.14983	0.06192	-0.64488	0.61593	-0.26319	-0.03742	0.04475	-0.10631	-0.10027	0.08859	2.70938	-1.09743	0.41706	0.38741	0.00471	-0.2262	-0.28092	0.48643	0.24228	0.19149
	A5	0.16862	-0.65459	-0.1837	0.00773	-0.26252	-0.40472	-0.09637	-0.38585	0.08683	-0.42819	3.11139	-0.54412	-0.22347	-0.10159	-0.75724	0.2106	0.1827	-0.55727	-1.00487	0.45696	0.63436	-0.01167	0.3238	0.44915	-0.10402	-0.24325	0.00094	0.07803	-0.22188	-0.28394	-0.36169	-0.28646	-0.01451	0.23585	-0.46761	-0.05321	1.92421	0.66519	0.26195	0.88741	-0.41519	-0.95464	-0.2857	-0.3145	-0.21953	-0.5998
	PHA1	0.01152	-0.43775	0.54067	-0.41131	4.99592	-0.01027	-0.70597	1.83593	-0.13937	-0.3011	-0.65277	0.37043	0.02889	-0.1297	0.6076	0.34794	0.10962	-0.54985	-0.56409	-0.36865	-0.49931	0.60445	-0.48698	0.11312	-1.97434	-0.11213	-2.34349	0.16129	-0.25453	-0.90508	-1.51038	0.2775	-0.49503	3.38366	-4.21787	-0.24778	0.26071	-3.51911	0.64272	0.8592	-1.03966	-0.59673	-0.27308	0.88245	0.14832	-0.32126
	PHA3	-0.02895	-0.44685	-0.24569	-0.07607	3.42172	-0.30451	-0.57743	-0.38991	0.37377	0.30489	-0.04703	0.52573	0.0707	-0.25711	0.02348	-0.11734	0.16408	0.13819	1.81807	-0.26935	0.69259	-0.07538	0.45833	0.04059	0.22684	0.27678	-1.53274	0.20133	0.36095	2.13572	0.19099	0.33136	-0.2219	-0.08275	0.11043	0.51162	-0.30078	-0.74636	-0.33357	0.54121	-0.24194	1.15619	0.25776	1.13033	0.69147	0.25482
	STSda	0.04809	-0.60066	-0.53876	0.06078	0.6336	-0.55439	0.0052	-0.42263	0.28655	-0.50411	4.26515	-0.01655	-0.57555	-0.24737	-1.85105	0.47126	0.25798	-0.54503	-1.52398	0.96944	0.95015	-0.09359	1.25033	0.76395	-0.49031	-0.50928	-0.18747	0.17374	0.22704	-0.43513	-0.09147	-0.48804	-0.25088	0.13961	-0.94382	-0.09266	2.83205	2.76101	0.19148	1.43847	-0.79996	-1.04661	-0.2055	-0.83509	-0.44233	-1.37874
	STSdp	1.86075	-0.26267	-0.39078	-0.11373	-0.12441	-0.10994	-0.16383	0.07571	0.34378	-0.97472	8.45996	-0.91178	-0.41081	0.27245	-1.63522	0.11196	0.03772	-0.28372	-1.86997	0.60476	1.25379	-0.59716	0.52274	0.64542	-0.38181	0.367	-0.64088	-0.15258	-0.66909	0.16158	0.07079	-0.73057	-0.26902	0.63099	-0.24907	0.23937	3.30762	0.66435	1.24864	1.12363	-0.81464	-2.6388	-0.04807	-0.6938	-0.30738	-1.58808
	STSvp	0.38948	-0.72911	-0.22888	0.03154	-0.51548	-0.32093	-0.29768	-0.40942	0.01992	-0.20734	2.77524	-0.75454	0.00557	-0.19819	-0.55104	0.09784	0.15906	-0.29538	-0.15525	0.13479	0.34685	0.13605	0.42837	0.23313	0.04151	-0.08421	-0.12985	0.10078	-0.16191	-0.34067	-0.41568	-1.08811	-0.05385	0.00701	0.15947	0.0154	-0.41015	-0.96568	-0.07855	-0.12622	-0.45877	-0.26606	-0.129	0.24842	0.26209	-0.19021
	TGd	-0.50889	-0.82558	0.01128	0.04966	-0.08287	-0.51318	-0.12631	-0.60424	-0.01517	-0.04154	-0.41489	-0.36758	0.08693	-0.26572	0.05108	0.07259	0.1705	-0.55259	-0.08765	0.17101	0.05246	0.22961	-0.1599	0.14048	0.29213	-0.35176	-0.10767	0.17188	-0.05281	-0.76719	-0.49606	-0.15857	0.00251	-0.23222	0.4108	-0.18093	0.20299	0.17774	-0.29994	0.36119	0.09329	1.04461	-0.26961	-0.2574	-0.10328	-0.39434
	TE1a	-0.63547	-0.86461	-0.01503	0.03417	-0.20939	-0.5657	-0.17781	-0.6662	0.0089	0.00894	-0.14154	-0.38338	0.10385	-0.238	0.0261	0.11365	0.19293	-0.57664	0.00066	0.24242	0.33578	0.25364	0.03541	0.11304	0.13207	-0.43994	0.16769	0.15742	-0.05036	-0.37535	-0.55625	-0.13961	0.03328	-0.08542	-0.1741	-0.19906	0.38497	-0.07935	-0.21851	-0.0934	-0.04638	0.59571	-0.31258	0.13914	0.04994	0.4556
	TE1p	0.64822	-0.71889	-0.22844	0.01303	-0.51096	-0.2488	-0.25846	-0.3966	0.0721	0.18077	2.24373	-0.54567	0.18411	-0.23111	0.11582	-0.09229	-0.04773	0.02403	1.53167	-0.52651	0.51891	0.27529	0.96069	-0.0234	0.26671	0.28128	-0.29861	0.13556	-0.00449	-0.19765	-0.16968	-1.44502	-0.20164	-0.11139	-0.04745	0.17199	-0.03719	-0.71805	-0.41442	-0.79063	-0.22372	1.62016	-0.01547	0.7252	0.76283	0.22146
	TE2a	-0.18147	-0.7849	-0.17563	0.02416	-0.03688	-0.48773	-0.1304	-0.59318	0.08444	-0.0319	0.78731	-0.50432	0.02777	-0.22081	-0.11233	0.04947	0.10889	-0.43516	0.40345	0.06218	0.41874	0.19335	0.39342	0.16711	0.21235	-0.11008	-0.23655	0.11712	-0.04855	-0.33411	-0.40868	-0.59661	-0.03348	-0.18513	0.05265	-0.05077	0.357	-0.07777	-0.34485	-0.12669	-0.09689	0.96163	-0.25534	0.34947	0.2159	0.04807
	TF	1.52897	-0.31503	-0.71579	-0.0734	2.44786	0.08031	-0.27819	-0.2284	0.88961	1.25678	3.55726	0.69583	0.55595	-0.36537	-0.37869	-0.58383	-0.1967	1.00392	6.26638	-1.92126	2.16261	0.25334	3.8002	0.00869	0.51129	1.05693	-2.11575	0.16274	1.12252	0.31253	1.145	-1.26381	-1.25375	-0.2912	1.86154	0.76786	1.02316	0.22161	-0.76732	-1.06649	-0.33727	5.74797	0.49747	1.01608	1.7368	0.13758
	TE2p	0.80667	-0.6531	-0.3771	-0.00281	0.04578	-0.13056	-0.35852	-0.29856	0.52958	1.17514	2.41508	0.39576	0.37198	-0.39153	-0.14855	-0.4976	-0.2315	0.67223	4.52702	-1.6334	1.21961	0.52376	2.65307	-0.1068	0.34361	0.72534	-1.03051	0.07865	0.58145	-0.22349	0.41212	-1.38267	-0.42103	-0.20939	0.36017	0.32672	-0.25387	-0.02392	-0.71735	-0.93217	-0.02392	4.42197	0.12896	1.10223	1.22319	0.07396
	PHT	0.10656	-0.79554	-0.15978	0.04891	-0.53596	-0.37113	-0.29597	-0.47507	-0.1087	0.3154	1.52044	-0.22214	0.20815	-0.25928	-0.15499	-0.05002	0.1485	-0.15073	0.69474	-0.185	0.29954	0.29285	0.50822	-0.12364	0.17513	-0.1871	-0.02066	0.07672	0.03688	-0.69992	-0.24001	-0.97079	-0.07697	0.08043	0.05224	-0.09405	-1.72062	-1.09705	-0.29048	-0.44209	-0.11232	0.77697	-0.08089	0.37466	0.30193	0.43292
	PH	0.09739	-0.7483	-0.24822	0.00415	-0.15879	-0.3297	-0.32065	-0.34213	0.2824	1.05204	1.81121	0.8229	0.20988	-0.32762	-0.19359	-0.40515	-0.03202	0.35561	1.935	-0.69059	0.64418	0.33144	0.95979	-0.15947	0.09627	0.11493	-0.53752	0.08792	0.05588	0.60706	0.10186	-0.2599	-0.1511	-0.40967	-0.18607	0.00742	-2.954	0.47827	-0.1794	-0.07593	0.35324	2.18883	-0.27104	0.46622	0.36425	0.1018
	TPOJ1	0.59103	-0.6628	-0.16388	0.01219	-0.73682	-0.25474	-0.18444	-0.24684	-0.19606	-0.25702	4.78224	-0.97767	-0.01527	-0.05936	-1.39366	0.01532	0.19237	-0.36281	-1.36272	0.21251	0.30749	-0.04377	0.33539	0.28435	0.00131	-0.16325	-0.09625	-0.20894	-0.34533	-0.91685	-0.30227	-0.77586	0.11842	0.52998	1.06756	-0.13433	-2.88198	-3.44214	0.34003	0.78238	-0.2282	-2.4887	-0.21294	0.34841	-0.21527	-0.07896
	TPOJ2	0.14171	-0.77431	-0.15032	0.05267	-0.56236	-0.37836	-0.33531	-0.43	-0.23617	0.27454	2.13723	0.03411	0.18834	-0.29407	-0.51065	-0.02039	0.21366	-0.13507	-0.02702	0.04572	0.16997	0.22422	0.18453	-0.20794	0.07078	-0.29663	-0.03764	-0.04269	0.01332	-1.08524	-0.15975	-0.72324	0.02862	0.4288	0.02422	-0.18729	-3.54968	-1.43776	-0.17042	0.14503	-0.09232	-0.09451	-0.05133	0.13551	-0.06943	0.20392
	TPOJ3	-0.08246	-0.74916	-0.16324	0.00396	-0.32024	-0.38685	-0.24971	-0.22292	0.11676	0.52141	2.73772	1.0461	0.06473	-0.48757	-0.50621	-0.09254	0.41914	0.20828	-0.12342	0.16828	0.41122	0.17292	-0.55341	-0.28152	-0.30105	-0.28776	-0.43237	-0.09519	-0.23634	0.15399	-0.15536	0.90787	-0.14388	0.32886	-0.41559	-0.04893	-5.39231	0.5763	0.44368	1.29426	-0.03296	0.09304	-0.09899	-0.06243	-0.26098	-0.19146
	DVT	0.51648	-0.25803	0.6174	-0.1351	2.79711	0.92558	0.04279	-0.02644	-0.36957	0.00382	1.76381	1.99625	-0.12281	-0.56124	-0.07147	0.15758	0.43981	1.81123	0.27389	-0.00067	-0.08098	0.07731	-1.42649	-0.98119	0.55205	-0.06743	3.5709	-0.69943	0.77206	-2.86808	0.9406	1.56951	0.68433	2.17253	-1.06389	-0.13469	1.53376	3.41375	-1.04672	0.42803	0.67215	-0.60351	1.70637	-0.26581	-0.07283	0.07168
	PGp	-0.59917	-0.84673	-0.01033	0.00558	-0.24083	-0.54607	-0.15357	-0.51853	0.08059	0.16257	0.26179	0.29087	0.08831	-0.33643	0.07184	0.09636	0.24467	-0.29862	-0.05477	0.19268	0.23057	0.24827	-0.40052	-0.02598	0.00023	-0.51726	0.17064	0.17089	-0.09897	0.47229	-0.44306	0.538	0.09943	0.00275	-0.38073	-0.11419	-1.15217	0.54924	0.08052	0.23242	-0.02573	0.4925	-0.07391	0.0263	0.02576	0.4413
	IP2	1.21089	-0.5771	-0.56022	0.01451	-0.48489	-0.09347	-0.02072	-0.40633	-0.02085	0.07414	-0.33048	6.26946	-0.00475	-0.37192	-1.56499	0.42	-0.87443	-0.27391	-1.07137	0.54081	-0.59415	0.40991	0.71016	0.78243	-0.08525	-0.80098	0.05476	0.24221	0.50987	-0.01717	0.24268	-2.16396	-0.06658	-0.49464	0.58399	-0.05988	1.42079	-4.08105	-0.44834	-0.64126	-0.01965	-1.27926	-0.77409	-0.17514	-0.30634	-0.00441
	IP1	0.38156	-0.63577	-0.44011	0.02129	-0.32401	-0.00917	0.17141	-0.09102	0.70141	0.65971	0.44242	5.6278	-0.26504	-1.29495	0.36166	0.18126	0.0025	0.87151	0.49056	0.05556	0.06685	-0.26199	-3.82071	-0.71135	0.00987	-0.74543	-0.11176	-0.07985	0.28498	-0.42484	0.0319	0.66026	0.63591	0.12908	0.4425	-0.18953	-0.27019	-0.35474	0.11451	1.79122	-0.29988	0.78431	1.63843	0.46037	1.33942	-0.24087
	IP0	-0.12877	-0.69379	-0.29319	-0.04225	0.04296	-0.34414	0.13244	0.18676	0.63714	0.33836	1.27091	3.48743	-0.3373	-1.07577	0.35148	0.18545	0.43296	0.85346	0.07784	-0.03294	0.11495	-0.11746	-2.71294	-0.6385	-0.01404	-0.78569	0.18678	-0.00527	0.02796	1.7097	-0.17718	2.30262	0.79827	0.1977	-0.10972	0.00225	-2.29805	2.22687	0.46883	1.48606	-0.14857	0.60528	1.7879	0.0121	0.76689	-0.07146
	PFop	0.85073	-0.57213	-0.37918	0.02796	-0.42767	-0.34359	0.03596	-0.49317	0.00057	-0.70409	-1.01687	-0.2037	-0.18564	-0.28295	2.12011	0.18719	0.03916	-0.16085	0.33668	-0.25909	-1.72842	0.37954	3.54635	-0.06218	0.34225	-0.24119	0.64428	0.00931	0.29244	0.13712	-0.05813	0.76813	0.50015	0.25918	-0.13804	0.1607	-0.37499	0.05484	-1.07298	2.22907	0.17421	-0.13274	0.64343	0.61556	0.4226	0.35437
	PF	0.44192	-0.6062	-0.27588	0.02605	-0.46546	-0.39612	0.0132	-0.46754	-0.5616	-0.34	0.4809	0.71634	-0.04433	0.04879	-0.12119	0.04907	-0.16804	-0.57853	-0.76332	-0.15443	-1.20775	0.16062	2.40495	0.17247	0.35753	-0.36147	0.48662	-0.07653	0.275	0.20464	-0.00325	1.35216	0.50169	-0.26857	0.33461	-0.11239	1.12368	-2.67871	-0.90142	1.15387	0.69182	-1.00517	-0.28868	-0.24694	-0.4792	0.58437
	PFm	0.01237	-0.75757	-0.15685	0.00834	-0.47737	-0.39513	-0.01113	-0.54389	-0.21584	-0.01047	0.27639	1.75837	0.08277	-0.2879	-0.55367	0.25151	-0.23452	-0.5088	-0.65615	0.24736	-0.25221	0.24728	0.02049	0.216	0.14241	-0.55647	0.32167	0.13613	0.2059	-0.29621	-0.25104	-0.65277	0.21287	0.12432	0.34303	-0.18433	0.17612	-2.5404	-0.43845	0.26126	0.1475	-0.67817	-0.2836	0.08562	-0.10437	0.45648
	PGi	0.22428	-0.73761	-0.28288	0.03857	-0.59296	-0.3624	-0.14982	-0.35109	-0.1745	0.16376	2.46115	1.07266	0.03739	-0.42634	-0.73775	0.09744	0.05698	-0.10413	-0.50744	0.1838	0.14503	0.02937	-0.58917	-0.28728	0.06204	-0.42118	-0.08412	-0.08356	0.07635	-1.14718	-0.13342	-0.5733	0.30875	0.59576	0.52159	-0.24248	-3.77043	-2.32181	-0.23625	0.80552	-0.06701	-0.82991	0.32106	0.2884	0.12493	0.07853
	PGs	-0.45277	-0.84335	-0.05107	0.02666	-0.40941	-0.47572	-0.14972	-0.55702	0.05404	0.22128	0.05842	0.67838	0.10844	-0.42495	0.08211	0.08764	0.17101	-0.30904	0.08029	0.16889	0.18962	0.20455	-0.5963	-0.11513	0.09627	-0.52684	0.18384	0.10581	-0.01175	-0.48164	-0.43312	0.0351	0.13381	0.05992	-0.03333	-0.23794	-0.60529	-0.45178	-0.12609	0.26324	-0.02505	0.48361	0.02807	0.18009	0.22178	0.47329
	V6A	-0.54405	-0.81985	0.06703	0.01395	-0.07545	-0.49101	-0.11594	-0.54643	-0.01787	0.0368	-0.10711	0.25514	0.08943	-0.38797	0.18782	0.14801	0.21733	-0.21857	-0.03245	0.20572	0.13011	0.2277	-0.59215	-0.14229	0.16308	-0.48008	0.58562	0.07344	0.02509	-0.45705	-0.38682	0.43342	0.24071	0.34349	-0.19235	-0.22847	0.3568	0.75902	-0.16763	0.02006	0.08024	0.41201	0.22749	-0.08065	0.06984	0.56882
	VMV1	-0.10471	-0.45586	-0.08958	-0.12946	5.54563	-0.64991	-1.00327	-0.94235	-0.00561	-0.15113	-1.63033	-0.70586	0.3129	-0.04452	-0.14994	0.02487	0.45063	-0.89781	-0.45549	0.90072	-0.15177	-0.14179	0.1855	0.41005	0.63628	-0.13122	0.29178	-0.311	0.0711	2.01952	0.33617	-1.02873	-0.16111	0.16965	1.91694	-0.40612	0.98814	-1.89223	-0.51196	0.0688	-0.55907	-1.04555	-0.2564	-0.05381	0.02689	0.12431
	VMV3	-0.22763	-0.46247	-0.31008	-0.12527	5.22812	-0.70501	-0.07838	-0.85497	0.01891	0.07871	-0.65948	0.07776	0.29031	0.00801	0.31337	0.0205	-0.00919	-0.33978	-0.12076	0.44682	0.01316	-0.32712	-0.01955	0.15665	0.21085	0.14741	0.26744	-0.23915	0.15722	7.82562	0.26264	-0.10614	0.36189	0.16528	0.24816	0.00139	-0.04424	-0.63233	-0.13802	-0.0897	-0.17905	-0.43938	-0.04038	-0.1518	-0.22428	-0.28165
	PHA2	0.08201	-0.20902	-0.20376	0.0173	4.12243	0.18491	-0.81166	-0.39435	0.11497	-0.42217	-1.58939	-0.44649	-1.47098	0.018	0.42923	-0.23891	0.15743	-0.74814	0.20982	0.42573	-0.78721	-0.82931	-1.54391	-0.09928	0.69136	0.58229	-5.85799	0.48349	-0.21785	-1.49694	-0.37226	-0.45625	-0.00408	-0.55498	-0.69945	1.42279	-0.93928	-1.89376	-0.99411	2.17425	0.2093	0.15129	0.5738	2.05549	-0.08461	-0.34003
	V4t	-0.59775	-0.82134	-0.05459	-0.01615	-0.00037	-0.59422	-0.10119	-0.57816	-0.05402	0.13435	0.6275	-0.15374	0.02082	-0.06549	-0.11312	0.04795	-0.01528	-0.39507	-0.47422	0.18665	0.09817	0.19384	-0.11918	0.12279	0.13445	-0.33877	0.33981	0.23941	-0.19083	1.461	-0.31995	0.2138	0.23859	-0.46134	-0.39697	-0.1142	-1.48199	1.19094	0.05497	0.03797	0.28006	-0.01596	-0.35703	-0.10837	-0.23505	0.37745
	FST	-0.12437	-0.77063	-0.15766	-0.0019	-0.38105	-0.40648	-0.16519	-0.41597	-0.13564	0.5274	2.12621	0.33015	0.1083	-0.17658	-0.3911	-0.12744	0.11082	-0.09326	-0.01086	-0.05545	0.13982	0.25814	0.12318	-0.06654	0.00041	-0.20469	-0.03927	0.09279	-0.14662	0.52732	-0.12215	-0.01435	0.0451	-0.00538	-0.34576	-0.04849	-4.23206	0.48017	0.03458	0.40022	0.0899	0.10187	-0.31974	-0.08819	-0.31812	-0.02472
	V3CD	-0.62276	-0.82716	-0.03858	0.00407	0.12751	-0.62946	-0.05185	-0.54786	0.04803	0.06265	0.23283	0.33574	0.00807	-0.15613	0.06829	0.14509	-0.05063	-0.29501	-0.63912	0.28464	-0.1066	0.1296	-0.43256	0.08729	0.22091	-0.55755	0.74121	0.26367	-0.24618	2.32732	-0.27317	0.46667	0.35521	-0.53046	-0.62836	-0.10689	-1.08375	1.76726	0.27879	-0.25925	0.24454	-0.19288	-0.11584	-0.46213	-0.20943	0.60152
	LO3	-0.50281	-0.81333	-0.03108	-0.00333	-0.21181	-0.52688	-0.15814	-0.49151	0.01794	0.25765	1.1969	0.23829	0.07551	-0.26153	-0.17254	0.02962	0.26106	-0.23967	-0.27802	0.20686	0.1984	0.24895	-0.31535	-0.00522	-0.14172	-0.39755	0.03137	0.12884	-0.16888	0.87828	-0.30774	0.69154	0.03602	0.12669	-0.60081	-0.0383	-2.88793	0.98197	0.21414	0.57184	-0.0103	0.12846	-0.2563	-0.11759	-0.26655	0.22461
	VMV2	1.32662	0.22224	-0.32164	-0.42228	7.7236	1.11746	-1.23273	-0.63636	-0.01293	-0.618	-1.50098	-0.74679	0.351	0.20084	-0.49026	-0.36516	0.32729	-0.39656	0.04453	1.03635	-1.13783	-0.58102	-1.59876	-0.34944	0.83604	0.09149	-2.73553	-0.16412	0.13272	-1.38586	0.48498	0.74891	-0.94449	0.56095	10.4731	0.69937	-1.48714	-0.99453	0.36931	1.19773	0.0383	-1.10424	0.99892	-0.30854	-0.39775	-0.21364
	31pd	-0.13401	-0.25038	-0.12809	0.0956	0.38778	0.2534	-0.28214	3.97306	-0.27229	-0.49579	0.63073	0.9742	-0.38638	1.2703	0.09334	-0.5012	-1.59649	0.9476	0.59528	-4.15733	0.18342	-0.18918	-0.05096	-0.00165	1.56022	3.4814	0.03846	-0.28571	-2.52529	-0.08874	-2.57836	-0.08468	0.75911	-0.51449	1.7994	-0.27229	-0.16853	1.61713	-1.06724	0.01989	0.84546	-2.0018	1.13216	2.22159	1.51658	1.79877
	31a	-0.65444	-0.70108	-0.13066	0.02676	-0.49999	-0.43197	-0.0033	1.11316	-0.41232	-0.05048	-0.2433	-0.48784	-0.0457	0.34269	0.24506	-0.12554	1.44233	-0.35416	-0.01136	-1.20575	0.49467	0.50128	-0.05814	0.06166	0.72597	0.21399	0.52579	-0.29005	-0.37317	-0.10231	-1.03988	-0.33688	0.36029	-0.86696	0.62959	-0.49469	0.00897	-0.31067	-0.36946	-0.90444	0.14291	-0.36143	-0.09182	-0.03274	0.30015	1.22575
	VVC	-0.56515	-0.67141	-0.03393	0.02462	2.73345	-0.9677	-0.09501	-0.66455	0.06772	0.27171	-0.24716	0.44607	-0.03169	-0.17814	0.43628	0.10716	-0.02974	-0.11471	0.3121	-0.02397	0.18107	-0.11371	0.01502	0.18909	-0.02289	0.16819	-0.13225	0.19437	0.24073	7.07174	0.0549	0.2045	0.38333	-0.12396	-2.13771	0.18549	-0.31373	-0.19864	-0.07249	0.30817	-0.12791	0.23568	-0.0122	0.34195	0.23925	-0.09644
	25	-0.51971	-0.70461	-0.20726	-0.04424	0.18693	-0.50101	-0.10418	2.08671	-0.17173	-0.12633	-0.42008	-0.31637	-0.10518	-0.21834	0.28747	0.11104	-0.53812	-0.07999	-1.10172	-2.25891	-0.30672	0.59943	0.29822	0.91319	-0.01844	-0.72598	-0.01291	0.70529	-0.32791	-0.95195	1.40685	-0.05433	0.57166	0.26194	-0.15746	-0.30948	-0.44215	0.52495	0.59668	0.16942	0.43834	1.85471	0.18925	-4.69278	-0.67423	-3.70452
	s32	-0.44663	-0.35123	-0.19742	-0.17312	0.01368	-0.50682	-0.07492	2.08818	0.1788	-0.56307	-0.20231	-0.19413	-0.44382	-0.43985	0.21873	-0.20924	-0.48318	0.12615	-0.54276	-3.07002	0.14617	0.60006	-0.60671	1.2946	2.36593	-0.79748	0.23621	0.16781	-1.33605	0.14175	7.14418	-0.09352	0.33529	-0.77124	-1.64166	0.39701	0.17517	0.01603	0.27473	-0.61536	1.27475	0.59675	-0.79506	-1.50658	-0.12858	-5.00605
	pOFC	-0.32297	-0.80333	-0.0903	0.06233	-0.04818	-0.47647	-0.22522	0.03785	-0.06709	-0.1706	-0.60571	-0.31842	0.16949	-0.28456	-0.01974	-0.03658	-0.12132	-0.47259	-0.91365	-0.28662	-0.71776	0.31638	-0.54946	0.53885	0.517	-0.21103	-0.20026	0.16678	-0.17272	-1.06582	-0.35732	-0.46462	0.10255	-1.03674	1.46827	-0.42512	-0.17875	1.33437	-0.22082	1.6417	0.3814	2.59294	-0.60811	-2.45689	-0.90151	-4.29709
	PoI1	-0.08612	-0.80482	0.02113	-0.01011	-0.38024	-0.43754	-0.12813	-0.65168	-0.05856	-0.13569	-0.20645	0.03806	0.09007	-0.29082	1.3067	0.23019	0.34156	-0.5117	-0.07291	0.29778	-0.29862	0.38019	0.25931	0.19302	-0.05591	-0.71156	0.22287	0.25986	0.02406	-0.43853	-0.38761	0.27787	-0.07571	0.50187	0.06544	-0.0821	1.28626	0.5179	0.19083	0.90578	0.0025	1.19065	-0.1393	0.13238	-0.37625	0.4009
	Ig	2.5424	-0.60894	-0.46735	0.11472	-0.40682	-0.15202	-0.91521	-0.5943	-1.02445	-0.82355	-0.55093	-0.60753	0.31566	0.00658	3.52063	0.09633	-0.05628	-0.22495	-0.81961	0.13033	0.68875	0.11828	-2.07946	-0.1403	0.04731	-0.24669	0.23448	0.03752	0.38976	-0.32462	-0.34417	1.49468	-0.169	-1.2987	-0.3342	-0.50111	-0.42387	-0.66747	0.0067	-0.86332	0.16278	0.41195	-0.52207	-0.58396	-0.6308	0.50573
	FOP5	4.42233	-0.25434	-0.8112	0.05698	0.12679	0.02996	-0.63148	0.08505	-0.48304	-1.94086	0.78379	0.19582	-0.21637	-0.27573	-1.55032	0.09488	-0.88816	1.31456	0.13296	-0.01235	-4.81989	0.14509	-0.99888	-0.15463	-1.79705	0.58199	-0.71236	0.06446	1.07266	0.13938	0.23702	-0.50925	-0.62678	-0.14338	-0.93606	0.81276	-0.7892	1.8248	-1.40975	-7.36634	-0.90599	1.14539	0.34288	-0.12789	0.99405	-0.00914
	p10p	-0.3972	-0.75914	-0.06931	0.01754	-0.15155	-0.53289	-0.01783	-0.38717	-0.03805	0.06986	-0.36313	-0.32791	0.00611	-0.2974	-0.01987	0.02151	0.11579	-0.34749	0.43444	-0.18112	0.09598	0.29745	-0.00739	0.00238	-0.27925	-0.43375	0.12331	0.13701	0.15695	-0.47954	0.1084	0.08835	0.19073	-0.16665	0.62349	-0.09145	0.20024	-0.13558	0.15542	-0.42404	0.03336	0.32093	-0.1878	1.05303	0.18569	0.11215
	p47r	0.56858	-0.68095	-0.34901	0.02449	-0.46103	-0.35205	0.38871	-0.27239	-0.1937	-0.18309	-0.08159	-0.32949	-0.23448	-0.33226	-0.41592	0.09609	-0.07158	0.10844	0.26712	-0.14066	-0.97937	0.3368	-0.01066	-0.03864	-1.14613	-0.17064	0.02136	0.38545	0.50993	-0.56491	-0.22191	-0.58531	0.35227	0.1941	0.56875	0.22167	-0.75784	-0.07722	0.32154	-2.31352	-0.51536	-0.60216	0.28705	1.45816	0.44736	-0.29938
	TGv	-0.30016	-0.73965	-0.14707	0.0574	0.51932	-0.47048	0.03101	-0.53785	0.05451	0.1927	0.2311	-0.25157	-0.03751	-0.29299	0.03167	0.01063	0.12487	-0.38699	0.87865	-0.14189	0.44266	0.1647	0.6246	0.08349	0.31734	-0.11817	-0.72052	0.20524	0.18351	-0.60547	-0.22502	-0.4496	-0.22584	-0.4325	-0.22684	0.0375	0.26331	0.03358	-0.50401	0.04325	0.00792	1.3706	-0.10363	0.2423	0.251	0.27265
	MBelt	0.78937	-0.64632	-0.35364	0.0182	-0.45956	-0.32805	0.179	-0.49341	-0.35426	-0.61531	0.96399	-0.52124	-0.30408	-0.12257	0.76254	0.30414	0.37793	-0.61054	-0.68633	0.22039	0.66212	0.3085	-0.03387	0.48299	-0.09063	-0.39856	-0.0441	0.20009	0.12112	-0.32833	-0.3893	0.24047	0.1664	0.55812	-0.33361	0.04123	2.63972	0.75016	-0.06163	1.91381	-0.30386	-0.18207	-0.32097	0.22836	-0.27428	-0.60763
	LBelt	2.12287	-0.44559	-0.24067	-0.1199	-0.59372	-0.08607	-0.09782	-0.29324	-0.12504	-0.75638	2.7973	-1.33703	-0.00123	0.12199	2.59755	-0.09791	0.03837	-0.22063	-0.08289	0.00826	0.41442	-0.1591	-1.49759	0.01826	0.23473	0.11069	-0.38184	0.13112	-0.73287	0.75503	-0.2101	-0.34774	0.03321	-0.07406	-0.233	0.1768	3.35045	-0.81546	0.63488	-0.04561	-0.09247	0.20542	-0.22486	0.55379	0.34222	0.09568
	A4	0.37232	-0.73367	-0.15311	0.02212	-0.45892	-0.38486	-0.14898	-0.51085	-0.10556	-0.30265	0.86796	-0.73891	0.04158	-0.12973	0.62882	0.08271	0.01517	-0.48425	-0.29464	0.11613	0.38632	0.18771	-0.03615	0.21135	0.1705	-0.1656	0.21463	0.10184	-0.22385	-0.13193	-0.48999	-0.2029	0.04583	-0.05312	-0.10632	-0.11737	0.8137	-0.8173	-0.12905	0.4924	-0.16815	-0.31585	-0.31489	0.42017	0.26036	0.23213
	STSva	-0.12583	-0.70224	-0.37499	0.046	0.52863	-0.55397	-0.20561	-0.51895	0.31694	-0.26455	3.00954	-0.37722	-0.30466	-0.23656	-1.47539	0.26267	0.24115	-0.51266	-0.79875	0.71717	1.02427	-0.00038	1.01708	0.5839	-0.26623	-0.3549	-0.31381	0.15076	0.03396	-0.02661	-0.29105	-0.68978	-0.24285	-0.30459	-0.42562	-0.11623	1.07689	1.39765	0.11134	0.54519	-0.58145	-0.37772	-0.37902	-0.25994	-0.17379	-0.69091
	TE1m	0.05896	-0.75809	-0.15945	0.00946	-0.2789	-0.43367	-0.21621	-0.51897	0.11453	-0.1952	1.50797	-0.61624	0.00279	-0.21026	-0.16329	0.08754	0.10934	-0.40035	0.15825	0.12232	0.45434	0.13434	0.24225	0.1937	0.11402	-0.08483	-0.19362	0.15184	-0.14977	-0.26772	-0.44355	-0.63067	-0.0071	-0.11653	-0.07102	0.01952	0.59287	-0.15644	-0.18835	-0.19287	-0.25153	0.62003	-0.18894	0.33487	0.27964	-0.0239
	PI	-0.57508	-0.85331	-0.0492	0.04994	-0.22528	-0.55022	-0.13204	-0.65943	0.00653	-0.10687	0.07259	-0.33492	0.01775	-0.27394	-0.14482	0.17007	0.26448	-0.62042	-0.35663	0.38546	0.19059	0.28042	0.0179	0.24574	0.0856	-0.44676	0.07619	0.16464	-0.05049	-0.49362	-0.59375	-0.15671	0.02889	-0.09354	-0.18992	-0.16231	0.51557	0.41696	-0.23001	0.55898	-0.09762	0.64092	-0.44734	-0.11052	-0.21142	-0.32026
	a32pr	-0.55765	-0.07386	-0.21786	0.03392	0.02712	-0.32624	-0.47716	3.37778	0.1277	-0.87438	0.0045	0.29341	0.08302	-0.56493	0.59823	-0.59438	-0.77921	0.2527	0.37861	1.25776	0.89187	0.28771	-0.02256	-0.46442	-2.45113	-0.59265	-0.19784	-0.0517	-1.8452	0.35321	0.31514	-1.22975	-1.11483	-1.5643	-0.15105	0.41057	0.73867	0.50993	-0.89456	0.59423	-0.20829	0.61583	-0.90823	-1.23874	0.8067	1.66425
	p24	-0.69641	-0.78628	-0.19751	0.12173	-0.0493	-0.47692	-0.06777	1.7039	-0.20091	-0.07155	-0.37728	-0.35793	-0.0837	-0.29094	0.27649	0.12558	-0.24883	-0.05198	-0.6317	-1.69531	0.41203	0.30669	0.71249	0.06407	-0.91588	-0.65249	0.45451	0.33585	-0.63155	-0.03985	-0.56129	-0.02206	0.82755	0.35771	0.33092	-0.45282	0.03259	-0.17038	0.79441	-0.67208	0.2897	0.93201	0.44228	-1.39032	0.12076	0.21213
	Amygdala	0.0418	-0.31084	0.26193	0.32407	1.32866	0.3255	1.38291	-0.28618	-0.54419	0.14486	0.65836	-0.12707	-0.28641	-0.05265	0.01285	0.03254	-0.31352	-0.36969	-0.86427	-0.05245	-0.67638	-0.59699	-0.01461	0.23269	0.89494	-0.08263	-1.90052	0.65205	0.55344	-2.51043	0.03071	-0.7249	-1.33224	-3.01681	0.16201	0.07155	-0.02052	2.57439	-0.69241	1.91274	0.05367	1.37562	-0.1919	-1.95866	-0.7446	-1.32732
	Caudate	0.48035	-0.6286	0.48375	0.17975	-0.41193	-0.33334	6.35248	-0.38366	-0.67678	0.07234	-1.02916	-0.90432	0.07121	-0.11491	-0.48317	0.15408	-1.67798	-0.09099	-1.20715	0.40868	-1.74588	0.18783	-1.0922	-0.68414	-0.70322	-0.30474	0.90031	0.13536	-0.28598	-0.36619	-1.02684	1.5419	0.00466	-2.06848	2.47189	-0.64081	-1.26745	-0.14853	1.81781	-1.03276	0.14096	-1.3576	-0.44479	0.4447	-0.30326	0.07697
	Hippocampus	0.04197	-0.37118	-0.74955	0.1184	2.05728	-0.10053	4.67778	-0.51608	-0.10932	0.07217	-0.01136	-0.34464	-1.26047	-0.30198	0.25081	-0.1406	-0.25286	-0.46517	-0.30387	0.41337	0.18326	-0.96665	-0.00668	-0.40292	0.96077	-0.18106	-3.74301	-0.17017	0.1862	-3.06018	-0.01475	-0.19173	0.73584	-2.88359	-3.98028	-0.03751	-0.25505	1.48752	-1.00652	-0.64294	1.31629	0.38675	-0.00278	0.25975	-0.41406	1.56714
	Pallidum	2.59582	-0.42042	16.6813	0.67238	-0.3147	0.16114	-1.80355	-0.96671	-0.54906	0.61811	0.11753	0.32919	-0.608	-0.42881	-0.71172	0.12263	-1.08967	0.11389	0.6741	-1.29291	-0.57885	0.43215	0.77659	-0.56303	-0.43021	0.35791	-0.53548	0.27116	-0.24737	0.55998	0.4103	-0.12237	0.36543	-0.94583	-0.68597	0.10222	-0.64602	-1.19513	0.80548	-0.55804	0.19763	-0.14698	0.50376	-0.11287	-0.33005	0.85533
	Putamen	2.41979	-0.34878	4.73862	-0.52992	0.65633	0.00355	-0.32831	-0.27617	1.07702	-0.42691	0.38145	-0.04367	0.61597	-0.02922	1.31871	-0.22947	-0.42244	0.19796	0.73582	0.23711	1.29609	0.25549	-1.69057	0.03275	-0.20328	-0.32436	-0.64337	0.2011	-1.04786	-1.72262	-0.12743	1.66674	-0.52175	2.42527	3.1977	-0.07346	1.27658	2.95402	3.88427	0.17754	0.61064	1.56188	0.07463	0.13759	-1.08407	-0.03469
	Thalamus	1.63324	-0.17154	1.17123	-0.0441	0.01745	0.16894	15.3764	-0.17431	-0.27205	-0.12492	0.25961	0.05196	0.25989	-0.54841	-0.18291	0.29126	-1.61148	0.47857	1.71393	-0.32328	1.69706	0.87655	0.50822	0.18618	-0.25435	-0.11387	1.47162	0.24738	-0.04474	2.10809	0.32458	0.85148	0.27649	3.26427	0.91006	0.36734	0.63392	-1.17769	0.94546	-0.38977	-0.22989	0.33725	0.72421	0.21218	-0.31228	0.06203
RIGHT	V1	-0.53502	-0.42184	-0.05897	-0.06233	-0.04925	2.02894	-0.2369	-0.3844	0.06071	0.04967	-0.22386	-0.25599	-0.10105	-0.38231	-0.01069	-0.08169	0.20978	0.01679	-0.07671	-0.10362	0.08494	-0.1181	0.1678	0.00844	0.12764	-0.50253	1.38392	0.11476	-0.13767	-0.43252	-0.77745	0.04083	-1.27624	-0.54816	-0.20441	0.10199	0.06879	-0.06371	-0.04687	-0.24905	-0.00708	0.28935	-0.37106	0.36289	-0.14386	0.53639
	MST	-0.6057	0.53306	0.03438	-0.44865	-0.21685	-0.42586	0.03812	-0.57949	-0.00949	-0.23685	-0.06014	-0.33914	-0.10529	-0.17888	-0.1868	1.65937	0.42841	4.50111	-0.34273	0.15076	0.36325	0.67745	0.43829	-0.88802	0.08881	-0.24194	-1.38117	-1.69912	-0.02592	0.65406	0.3411	-0.27667	0.16725	-0.35298	0.08562	-0.4084	0.72284	-0.22259	-0.23131	-0.46623	-0.87046	-1.01229	1.41859	-0.79188	-0.54872	-0.40357
	V6	-0.40367	0.17404	0.0074	0.26899	0.6811	2.50275	-0.23152	-0.38819	-0.03199	-0.06663	-0.04594	0.01564	-0.13444	0.24107	0.16245	-0.61009	0.20364	1.88592	0.40277	0.04102	-0.02248	-0.91416	-0.15034	0.06032	0.39668	0.08663	3.87161	1.97872	-0.07733	-1.17965	-0.65283	0.29555	1.28611	-1.79492	-0.9326	1.55846	-0.78054	-0.52262	-0.36597	0.64492	0.49212	0.4042	0.54781	1.20101	0.16509	-0.46733
	V2	-0.56496	-0.40446	-0.04689	-0.05137	-0.32262	1.79957	-0.18075	-0.35858	0.04735	0.03853	-0.26379	-0.24185	-0.23132	-0.38445	0.03538	-0.14023	0.14709	-0.18256	-0.17305	-0.06959	0.03393	-0.22552	0.04928	0.04079	-0.0395	-0.43399	0.74155	0.13136	-0.17536	-0.10756	-0.77951	0.04788	-1.2508	-0.18913	-0.03248	0.12785	0.17663	-0.04122	-0.0503	-0.11921	-0.11324	0.44562	0.11495	0.20781	-0.08169	0.50975
	V3	-0.58122	-0.40209	-0.04925	-0.05322	-0.41551	1.53762	-0.11545	-0.37557	0.01994	0.03855	-0.24194	-0.24339	-0.29465	-0.34111	0.02648	-0.15838	0.18521	0.28982	-0.15756	-0.02101	0.05334	-0.14976	0.05835	-0.05598	-0.045	-0.38739	0.6207	0.17425	-0.0912	0.02208	-0.88606	0.03939	-1.62657	-0.11761	-0.06252	0.28553	0.18982	-0.04146	0.04152	-0.17376	0.62331	0.24466	-0.03766	0.11454	0.04053	0.36405
	V4	-0.54928	-0.34038	-0.07901	-0.19557	-0.68187	1.85019	0.04821	-0.27726	0.04496	0.0802	-0.12952	-0.37272	-0.61916	-0.15665	-0.08463	-0.30848	0.23366	1.31211	-0.31872	0.16327	-0.06194	0.23887	0.13503	-0.37281	-0.29094	-0.40046	-0.25883	-0.43382	0.02305	0.50963	-0.96611	-0.03269	-2.84905	0.05135	0.16199	0.78542	0.27596	-0.164	0.40574	-0.15961	2.39021	-0.04778	0.38626	-0.33867	0.2673	-0.14415
	V8	-0.61093	-0.73564	-0.14096	-0.06763	-0.93975	2.20441	0.02477	-0.25755	0.08939	0.13101	-0.26495	-0.25334	-0.79267	-0.22995	0.18049	0.07735	-0.0124	-0.34598	0.11955	-0.23899	0.06855	0.7403	-0.13738	-0.44926	-0.0963	-0.62814	-0.37131	-1.12987	-0.01551	0.85018	-1.39037	0.06173	-2.18001	0.56596	0.26539	-0.28087	0.6059	-0.10635	0.29038	-0.18694	0.87404	0.53819	-0.80551	-0.02518	0.18414	-0.34781
	BA4	0.25916	1.42234	-0.61601	0.42462	-0.11685	-0.17962	-0.08891	0.54491	5.63878	0.28912	0.22692	-0.76831	0.33618	0.28247	-0.49844	1.5111	-0.99638	-0.39383	-0.3876	-0.62785	-0.62087	0.75796	-1.21722	-0.12784	-0.01962	0.2351	0.34699	0.36658	-0.01602	0.10307	-0.02267	0.6087	0.24546	-1.14663	0.13761	1.14926	0.45434	-0.56615	-1.09634	0.32375	-0.1279	0.02628	-0.16013	-0.29654	-0.65096	1.24857
	3b	0.05542	1.48766	-0.54806	0.75163	-0.08027	-0.26572	-0.16213	-0.09768	4.12389	-0.7513	0.16921	-0.40784	0.33816	0.511	-0.65388	1.88581	-0.13846	-0.75168	-0.31928	-0.3382	-0.37129	0.68928	-0.48437	-2.3215	-0.05898	0.07164	0.47417	1.16153	-1.42105	-0.02072	-0.13683	0.03171	0.43167	-1.19678	0.1158	0.91723	0.36408	-0.6342	-0.46199	-0.12708	-0.14532	0.58209	0.75236	0.43457	-2.36473	0.92982
	FEF	0.58413	1.78341	-0.06958	-1.14471	-0.04149	-0.10714	-0.34021	0.75558	0.62695	4.77222	0.31188	-1.05558	0.20336	0.98681	-0.07898	3.43452	0.0806	-0.32283	-2.3382	0.5037	-1.03312	0.55572	0.25779	-0.13242	-0.91495	0.01717	-0.45583	0.82271	-1.4928	-0.12129	0.24408	1.64424	-0.1973	0.86809	0.20656	0.65541	0.01473	0.68171	-4.93838	-0.72152	-1.23737	0.41255	0.91488	1.01409	0.14353	0.10961
	PEF	0.47788	2.46714	-0.05899	-1.20383	0.01174	-0.12702	-0.27093	0.37633	-1.64786	3.22703	0.1886	-0.17706	-0.10442	-0.19345	0.33721	5.84912	0.67445	-1.20747	-1.41357	-0.36876	-0.3656	-0.50519	0.55726	-0.03901	-0.80644	0.71421	0.37958	1.62897	-0.33864	-0.01275	-0.09234	0.6257	0.11856	-1.04387	0.19451	2.70804	0.23633	0.96451	0.44857	0.09582	-1.9378	1.09599	0.54652	0.78748	0.88595	0.68492
	55b	0.40846	1.79373	-0.11847	-0.95454	-0.07902	-0.14874	-0.34215	0.54228	-0.48189	3.32521	0.15061	-0.67334	0.18756	0.39557	0.00845	4.21551	0.40669	-0.55716	-1.37778	0.30737	-0.83518	0.37625	0.28209	-0.31366	-0.36158	0.25519	-0.11626	1.31625	-1.26358	-0.18216	-0.00378	1.01929	-0.14933	-0.2318	0.13084	1.40415	0.1359	0.60687	-1.88544	0.08649	-1.33453	0.63428	0.84007	0.94964	0.20261	0.66665
	V3A	-0.46917	0.16462	-0.08883	0.20252	0.30718	1.72027	-0.11205	-0.42628	-0.12024	-0.01512	-0.02354	-0.07622	-0.06745	-0.18444	0.09386	-0.35048	0.61006	1.47394	0.01427	0.21822	0.13125	-0.99388	0.02436	0.30287	-0.13975	-0.65512	2.38514	2.16566	0.13007	-0.59121	-0.74135	0.10449	-0.33714	-1.43503	-0.48141	0.97335	-0.41915	-0.2024	0.05473	0.20765	0.77715	0.24552	0.22138	0.58466	0.32605	0.46541
	RSC	-0.41406	-0.12515	-0.11091	-0.11341	0.04907	2.57134	0.39533	0.23722	0.04511	-0.01177	0.20235	-0.27572	-1.01885	-0.25961	-0.27674	0.01576	0.10584	-0.63565	-0.53405	1.55985	-0.1482	0.09406	0.07127	0.01107	-0.78091	1.92159	0.33823	0.13761	0.42427	-0.96937	4.29485	-0.49781	2.60292	2.21851	1.0635	-0.49275	-0.77593	-0.52879	-1.64363	0.25467	-0.98003	0.31983	2.14751	-3.40467	0.85921	3.21496
	POS2	-0.50182	-0.4145	-0.01171	0.03613	-0.20851	1.16085	-0.19184	-0.3666	-0.0438	-0.04801	-0.21902	-0.23192	-0.00182	-0.03663	0.14578	-0.27598	-0.74536	0.5424	0.12388	0.8295	-0.22212	-0.22286	-0.1378	-0.50686	0.05071	3.61401	1.31318	0.13701	-0.24396	-0.87854	0.06279	-0.03233	0.46338	0.18839	-0.3656	0.33196	-0.43577	-0.56623	-0.27679	0.63176	0.38674	1.42549	0.28326	0.63694	-0.2361	-0.88272
	V7	-0.60167	-0.20924	0.06036	-0.09464	-0.34747	0.19177	-0.22227	-0.52754	-0.04119	-0.03566	-0.33405	-0.44746	-0.05967	0.48253	0.07951	-0.37105	0.27012	2.45682	0.07284	0.63683	0.07301	-0.07765	0.02991	-0.18046	-0.28575	-0.10587	0.37134	0.98039	0.18552	-0.38239	-0.54425	-0.0427	0.06946	-0.63089	-0.04849	1.56176	-0.0837	-0.70965	0.43459	0.30649	2.01021	0.48827	0.85538	0.1501	0.19771	-0.39195
	IPS1	-0.51151	-0.08343	0.09149	-0.13083	-0.04617	-0.03812	-0.31575	-0.59131	-0.09626	-0.03193	-0.2506	-0.39684	0.18535	2.31945	0.2156	-0.74563	-0.7283	2.83657	0.35866	0.65588	-0.12148	0.09453	-0.22133	0.48738	-0.07788	0.8343	0.81567	0.7155	0.01789	-1.07414	-0.26941	-0.04764	0.64882	-0.89117	-0.36409	1.94417	-0.58826	-0.82422	0.40667	0.89869	0.91639	0.95848	1.68091	0.60251	-0.08541	-0.94434
	FFC	-0.64221	-0.51618	-0.03616	-0.05159	-0.58741	0.80786	-0.04913	-0.45817	0.02012	0.00747	-0.35591	-0.20173	-0.33427	0.06134	0.09322	0.81172	0.03468	0.50431	0.03548	0.17426	0.21528	0.70224	-0.06806	-0.51242	-0.01876	-0.28095	-0.80528	-0.7842	-0.01174	0.70913	-0.74091	-0.07332	-0.73599	0.74237	-0.04858	-0.56886	0.55435	-0.18062	-0.1288	-0.26872	2.02006	0.09223	-0.54414	-0.08262	0.45545	-0.50648
	V3B	-0.43992	0.47499	-0.07318	0.16001	-0.15566	1.20242	-0.03817	-0.38918	-0.07997	-0.07538	0.02709	-0.3374	-0.32435	1.21705	0.04376	0.03567	0.64301	3.8112	0.06538	1.4094	0.05142	-0.30644	-0.02961	0.10605	-0.85846	-0.16327	0.84418	1.84253	0.30245	-0.14606	-0.57917	-0.1098	-0.15868	-0.78858	-0.02376	1.65908	-0.60878	-1.13221	0.68019	0.45489	3.45885	0.74536	1.37028	0.11913	1.12652	-1.36335
	LO1	-0.61464	-0.23557	-0.01263	-0.28816	-0.49195	0.30433	0.10175	-0.476	0.0314	0.08648	-0.16357	-0.54169	-0.31	0.03363	-0.28227	-0.28304	0.52434	3.51532	-0.488	0.82281	0.04822	0.51305	0.36681	-0.81807	-0.27179	-0.12925	-0.78732	-0.25133	-0.02037	0.76792	-0.23398	-0.15903	-1.22765	0.10822	0.00384	1.54806	0.3765	-0.5808	0.32524	-0.4492	4.3908	-1.01258	1.10566	-0.92434	0.51128	-0.4895
	LO2	-0.66057	-0.5311	-0.00633	-0.26919	-0.54669	0.26019	0.06033	-0.50734	0.00519	0.11143	-0.3164	-0.4541	-0.14738	-0.18885	-0.16827	-0.28022	0.25333	2.09803	-0.33501	0.42381	0.08799	0.6037	0.27859	-0.61679	-0.02234	-0.01132	-0.51748	-0.5569	-0.01902	0.45469	-0.28616	-0.14144	-1.51532	0.36164	-0.07253	0.97401	0.40903	-0.33316	0.08242	-0.38717	3.6593	-0.63136	0.36093	-0.60224	0.14124	0.03514
	PIT	-0.66873	-0.68403	-0.0098	-0.15619	-0.5962	0.58171	-0.03565	-0.47777	0.01622	0.09703	-0.39295	-0.34581	-0.23007	-0.14831	-0.00367	0.03322	0.09952	1.01789	-0.07204	0.25366	0.15361	0.77517	0.1013	-0.56067	0.03705	-0.14387	-0.47057	-0.75284	0.01438	0.42421	-0.5931	-0.06807	-1.25654	0.45655	-0.08668	0.26059	0.51726	-0.2427	0.00754	-0.28596	2.56955	-0.17443	-0.18086	-0.28875	0.25415	-0.1335
	MT	-0.66142	-0.06983	0.046	-0.23936	-0.28179	-0.48205	-0.07942	-0.60509	-0.04836	-0.06569	-0.24434	-0.39051	0.0862	-0.2662	-0.08287	0.69837	0.45466	3.08326	-0.21713	0.2127	0.34878	0.45534	0.31417	-0.64432	0.13646	-0.30454	-0.87469	-0.95074	-0.08041	0.34661	0.00575	-0.14578	0.21394	-0.25482	-0.03107	0.09186	0.65153	-0.25248	-0.15259	-0.43649	-0.47	-0.72508	1.14076	-0.56057	-0.5938	-0.15156
	A1	-0.64645	0.089	0.11705	-0.40252	-0.24963	-0.50483	-0.10403	-0.6885	-0.47479	0.03468	-0.45986	-0.13316	0.05234	-0.08859	0.28013	-0.99586	-0.21521	-0.48454	0.14114	-0.35113	0.39858	-0.48629	-0.12717	-0.81028	0.21554	-0.06728	0.16753	1.41763	0.45356	-0.05091	-0.49472	0.06969	-0.14546	0.65078	-0.21366	0.34936	0.16499	-0.22402	-0.19757	-0.37119	-0.56345	-0.15438	-1.12433	-0.51971	0.86505	-0.45718
	PSL	-0.4517	0.66571	0.06157	-0.3461	-0.28405	-0.44381	0.00887	-0.66268	-0.638	0.04175	-0.17822	0.0928	0.14613	0.41072	-0.00738	-1.71809	-0.34764	-0.02178	-0.29792	-0.54742	0.04345	-2.00476	0.21372	-2.64711	0.1811	0.20614	0.03487	-1.14717	0.27962	-0.05844	-0.19216	0.53246	0.06871	0.25614	-0.33683	-0.60153	0.59302	0.1363	-0.80348	0.04124	-2.06781	-0.10583	-1.5541	-0.28392	2.27898	-0.8291
	SFL	-0.27389	-0.26508	-0.19639	1.02671	-0.30885	-0.51151	-0.10301	0.3457	-0.56094	0.77414	-0.51401	-0.37086	0.1396	-0.47315	0.27313	-0.50155	0.08472	-0.21735	0.82861	1.1391	0.02345	-0.17346	0.00626	-0.14534	1.2167	-0.49579	0.11321	-0.27258	-0.32723	-0.2803	-0.44314	0.81395	0.08966	0.5475	-0.17672	-0.18575	0.20748	-0.49131	0.9345	-0.16708	-0.11486	-0.44705	-0.19919	0.18292	0.19956	-0.19204
	PCV	-0.50752	-0.47737	0.00524	0.02196	-0.33997	-0.35085	-0.13554	-0.12246	-0.28483	-0.06732	-0.2435	0.44321	0.45191	0.0193	-0.1814	0.13945	0.57698	-0.45401	-0.55313	0.78089	0.20095	0.17684	0.36128	0.24838	-0.05328	5.10364	-0.42146	-0.49262	0.12227	0.47076	-0.15669	0.36773	-0.9376	-0.3124	-0.64086	-0.34224	0.3003	0.07935	0.53216	-0.77633	-0.29558	-0.75213	-0.42947	0.0168	-0.77641	-1.21937
	STV	-0.579	1.03508	0.03253	-0.54008	-0.24295	-0.43387	0.06622	-0.6109	-0.42816	-0.11522	-0.23072	-0.03406	-0.22202	-0.65526	0.20575	-1.46481	-0.6394	2.25779	-0.26648	-1.00517	0.13327	-1.54673	-0.0767	-0.46652	0.30492	0.01991	-0.17431	-1.90017	0.03702	0.304	-0.39129	0.11235	1.52399	-0.37128	0.26167	-0.13051	0.66303	0.13984	-0.36082	0.48261	-4.48098	0.15337	-1.82332	-0.0179	-0.73589	0.06478
	7Pm	-0.55136	-0.58854	0.06848	0.0239	-0.24571	-0.25636	-0.2616	-0.458	-0.21099	-0.02495	-0.21423	0.17561	0.44663	0.44127	0.02813	-0.06969	-1.00595	-0.21025	0.01037	0.16982	0.00359	0.14142	-0.14956	0.17785	0.15702	4.24547	-0.17536	-0.13889	-0.12329	-0.03374	-0.46737	-0.00319	-0.39796	-0.11967	-0.5496	0.12193	0.06056	-0.06375	-0.17673	0.26545	0.44382	-0.06589	-0.03069	0.46646	-0.64202	-0.82675
	7m	-0.64404	-0.64934	0.01512	0.00218	-0.35551	-0.18903	-0.21307	-0.43718	-0.11714	-0.00864	-0.34347	-0.33188	0.11033	-0.26448	0.01666	0.08907	-0.59103	-0.2703	-0.46202	1.28555	-0.05979	0.0822	0.14066	-0.44466	-0.4159	3.73908	-0.14927	-0.13191	-0.10269	-0.03589	0.72884	-0.19908	0.19154	0.8578	-0.1288	-0.42789	-0.0205	-0.16187	0.00992	-0.15591	0.2668	0.80642	0.15881	-0.27106	-0.11659	0.1439
	POS1	-0.28827	0.03648	-0.05111	0.33865	-0.13067	3.19481	0.28689	-0.02634	-0.0918	-0.07263	0.33117	0.07798	-0.52721	-0.10192	0.03057	-0.26492	-0.44993	-0.28447	-0.21888	1.72552	-0.17184	-0.59219	-0.18127	-0.50032	-0.90908	2.41066	1.22442	0.64961	-0.16529	-0.29969	1.6517	-0.2482	2.75941	1.2063	0.64315	-0.06422	-0.1103	-0.3656	-0.39079	0.75452	-0.77872	2.28569	0.64548	-0.32238	0.14201	0.35851
	23d	-0.72324	-0.84044	-0.01575	-0.00786	-0.37069	-0.53676	-0.09154	-0.38923	0.19898	-0.07223	-0.52985	-0.40871	0.09269	-0.31885	0.16082	0.18672	0.49934	-0.4283	-0.03947	0.47707	0.20884	0.38271	-0.14897	0.08031	-0.06414	0.23322	0.24622	0.03175	0.62374	-0.35574	0.08403	-0.01225	0.12575	-0.19596	0.00039	-0.38651	0.17999	-0.34134	0.17948	-0.14523	-0.24918	0.55508	0.12634	-0.69278	0.43227	1.11005
	v23ab	-0.57712	-0.55665	0.08655	0.07595	-0.27542	0.19881	-0.00973	-0.4604	-0.08627	-0.008	-0.23729	-0.24922	0.21997	-0.08411	0.0166	-0.03644	-0.16126	-0.37494	-0.13712	0.47579	-0.0442	-0.04654	-0.07277	-0.04794	-0.06599	1.08691	0.00622	0.50717	-0.00794	-0.83826	0.93033	-0.05104	0.91385	1.00275	0.13731	-0.18769	0.13632	-0.15489	-0.65224	0.24178	-0.21656	0.58125	0.60458	-0.88359	0.25633	1.24731
	d23ab	-0.73592	-0.84138	0.05456	0.01223	-0.39206	-0.44986	-0.18678	-0.62807	-0.0559	0.0786	-0.56644	-0.41684	0.13773	-0.22961	0.13823	0.11368	0.09248	-0.50485	-0.08576	0.43974	0.15321	0.33062	-0.03734	-0.06389	-0.06686	0.63607	0.15515	0.11319	-0.03004	-0.44994	-0.05074	0.02475	0.14157	0.34659	-0.04655	-0.3529	0.1172	-0.31339	-0.27696	-0.2482	0.00424	0.60573	0.03405	-0.45712	0.15183	0.75395
	31pv	-0.68292	-0.68959	-0.01659	-0.023	-0.37145	-0.22429	-0.07142	-0.46488	-0.07654	0.06807	-0.39897	-0.50896	-0.123	-0.27497	-0.01396	0.18109	-0.18367	-0.35507	-0.55156	1.40134	-0.04042	0.26847	0.11676	-0.36025	-0.74536	3.27382	-0.19212	-0.0136	-0.03308	-0.187	1.47942	-0.08735	0.31962	1.16222	0.31666	-0.65387	-0.24753	-0.3697	-0.24342	-0.26079	-0.03933	0.83724	0.59098	-1.40826	0.38882	0.98613
	5m	-0.07037	-0.28984	-0.36581	0.69614	-0.34286	-0.23166	0.03428	0.32963	2.50289	-1.10493	-0.48087	0.22188	1.10602	-0.58386	-0.42016	0.10406	4.22949	0.2453	0.68552	0.06432	0.04317	0.13002	0.97018	0.47612	0.24101	1.18162	0.26971	0.52143	0.2766	-0.34544	-0.23923	2.00481	-0.7282	-2.7304	-0.83719	0.10082	0.24485	-0.59395	2.54478	-0.15962	-1.38068	0.56997	0.55521	0.08857	-1.02292	-0.29257
	5mv	-0.0461	-0.15647	-0.30784	0.32969	-0.33748	-0.2974	0.13193	0.93097	1.1721	-0.75258	-0.2129	1.15632	0.79149	0.29673	-0.69724	0.08307	5.01656	-0.03721	0.07039	0.54298	0.49573	0.68435	1.59871	1.39585	-0.27314	4.28091	-0.27969	-0.31311	1.58187	0.18479	-0.28497	2.31208	-1.80821	-3.60672	-0.97861	-0.06252	0.36992	-0.13721	2.93756	-1.25218	-1.91996	-0.89338	-0.08952	-0.38421	-0.91586	-1.38772
	23c	-0.57313	-0.55978	-0.08292	0.08736	-0.33364	-0.51668	-0.11953	-0.01299	-0.14686	-0.12282	-0.34366	0.03662	0.28779	-0.22129	0.03251	0.2624	1.2712	-0.35904	-0.53194	1.47705	0.32316	0.29628	0.33077	0.04124	-0.34027	3.75901	-0.1286	-0.29938	0.88509	0.29739	0.16845	0.38765	-0.72047	-0.45694	-0.42597	-0.76679	0.16487	-0.26323	1.23655	-0.99029	-0.7339	-0.02463	-0.23026	-0.42767	-0.1457	-0.61909
	5L	-0.34211	-0.39745	-0.1387	0.51559	-0.37021	-0.37979	-0.00365	-0.35673	0.33175	-0.16971	-0.36311	0.59448	0.40637	0.83575	-0.38914	-0.18769	1.75456	-0.74361	0.09436	0.06525	0.33545	0.36277	1.19424	0.67147	0.1555	0.54872	0.14689	0.86133	-0.53764	-0.07743	-0.42453	1.26282	-0.58504	-1.27849	-0.34384	-0.02264	0.6959	-0.09244	0.71914	-0.80325	-0.51525	-0.05187	-0.34233	0.16268	-0.93488	0.01559
	24dd	-0.15542	-0.31122	0.0625	-0.36997	-0.45872	-0.28924	-0.30281	2.38625	1.7735	0.08168	-0.18926	-0.42823	0.1731	-0.07445	0.41295	-1.14088	-0.99415	0.25718	0.21115	0.02906	0.09725	-0.0996	-0.02055	0.74892	0.9767	0.66798	-0.07999	-0.3915	8.82019	-0.14792	-0.17371	0.48595	-0.63743	-1.89782	0.02831	-0.73838	0.03544	0.54374	3.38019	1.12846	-0.56201	-0.89551	0.84532	-0.46787	1.09112	1.43077
	24dv	-0.22689	-0.35239	0.07158	-0.11432	-0.50365	-0.35204	-0.52584	2.28333	-0.622	0.40549	-0.25826	-0.15898	-0.07664	-0.13552	0.43519	-0.62337	-1.997	0.10904	-0.34466	2.38386	0.27165	0.33825	0.91507	-1.08923	2.00844	0.48919	-0.69837	0.9508	3.80954	-0.14214	0.14824	0.41927	-0.68865	0.1949	0.09066	-0.9425	0.03784	0.6243	4.22078	0.09834	-0.81553	-0.26692	0.66591	1.59591	-1.50997	0.75687
	7AL	-0.33095	-0.03217	-0.14482	0.29204	-0.26843	-0.37622	0.15258	-0.37368	-0.31239	-0.03116	0.10083	1.01537	0.04833	2.9095	-0.52358	-0.61753	0.17456	-1.10875	-0.13334	-0.00483	0.4365	0.23785	0.78784	1.44639	0.04988	0.8223	-0.24608	1.43595	-0.311	0.38434	-0.35562	0.61339	-0.67809	-0.87779	-0.23341	0.43418	1.05782	0.22544	0.42647	-0.73297	0.06666	-0.77215	-0.59603	0.06552	-0.63756	-0.18491
	SCEF	0.30757	0.13711	-0.42493	1.00994	-0.33871	-0.29202	-0.15846	2.22182	-0.75154	2.38373	-0.34101	-0.47678	-0.01261	-0.4881	0.70075	-1.74921	-1.22561	0.40628	0.73012	2.39538	-0.02576	0.01089	0.52668	-1.23397	2.77242	-0.11912	-0.64005	0.00384	1.16166	-0.05633	0.34864	2.51549	-0.49863	1.374	0.10476	-0.80597	-0.13863	-0.1946	3.16826	-0.07181	-0.47895	-1.65077	0.33927	1.37431	-1.68219	-0.48039
	6ma	-0.14023	0.29269	-0.39695	1.76024	-0.17342	-0.57566	-0.09186	0.32483	-0.92859	1.54308	-0.42831	-0.25157	-0.32097	-0.39415	0.46479	-0.23553	0.37687	-0.28291	0.28939	1.22797	0.23155	-0.46625	0.27949	0.09479	1.05995	-0.40091	0.07218	-0.54682	-0.16157	-0.32009	-0.71313	1.2963	0.36957	1.19413	-0.18004	0.46602	0.3768	-0.22376	1.15552	-0.73577	-0.16804	-0.10934	-0.19599	0.45146	0.87246	-1.26177
	7Am	-0.44449	-0.37764	0.00777	0.14468	-0.22349	-0.35929	-0.09077	-0.37058	-0.40548	0.02531	-0.06697	0.89291	0.57659	1.6363	-0.25699	-0.26834	-0.5671	-0.73672	0.03653	-0.12098	0.4039	0.32716	0.16001	1.08982	0.25727	3.63778	-0.30053	0.23687	-0.15973	0.25531	-0.68882	0.27879	-0.85372	-0.75171	-0.55796	0.40198	0.53992	0.17009	-0.02122	-0.32096	0.18407	-1.00905	-0.67048	0.4001	-0.87293	-1.05052
	7Pl	-0.61977	-0.68036	0.04695	0.00986	-0.24454	-0.36537	-0.22181	-0.60404	-0.10655	0.02694	-0.37766	-0.02655	0.31062	0.70531	0.20555	-0.19604	-0.68636	-0.10763	0.28915	0.03154	0.1075	0.2542	-0.33775	0.34081	0.24123	1.59841	0.27898	0.13495	-0.15498	-0.55254	-0.62957	-0.00129	-0.03617	-0.30053	-0.43156	0.30704	0.05063	-0.2321	-0.31729	0.42333	0.29859	0.51936	0.01376	0.58559	-0.29495	-0.16147
	7PC	-0.40483	0.26237	-0.08938	-0.21452	-0.2252	-0.3798	0.10968	-0.48077	-0.25758	-0.13298	-0.0012	0.46537	-0.42001	3.81119	-0.26328	-0.45027	-0.39088	-1.10517	-0.26406	0.14594	0.19825	-0.11408	0.38777	-0.36124	-0.17289	-1.08424	-0.10138	-0.38801	-0.17226	0.136	0.27225	0.17006	-0.14034	0.08579	-0.03782	-0.17563	0.17166	0.28882	0.63182	-0.50738	0.05191	0.08839	-0.69624	-0.32065	0.02948	0.51323
	LIPv	-0.28252	0.52344	-0.1141	-0.39565	0.15048	-0.30399	0.00906	-0.47747	-0.56379	-0.0901	0.24464	0.70345	0.19809	7.45474	0.0361	-0.90998	-3.10094	-0.50154	0.35276	-0.26259	0.17936	0.43721	-0.43361	2.17001	-0.21454	0.50772	-0.29744	-0.81278	-0.04179	-0.09524	0.4174	-0.4671	-0.40796	-0.10899	-0.15185	0.95627	-0.7532	0.27326	1.05767	0.66301	-0.33759	0.03375	-0.7472	0.17594	-0.70933	0.16424
	VIP	-0.4485	-0.2574	-0.06694	0.11294	-0.10445	-0.39993	-0.11525	-0.48656	-0.31086	-0.00206	-0.04307	0.56644	0.37291	2.84891	-0.07499	-0.63016	-1.2853	-0.60094	0.24951	-0.17858	0.30473	0.27828	-0.16642	1.39236	0.25347	1.71815	-0.18167	0.62588	-0.24092	-0.11024	-0.56843	0.01141	-0.41896	-0.74082	-0.29535	0.70194	0.32835	0.13205	0.12464	0.19743	0.20205	-0.26323	-0.32694	0.59171	-0.54064	-0.27154
	MIP	-0.55887	-0.3064	0.05084	-0.18218	-0.1241	-0.33706	-0.31896	-0.63319	-0.14058	-0.01886	-0.38349	-0.176	0.3924	2.91915	0.30785	-0.28509	-1.29336	0.83966	0.43962	0.18065	0.01734	0.4332	-0.4506	0.85839	0.09689	0.59389	0.38712	-0.22137	-0.10965	-0.87554	-0.17051	-0.21769	0.17278	-0.3422	-0.42246	0.83042	-0.4435	-0.45806	0.11619	0.70221	0.01205	0.76558	0.67646	0.56447	-0.13541	-0.17211
	1	-0.35446	0.48131	-0.10636	-0.12413	-0.15243	-0.48826	-0.26786	-0.48866	1.32581	-0.63056	-0.24638	-0.26123	0.26568	0.45231	-0.34201	0.51615	0.34381	-0.93981	-0.30721	0.08097	-0.13669	-0.32339	0.05138	-2.93356	0.049	-0.33431	0.22129	-0.24589	-0.61155	-0.46186	-0.2161	-0.1519	0.24489	-0.22521	-0.16725	-0.26752	-0.07077	-0.22878	-0.0858	-0.27715	0.33251	0.58392	0.3296	0.32693	-0.65883	0.49849
	2	0.37039	1.91873	-0.48056	0.16349	0.03165	-0.18957	-0.0823	-0.1078	2.47959	-1.46026	0.38093	0.75345	-0.33068	3.39883	-1.29124	0.29829	1.11168	-1.28779	-0.59759	0.29127	-0.48269	-1.19901	1.92722	-4.20747	-0.23273	-1.24452	-0.14371	0.78323	-1.46867	-0.06937	0.53929	0.93446	0.15104	-1.00816	0.13307	-0.86875	0.22202	0.25064	1.38313	-0.75048	0.41962	0.50241	1.37413	0.2317	-0.55749	0.49569
	3a	0.3372	1.89285	-1.08084	2.27383	-0.0262	-0.11911	0.11084	0.34071	6.97404	-1.68301	0.20839	-0.57128	0.80769	0.20429	-0.69473	1.82563	-0.02461	-0.03602	0.59862	-0.9601	-0.38216	1.06835	-1.40448	-1.70625	0.46716	0.13564	0.95182	1.70599	-1.06176	0.14445	-0.27541	0.57645	0.392	-1.96369	0.11579	1.09296	0.5078	-1.2437	1.87199	0.29132	-0.48099	0.55271	0.68679	0.16467	-2.89122	0.84516
	6d	0.07644	0.745	-0.49484	0.19354	-0.19188	-0.30322	-0.03697	0.36961	4.57632	1.53345	0.12914	-0.97355	-0.00568	0.83168	-0.37879	0.77358	-1.24535	-0.3393	-0.70258	0.07493	-0.45194	-0.05467	-0.93318	1.36488	-0.04961	-0.45129	-0.09424	0.08938	-0.48473	0.16904	-0.06458	1.13274	0.37806	0.89979	-0.22527	-0.23269	0.61161	-0.55246	-4.40309	-0.68303	0.17413	-0.09233	-0.6063	-0.18881	0.10493	-0.23427
	6mp	0.4785	0.63219	-1.00912	2.89659	-0.1728	-0.22799	0.17774	1.34505	4.43575	2.85014	-0.18512	-0.71749	0.32865	-0.08347	0.77097	-2.21877	-1.98348	0.38909	0.36587	-0.77917	0.33198	0.4926	-0.74812	1.54267	0.91424	0.05976	0.19243	-1.16497	3.61313	-0.12709	-0.30864	3.54085	-0.4707	1.16792	0.1805	-0.69637	-0.21297	-0.27855	0.10315	-0.53911	0.7522	-1.53628	-2.23413	-1.12915	0.16356	-0.79699
	6v	-0.00584	1.93451	-0.02734	-0.77781	-0.0711	-0.30105	-0.299	-0.12152	-0.24375	1.4848	0.06584	-0.14533	0.48646	-1.20006	0.13587	3.27589	-0.04429	-1.8047	-1.39702	-0.4632	-0.58651	0.57536	-0.00564	-0.38049	-0.30975	0.94955	0.67643	-0.1601	-0.64391	-0.25334	-0.36987	-0.08749	0.37685	-1.26137	-0.04206	4.57173	0.09095	0.51006	0.69785	0.16295	-0.57127	1.03515	-0.62406	0.6357	-0.01548	1.27408
	p24pr	-0.66004	-0.77936	0.04422	-0.01816	-0.41149	-0.51236	-0.28866	0.10736	-0.02824	-0.08814	-0.50199	-0.31575	0.07668	-0.23454	0.24176	0.02229	-0.31204	-0.40813	-0.07061	0.81669	0.16614	0.39597	-0.03392	-0.16589	0.50231	-0.07817	0.07169	0.26371	0.92034	-0.33306	-0.1882	-0.16669	-0.15821	-0.18248	-0.08651	-0.4008	0.2601	-0.05528	0.79036	0.05442	-0.25491	0.46901	-0.12794	0.14071	-0.05019	1.03665
	33pr	-0.7361	-0.74955	-0.09771	-0.06045	-0.36637	-0.13911	0.21809	-0.27096	0.01441	0.0876	-0.37304	-0.48042	-0.43351	-0.4052	-0.05684	0.37752	0.38665	-0.47118	-0.30103	1.04139	0.31848	0.51689	0.13334	0.00962	-0.39554	1.2131	0.08813	0.16403	0.1487	-0.5404	2.38728	-0.06396	0.67	1.23313	0.83046	-0.61207	-0.28393	-0.67671	-0.65063	-0.4611	-0.29153	0.40534	1.0765	-2.98408	1.1619	1.94625
	a24pr	-0.64011	-0.75928	0.00051	-0.04506	-0.43592	-0.43082	-0.202	0.17882	0.17699	-0.25477	-0.50558	-0.32931	-0.06457	-0.29719	0.22998	-0.04884	-0.23609	-0.38591	0.33894	1.06267	0.07873	0.68516	-0.30121	-0.10697	0.4087	-0.39861	0.03352	0.27683	-0.49213	-0.41192	0.49401	0.11489	-0.28898	-0.36371	-0.10713	-0.17531	0.02811	-0.20658	0.27164	0.23045	-0.23903	0.16478	-0.57929	-0.26999	0.04687	1.3422
	p32pr	-0.21832	-0.32389	-0.16716	-0.12183	-0.52935	-0.15481	-0.232	2.16661	0.44376	-0.68526	-0.24216	-0.4339	-0.58982	-0.4466	0.16683	-0.60205	-1.44168	0.12727	0.94881	3.51536	-0.40174	0.88842	-0.45065	-0.92055	2.18823	0.47459	-0.80848	0.4929	-1.48823	-0.07697	1.94319	0.53117	-0.66253	-0.39381	0.05542	-0.44721	-0.62737	-0.69203	2.55636	1.02953	-0.57529	-1.15812	-0.57676	0.38799	-1.3152	1.91214
	a24	-0.70269	-0.75441	-0.04284	0.02886	-0.4513	-0.23055	0.05371	-0.11356	-0.09927	0.01309	-0.43177	-0.36251	-0.23751	-0.32261	0.06984	0.18906	0.15857	-0.47165	-0.19519	0.0221	0.2614	0.48836	-0.02971	0.11977	-0.10604	0.09889	0.1871	0.11398	0.05871	-0.27661	1.83704	-0.03167	0.69284	0.36038	0.27418	-0.34339	0.05124	-0.39902	-0.18969	-0.46521	0.07239	0.19374	0.1296	-0.71198	0.76542	0.92027
	d32	-0.47925	-0.60519	-0.16672	-0.03154	-0.57097	0.16808	0.0898	0.79967	0.12748	-0.38904	-0.28792	-0.17048	-0.54609	-0.35161	0.02977	0.12272	-0.46042	-0.25035	0.05626	1.28223	0.06828	1.12936	-0.30366	-0.46447	-2.2013	0.71619	-0.28459	0.23089	-0.03805	-0.05684	2.04174	0.44091	-0.11314	-0.22505	0.51163	0.42703	0.3048	0.32292	0.69973	0.42057	-0.76889	0.095	-0.74316	-0.27547	1.07231	1.61891
	8BM	-0.16389	-0.27468	-0.2461	0.24768	-0.46543	-0.24145	0.15072	1.29727	0.1576	-0.53259	-0.3535	-0.39595	-0.25499	-0.44555	0.07233	-0.49046	-0.53797	0.04304	1.92279	2.19867	-0.30387	0.92973	-0.57772	-0.24203	-0.0404	-0.12573	-0.11333	0.09008	-0.98956	-0.01966	1.3838	0.6181	-0.44812	-0.34648	0.15208	0.17625	-0.13036	-0.35548	0.55417	0.59643	-0.42089	-1.84019	-0.89036	-0.70214	0.11336	1.08681
	p32	-0.66146	-0.69235	-0.10182	-0.02132	-0.53163	0.24454	0.12473	0.03987	-0.0043	-0.05071	-0.34527	-0.40215	-0.55263	-0.37104	-0.05721	0.23123	0.0815	-0.56584	-0.38172	0.25036	0.14154	0.56408	-0.09119	0.04484	-0.30987	0.69948	0.05416	0.04439	0.01459	-0.16202	2.72697	-0.10736	1.02296	0.65693	0.46221	-0.46715	-0.07493	-0.58689	-0.20839	-0.40284	-0.11317	0.12401	0.37075	-0.77373	1.0763	1.12816
	10r	-0.72847	-0.85027	0.01732	0.05033	-0.43082	-0.53485	-0.10298	-0.40304	-0.04683	-0.00906	-0.54753	-0.31863	0.00761	-0.27213	0.16649	0.15297	0.12979	-0.46995	-0.05294	-0.1765	0.2613	0.45076	-0.16988	0.14072	0.33546	-0.43588	0.36569	0.12709	-0.11134	-0.22714	0.75302	-0.03801	0.30684	-0.1656	-0.29898	-0.24138	0.36421	-0.35323	0.02256	-0.42987	0.26468	0.27925	-0.42513	0.27128	0.46859	0.16495
	47m	-0.67757	-0.19226	0.04948	-0.17863	-0.35576	-0.21713	-0.05489	-0.63381	-0.0415	-0.07859	-0.40471	-0.35942	0.16379	-0.45408	0.16424	-0.63064	-0.07196	-0.82979	-0.23442	-0.82298	0.263	-0.93594	-0.16787	0.20665	0.65504	-0.14193	0.33034	-0.53255	-0.11482	-0.03264	0.6385	0.14875	-1.19419	1.04674	-0.56855	0.13417	-0.20085	-0.5337	-0.29801	-0.6526	-0.33692	0.1444	1.26234	0.43592	-1.72626	0.32158
	8Av	0.02686	0.67859	-0.21662	-0.34604	-0.20051	-0.37279	-0.0806	0.29502	-0.71108	0.47699	-0.37375	-0.3885	0.00381	0.18144	0.04845	1.90751	0.46897	-0.44028	1.88517	0.86279	-0.03405	-1.00166	-0.2231	0.74227	1.09635	-0.41595	0.21928	0.53647	-0.79279	-0.08554	-0.05894	0.313	0.17082	0.24868	-0.24324	-0.4423	0.0345	-0.69003	0.43887	0.284	0.10911	-0.62165	0.43375	-0.35587	0.26404	-0.40847
	8Ad	-0.29613	0.36071	-0.15244	0.28626	-0.27905	-0.37069	-0.0602	0.30283	-0.52168	-0.33204	-0.34137	-0.14188	-0.33041	-0.04843	0.31716	-0.38777	0.22735	-0.25867	2.37852	1.87881	0.79462	-1.0316	-0.05584	0.44574	-1.0879	-0.03682	0.2842	-0.6941	-0.03741	0.08851	-0.43954	-0.07234	0.47234	0.07002	-0.00491	-0.30101	0.0609	-0.46107	-1.30461	-0.35909	0.55203	-1.36144	0.22224	-1.14358	-0.52381	-1.95764
	9m	-0.54385	-0.62862	-0.10491	0.04145	-0.49513	-0.15568	0.01632	0.18658	-0.20682	-0.04556	-0.40357	-0.28412	-0.28048	-0.31605	0.05148	0.00544	0.07358	-0.25685	-0.29595	0.36693	0.09935	0.58793	-0.19839	-0.30547	-1.87826	-0.01652	-0.04059	0.14127	0.43529	-0.16564	1.46524	0.31234	0.24524	0.08828	0.3117	0.1148	0.23414	0.03621	0.53051	0.08088	-0.17234	-0.01789	-0.15339	1.01902	0.47346	0.88897
	8BL	-0.49156	-0.43285	-0.0558	0.39895	-0.41016	-0.40509	-0.10688	0.01338	-0.21106	-0.13719	-0.48899	-0.27091	-0.09137	-0.30623	0.17052	-0.28376	0.08188	-0.26712	1.02244	0.8771	0.21334	0.14264	-0.15323	0.06252	-0.71044	-0.43829	0.13697	0.00955	-0.10423	-0.18285	-0.31719	0.17162	-0.01674	-0.2639	-0.0045	1e-05	0.31019	-0.11593	-0.41793	0.11218	-0.03783	-0.54685	-0.28825	-0.34841	0.36247	0.17961
	9p	-0.22851	0.23951	-0.20111	0.54043	-0.46936	0.09381	-0.03448	0.59761	-0.63019	-0.20566	-0.29522	-0.1089	-0.43074	-0.15444	-0.09371	-0.64099	0.09482	0.32815	0.60511	0.99896	0.02945	-0.35517	0.13502	-0.10821	-4.06608	-0.41968	-0.22021	0.38818	0.95529	0.24631	-0.37026	0.38562	-0.47573	-0.43318	0.73205	0.75397	0.39243	0.79319	-0.20581	0.68107	0.05881	-1.12836	0.2082	0.8925	0.62178	-0.35992
	10d	-0.60635	-0.63955	-0.04361	0.10911	-0.46082	-0.29768	-0.12706	-0.03755	-0.21601	-0.00815	-0.46387	-0.31285	-0.03861	-0.34774	0.08246	0.03968	0.21529	-0.27552	-0.37939	-0.33848	0.09483	0.29724	-0.23154	0.02702	-0.63855	-0.50779	0.13608	0.15044	0.22774	-0.1351	1.62571	0.12607	0.0044	-0.20761	-0.12056	-0.11697	0.25918	-0.29002	0.45018	-0.07758	0.00818	-0.26161	-0.14802	1.62035	0.53747	0.18874
	8C	0.56812	2.0288	-0.35038	-0.71205	-0.13271	-0.10688	0.12277	0.81927	-0.74256	-0.22752	-0.1873	-0.2678	-0.49392	0.55061	-0.12732	3.99407	0.21686	-0.35075	3.95119	0.32387	-0.3231	-1.7916	-0.59144	1.38357	0.90459	-0.30867	0.18493	0.50986	-0.57457	0.20185	0.26466	0.28544	0.1936	0.44011	-0.02066	-1.48951	-0.48655	-0.6528	0.71317	0.92009	1.0013	-1.94424	-0.00247	-1.54933	0.50437	-0.68424
	44	-0.13192	2.16861	0.00406	-0.96349	-0.01385	-0.44576	-0.08929	-0.15504	-0.1518	-0.97937	0.03308	0.1148	-0.46417	-1.13278	-0.05056	0.20401	-0.2928	-1.73031	1.75213	0.46059	0.49228	-4.21262	-0.13685	2.10448	0.35345	0.19524	1.03465	-2.00506	0.10411	0.04991	-0.8407	-0.50415	1.57879	-1.29665	-0.08928	0.77776	0.03284	-0.57835	0.61257	-0.55801	0.88796	-0.55501	1.79172	-1.94594	-0.73288	-0.86187
	45	-0.45333	1.27584	0.09538	-0.57886	-0.21513	-0.20996	-0.1565	-0.49027	-0.12537	-0.58477	-0.13431	-0.15062	-0.42655	-0.94536	-0.00903	-1.67957	-0.46506	-1.34407	0.4416	-0.64058	0.6036	-3.6389	0.26548	1.06195	-1.45751	0.31652	0.75745	-1.52863	0.72948	0.3811	-1.04141	-0.2284	0.83077	-0.25259	0.11706	0.45959	-0.10694	-0.05453	-0.98445	-0.5337	1.15732	0.3418	1.86128	-0.12388	-4.64629	-0.55742
	47l	-0.59009	0.7048	0.09288	-0.31412	-0.21942	-0.30019	-0.14378	-0.6904	0.03045	-0.24292	-0.24164	-0.43714	0.39633	-0.92441	-0.00709	-1.66579	-0.22446	-1.09275	-0.93051	-1.34979	0.05219	-2.57018	-0.17729	0.26449	-0.02895	0.34199	0.39323	-1.42658	0.0294	0.20221	0.52594	0.1028	-0.5048	1.44324	-0.61294	0.03418	-0.54144	-0.5239	-0.29009	-0.76404	0.52973	0.86456	1.77976	1.70489	-4.29243	0.0983
	a47r	-0.50247	0.42543	0.02279	-0.13106	-0.33939	-0.06931	-0.10784	-0.27339	-0.24352	-0.21229	-0.21497	-0.27807	0.72531	-0.4774	-0.05999	-0.10014	0.01941	-0.54412	-0.69187	-1.07141	-0.07506	-1.51309	-0.20689	0.46822	-0.42989	-0.23864	0.05403	-0.85421	0.06343	-0.04621	1.70787	0.03277	-1.13515	0.78557	-0.52644	-0.53598	-0.30286	-0.29041	-0.25454	-0.22944	0.181	0.10925	1.06162	2.19789	-1.53134	-0.11626
	6r	0.03334	2.78767	-0.18824	-0.73207	0.113	-0.46567	-0.03107	-0.14701	-0.95068	0.09516	0.18283	0.28845	-0.27391	-1.40654	-0.04533	1.63776	0.16399	-1.71487	-0.47919	0.74248	0.02419	-2.07092	-0.03791	1.38961	0.87115	0.1365	0.69189	-2.00677	-0.2568	0.06597	-0.55526	-0.24499	1.27954	-0.96487	-0.36082	4.20656	0.47949	-0.13373	3.74275	-0.57526	0.15071	0.5925	0.51238	-0.56923	3.36236	-0.27168
	IFJa	-0.02699	2.19268	-0.09294	-0.89028	-0.04361	-0.22525	0.06539	-0.12638	-0.439	-1.2868	-0.09363	0.35274	-0.38631	-0.22973	0.25087	4.48276	-0.53271	-0.8217	2.59133	-0.66826	0.52284	-2.26405	-0.30192	1.26473	0.5804	0.24273	0.52544	-0.64091	0.92414	-0.28189	0.05668	-0.4895	-0.13076	0.17365	-0.0542	-2.26307	-0.59339	-0.25919	1.46522	0.18622	1.38323	-0.92371	-0.87603	-1.28055	0.18376	-0.24987
	IFJp	0.11389	3.33889	-0.12945	-1.26057	0.17488	-0.09901	-0.00273	-0.18826	-1.11885	-0.84552	0.18081	0.82677	-0.37801	-0.36293	0.47315	8.39878	-0.65766	-0.62187	1.12403	-1.12778	0.74355	-2.08822	-0.09424	0.54323	0.57296	0.7749	0.41954	0.13513	1.45856	-0.10589	0.50543	-0.85518	-0.91841	-0.46202	-0.09339	-1.99903	-0.49105	0.16678	3.84412	0.24121	0.75718	0.27364	-1.37669	-0.02544	1.95297	0.57165
	IFSp	-0.14105	1.41735	-0.09531	-0.61227	-0.19649	-0.29147	-0.07869	-0.01039	-0.17197	-1.01458	-0.23942	0.04202	-0.53997	-0.33641	-0.02655	1.41392	-0.44097	-0.80267	2.25216	-0.27293	0.33067	-1.79196	-0.01864	1.11858	-1.67366	0.13225	0.44741	-0.89287	0.76267	-0.32597	-0.52357	-0.12306	0.54134	0.03219	0.35172	-1.21664	-0.38334	0.27651	-0.97397	0.26086	1.00355	-0.89486	-0.38089	-0.77808	-1.72641	-0.68363
	IFSa	-0.31871	1.40254	-0.03505	-0.11789	-0.21651	-0.11791	-0.09525	-0.22889	-0.26519	-0.63055	-0.17103	-0.06122	0.20528	-0.67928	-0.1346	-0.2056	-0.52324	-0.48133	-0.11214	-0.62868	-0.08537	-2.05711	0.09438	0.70484	-2.36115	0.17122	0.2652	-1.26833	0.88747	-0.16557	-0.37948	-0.23293	0.10972	0.34097	0.40451	-1.02541	-0.56631	0.34694	-0.39901	0.23664	1.11233	0.47718	0.15669	1.26427	-2.64414	0.06993
	p9-46v	-0.07931	0.91114	-0.16717	-0.43267	-0.26725	-0.3232	-0.08497	0.24466	-0.16051	-0.75185	-0.34574	-0.16433	-0.39564	-0.15057	-0.09885	0.98476	-0.13168	-0.71022	2.59097	0.21766	0.11524	-1.34277	-0.15531	1.0033	-1.63499	-0.17574	0.35451	-0.46598	0.29467	-0.31255	-0.45631	0.07856	0.67042	-0.00943	0.2965	-0.50917	-0.2414	0.16028	-1.23071	0.39898	0.58447	-1.39701	-0.17374	-0.80795	-1.25438	-0.82353
	46	-0.15313	0.31056	-0.21694	-0.13656	-0.33	-0.35006	-0.06221	0.46562	-0.39095	-0.38939	-0.41031	-0.25417	-0.16404	0.16544	-0.03342	0.18626	0.16944	-0.29345	2.2716	0.96239	0.21356	-0.37935	-0.04027	0.41093	-2.94085	-0.45397	0.1295	-0.28479	0.41339	-0.25509	-0.29406	0.32797	0.50214	0.23458	0.39312	0.08559	-0.08998	0.35189	-1.84751	0.28821	0.26201	-1.51053	-0.19985	-0.08184	-0.85417	-1.356
	a9-46v	-0.36751	0.67702	-0.14115	-0.17181	-0.27275	-0.35003	-0.13495	-0.02732	-0.19968	-0.48665	-0.26967	-0.1035	0.16253	-0.2329	-0.05243	0.98487	-0.07859	-0.27609	0.0692	-0.17376	0.01056	-0.91204	-0.11213	0.47109	-2.19032	-0.16912	0.00238	-0.45231	0.68391	-0.36391	0.4224	-0.03508	-0.01795	0.51463	0.31219	-0.92328	-0.27424	0.25643	-0.18854	0.13587	1.05466	-0.08515	-0.41593	1.63748	-0.67472	-0.30273
	9-46d	-0.36868	0.21856	-0.19793	0.02501	-0.31096	-0.28316	-0.13205	0.1488	-0.50334	-0.13724	-0.32968	-0.18153	0.10938	0.20575	0.08859	0.32284	0.35125	-0.01031	0.54649	0.88565	0.36273	-0.64875	-0.01024	0.04797	-3.08872	-0.29505	-0.0511	-0.14431	0.86044	-0.04838	0.08592	0.08353	0.019	0.54437	0.31179	0.03601	0.00855	0.22691	-0.79975	-0.0345	0.84603	-0.54352	0.07377	1.24337	-0.22978	-1.3022
	9a	-0.42588	-0.15761	-0.12967	0.23914	-0.44789	-0.05011	-0.1222	0.23094	-0.51678	0.03703	-0.35276	-0.23639	-0.03201	-0.29276	0.01666	-0.15958	0.36262	0.13491	-0.49534	0.24279	-0.0302	-0.27599	-0.10451	-0.2137	-2.83283	-0.4537	-0.19651	0.24601	0.84834	0.08489	0.73806	0.28573	-0.50899	-0.01172	0.4613	0.23978	0.17397	0.25548	0.46657	0.30312	0.14426	-0.55764	0.42416	2.09405	0.33259	0.05179
	10v	-0.7333	-0.84596	0.04606	0.02487	-0.4094	-0.52422	-0.1646	-0.53697	-0.02111	0.01042	-0.58147	-0.31812	0.10252	-0.27533	0.20394	0.11622	0.13155	-0.52335	0.04468	-0.06761	0.23637	0.34573	-0.15934	0.15261	0.38374	-0.52892	0.32907	0.20168	-0.13026	-0.35354	0.1679	-0.00989	-0.01877	-0.11305	-0.30368	-0.13708	0.35102	-0.23926	-0.1897	-0.27179	0.0687	0.41162	-0.26103	0.07802	0.22919	0.34005
	a10p	-0.47737	0.12775	-0.00278	0.24	-0.44872	0.44729	-0.04274	0.02374	-0.4272	-0.12197	-0.19963	-0.13119	0.85372	-0.23042	-0.05746	0.40078	0.1459	-0.13748	-0.60462	-0.83176	-0.144	-1.07366	-0.19322	0.55464	-0.39574	-0.62206	-0.00677	-0.02353	-0.05544	0.19829	1.93567	-0.06349	-1.96671	-0.00307	-0.4071	-0.39835	-0.02493	-0.26015	-0.18932	0.11323	-0.32459	-0.41835	0.86464	2.05126	0.64608	-0.37148
	10pp	-0.4993	-0.14892	-0.03391	0.235	-0.53513	0.75358	0.05475	0.09979	-0.27077	-0.14778	-0.2102	-0.0821	0.60013	-0.49299	-0.09315	-0.09384	-0.10658	-0.2579	-0.54434	-1.34631	-0.22921	-0.56582	-0.29512	0.64689	0.7445	-0.60637	0.00583	0.0403	-0.45274	0.13337	2.60549	-0.02324	-2.85228	-0.22103	-0.52565	0.25864	0.05823	-0.2537	-0.29551	0.08508	-1.32648	-1.00113	1.28692	1.21219	0.91258	0.06992
	11l	-0.52315	0.11533	0.07677	0.2985	-0.5736	1.4952	0.10608	-0.30726	-0.50085	0.0253	-0.12217	-0.0012	0.93143	-0.492	-0.07143	-0.26423	-0.1777	-0.45647	-0.58825	-1.48201	-0.17098	-1.28394	-0.01275	0.52402	0.77586	-0.31448	-0.22607	-0.32197	-0.38062	0.32853	0.83093	-0.01037	-4.84964	0.74547	-0.28292	0.3183	-0.29944	-0.03637	-0.84498	0.12565	-2.32059	-0.86622	2.76614	-0.0029	0.28752	1.17315
	13l	-0.59948	-0.13399	-0.00948	-0.11248	-0.51198	0.76489	0.05661	-0.31543	-0.14385	-0.08729	-0.27235	-0.11451	-0.02568	-0.39047	0.08374	-0.1411	-0.29468	-0.52188	-0.04194	-1.19499	0.07338	-0.50407	-0.07867	0.53283	1.23801	-0.11337	-0.16021	0.06868	-0.31414	0.01332	1.22002	0.09858	-3.78825	0.88791	-0.15943	0.69932	-0.32569	-0.1464	-0.87523	-0.1654	-1.58805	-1.04168	2.16713	-1.41005	0.48554	0.79966
	OFC	-0.61487	-0.51649	-0.03862	-0.07201	-0.50348	0.08011	-0.06179	-0.11017	0.01254	-0.16267	-0.41352	-0.16579	-0.19001	-0.36911	0.11473	0.08226	-0.15939	-0.4089	-0.00985	-0.72514	0.05408	0.256	-0.27866	0.55053	0.91766	-0.31265	-0.00352	0.33877	-0.40521	-0.14674	1.79364	-0.03349	-1.6262	-0.22597	-0.23974	0.45245	0.189	-0.00773	-0.4923	-0.01422	-0.49724	-0.42817	0.60058	-0.76628	0.88115	-0.28716
	47s	-0.68928	-0.1758	0.04511	-0.17801	-0.32621	-0.38966	-0.0109	-0.68013	-0.05722	-0.07498	-0.41749	-0.32749	0.00517	-0.46815	0.17729	-0.66367	-0.05848	-0.84602	-0.08381	-0.65356	0.30788	-0.6643	-0.13434	0.27893	0.70068	-0.11169	0.31764	-0.15768	-0.11978	-0.10355	0.55985	0.12784	-1.18283	0.93813	-0.4302	0.39146	-0.14546	-0.46011	-0.52767	-0.61876	-0.41682	0.01209	1.4295	-0.24719	-1.21003	0.50044
	LIPd	-0.46034	0.37071	0.01684	-0.51754	0.07687	-0.44497	-0.32096	-0.64952	-0.35898	-0.15766	-0.1731	-0.05791	0.54802	7.30448	0.43676	0.13208	-2.87828	0.10664	0.50635	-0.11601	0.15618	0.89398	-0.64642	1.54897	-0.17863	-1.05011	0.02641	-2.04156	0.0969	-0.58985	0.89963	-0.72207	-0.12403	0.35444	-0.35109	0.47085	-1.37113	-0.05391	1.269	0.64395	-0.96694	0.55578	0.18226	-0.011	-0.3754	0.59342
	6a	0.19756	1.20512	-0.59766	1.43183	-0.01343	-0.50578	0.03798	0.63198	-0.65846	3.13236	-0.09491	-0.51819	-0.80928	0.97711	0.56006	0.98195	0.53373	0.02159	-0.6324	1.75795	0.07377	-0.02446	0.42241	0.50713	0.40055	-0.37587	-0.08808	-0.5582	-0.31892	-0.20562	-0.30239	2.03822	0.28603	2.6995	-0.24511	0.23336	-0.01776	-0.05807	-1.26121	-1.99673	-0.01369	0.22302	0.0558	0.85518	0.21442	-3.00809
	i6-8	-0.1254	0.32129	-0.24387	0.03474	-0.17805	-0.50471	-0.14479	0.31586	-0.9783	1.4626	-0.38067	-0.42635	0.10029	0.22208	0.31707	0.81758	0.67428	-0.27939	0.66371	1.5733	0.07364	-0.70771	0.16491	0.3752	1.04426	-0.48476	0.22951	0.25323	-0.67508	-0.27212	-0.36252	0.86747	0.27938	0.94897	-0.36725	-0.04097	0.28559	-0.47876	-0.15037	-0.63341	-0.27308	0.08754	0.70575	0.58563	-0.09869	-1.40349
	s6-8	-0.3146	0.08343	-0.12965	0.7811	-0.20186	-0.57272	-0.11342	0.15762	-0.47591	0.11817	-0.44417	-0.24775	-0.19196	-0.50233	0.21437	-0.16273	0.3456	-0.42882	1.45922	1.52186	0.28828	-1.11465	-0.18263	0.49626	1.22726	-0.41583	0.46256	-0.56191	-0.68857	-0.28672	-0.44825	0.17725	0.54822	0.25548	-0.27105	-0.0394	0.2125	-0.84622	0.66988	-0.42887	0.30505	-0.72313	0.08543	-0.60954	0.42496	-0.68752
	43	-0.2353	2.73557	-0.17062	-0.1387	0.06452	-0.48731	-0.01829	-0.44929	-0.4518	0.34731	-0.0087	0.16338	-0.08369	-1.58475	0.24579	-0.01708	-0.45287	-1.9173	-0.9695	-0.87273	-0.2897	3.82396	-0.15539	-1.04916	0.11742	0.66164	0.37532	-3.04886	0.02533	-0.23509	-0.43654	-0.30059	0.44392	0.60025	0.09143	7.29183	-0.6045	0.2266	1.51567	0.15098	0.88026	0.36217	-2.29063	-0.16101	0.06159	0.41042
	OP4	-0.40237	2.75535	0.04449	-0.66107	0.13005	-0.61701	-0.02062	-0.69125	-0.16434	-0.67069	-0.14405	0.39381	0.16413	-1.81537	0.54061	0.52085	-0.67891	-1.4555	0.95749	-1.71779	1.1414	4.76527	-0.67848	-5.02864	0.51821	1.33463	0.42734	-0.79888	0.58209	-0.2485	-0.25051	-1.53462	-0.23575	0.55327	0.05774	2.91672	-0.77761	-0.24494	-0.16878	-0.20875	0.57086	-1.4568	-1.70574	-0.10473	-3.92028	-1.48599
	OP1	-0.539	2.06431	0.21859	-1.16626	-0.02726	-0.49869	0.05145	-0.75416	-1.03595	-0.32737	-0.17176	0.28024	-0.19835	-1.01917	0.48629	-1.42815	-0.25293	-0.74064	1.12934	-0.80751	1.2795	2.20871	-0.13939	-2.80405	0.402	0.16068	0.15433	1.31593	1.06938	0.18564	-0.3211	-0.49007	-0.20457	-0.07957	-0.19929	-0.74825	0.18759	-0.24294	-0.79037	-0.42497	-0.87252	-1.6124	0.64709	-0.72511	-0.41336	-2.02441
	OP2-3	-0.21435	5.29459	-0.12173	-0.48031	0.44016	-0.34659	-0.02046	-0.79703	-0.24545	-1.12257	0.42478	0.23567	-0.86421	-0.34599	0.36539	-0.61574	0.27306	-0.13875	0.75508	-0.65254	0.12534	7.40873	-0.30652	2.17977	0.01173	-0.33057	0.11333	2.57826	-0.13048	-0.31415	0.05597	-0.59894	0.05577	-0.54435	0.20181	-3.23639	-0.44746	0.04989	-0.36277	0.57566	0.53368	0.28955	0.82449	0.77727	-3.71192	0.82775
	52	-0.42687	1.42118	-0.04569	-0.41873	-0.15759	-0.21617	-0.01368	-0.66608	-0.5641	-0.17278	0.01518	-0.03031	-0.37419	1.97771	0.17714	-1.84463	-0.30797	-0.7614	-0.21035	0.12061	0.34599	-1.23646	-0.44341	-0.93789	-0.2206	-0.69181	-0.04572	5.36731	0.21569	1.1088	-0.35059	0.09167	-0.2725	0.33646	-0.12778	-0.1304	0.7918	0.34113	0.54979	-0.80846	-1.10686	-0.1923	0.7535	-0.58724	1.70752	-1.01701
	RI	-0.36146	2.24565	0.1198	-0.8835	-0.05623	-0.38606	-0.07472	-0.71814	-0.69473	-0.20669	0.05845	0.16971	-0.11798	-0.19748	-0.01182	-2.30283	-0.05157	-0.114	-0.44706	-0.25537	0.00837	-0.84023	0.14343	-0.91655	-0.10614	0.24909	-0.11614	2.55935	0.37363	0.4022	-0.50109	0.50099	-0.05673	-0.03529	-0.33172	-2.13522	0.67317	0.20747	-0.66925	-0.34057	-1.22162	-0.05736	-0.064	-0.21355	2.08735	-0.99552
	PFcm	-0.1049	2.7045	0.18882	-1.33445	-0.00516	-0.39153	0.02398	-0.66536	-0.94532	-0.46686	0.16394	0.82388	0.00273	-0.53811	-0.0506	-2.21386	-0.31519	-0.78974	0.39461	-0.89461	0.47136	-0.76353	0.98045	-4.65035	0.24231	0.71004	-0.12177	0.96702	1.41576	-0.0995	0.10355	0.62945	-0.33982	0.0869	-0.53756	-1.69384	0.48242	0.12536	-1.16728	0.03821	-0.96781	-1.36482	-0.52019	-0.91025	3.60264	-2.54441
	PoI2	-0.57629	0.9915	-0.0772	-0.07366	-0.15958	-0.48374	0.0161	-0.63452	-0.06716	-0.27053	-0.21986	-0.1035	-0.31357	0.09111	0.19468	-0.41814	-0.0278	-0.72803	0.13845	0.1377	0.4865	1.53144	-0.23891	-0.11608	0.07584	-0.39232	0.27341	1.42428	-0.09403	0.21753	-0.39378	-0.29987	-0.10587	0.22486	0.00596	0.46208	0.3354	-0.21153	-0.10517	-0.54204	-0.00581	0.05721	0.67657	-0.20147	-0.42274	-0.09355
	TA2	-0.70674	-0.48012	0.05783	-0.06527	-0.33416	-0.54325	-0.17908	-0.66707	-0.08372	-0.00464	-0.52583	-0.28688	0.09112	-0.37797	0.17143	-0.24214	0.13811	-0.61159	-0.0383	0.1236	0.28648	-0.01825	-0.0966	0.14185	0.25277	-0.46702	0.24916	0.13548	-0.05169	-0.28713	-0.57211	-0.02785	0.18814	0.13496	-0.16341	0.77171	0.31326	-0.26829	0.03234	-0.3333	0.04219	0.41037	-0.18656	-0.14042	0.25873	0.56642
	FOP4	-0.47617	2.10647	0.21977	-0.79212	-0.03418	-0.39201	-0.23179	-0.6441	0.02338	-0.75319	0.09411	-0.08471	-0.39523	-1.28769	-0.21225	-2.28351	0.17698	-1.20834	-0.24855	0.31968	0.32149	-2.53574	-0.00458	2.22891	0.34034	-0.22485	0.53067	-1.84213	-0.44659	0.00379	-1.07109	-0.19754	1.27271	-1.11414	-0.22289	0.86668	0.0534	-0.63183	0.46986	-1.0102	1.14931	0.52409	2.48191	-0.95176	-0.6653	0.24021
	MI	-0.63911	0.62608	0.09281	-0.39028	-0.21816	-0.50389	-0.13314	-0.66041	-0.17437	-0.22863	-0.25832	-0.13249	-0.22683	-0.69806	0.15822	-0.97219	0.0412	-0.81172	-0.05078	0.32595	0.44653	-0.61115	0.02558	0.73977	-0.02712	-0.1907	0.40177	-0.37567	-0.02577	-0.08269	-0.74611	-0.12209	0.46723	-0.22734	-0.11614	0.02302	0.28583	-0.27072	-0.15115	-0.55673	0.3634	0.64295	0.87798	-0.24303	-0.37742	0.15895
	Pir	-0.62367	0.06979	0.00818	-0.28956	-0.34776	0.11138	0.09282	-0.46522	-0.1103	-0.24554	-0.31096	-0.1468	-0.44865	-0.24639	0.13597	-0.41755	-0.34752	-0.83589	0.32658	-0.92607	0.35285	-0.76499	-0.07059	0.4652	1.00724	-0.04886	-0.11476	0.75144	0.09189	-0.25484	0.82907	0.00997	-3.17967	1.25449	0.2372	1.54386	-0.65925	-0.3059	-1.06572	-0.14649	-1.50084	-1.42973	2.79619	-2.42492	0.47279	1.23782
	AVI	-0.44827	1.88592	0.09923	-0.38134	-0.26302	0.51482	-0.09829	-0.60668	-0.08087	-0.41778	0.13135	-0.15391	-0.47989	-0.86193	-0.20048	-1.85173	-0.06006	-0.59553	-1.01848	-0.83049	-0.25132	-1.4109	-0.00429	1.40201	-0.3321	0.00383	0.03867	-0.1283	-0.06208	0.36637	-0.52472	0.18511	-1.56188	0.63029	-0.07042	-0.81474	-0.36668	0.09495	0.27986	-0.36147	1.0858	0.7348	1.8281	0.51409	-1.92407	1.08745
	AAIC	-0.63741	0.29239	0.0502	-0.41731	-0.33273	-0.06033	0.0268	-0.62511	-0.09596	-0.21263	-0.25776	-0.20206	-0.32798	-0.50048	0.14703	-0.75412	-0.25872	-0.98274	-0.03033	-0.83647	0.44902	-1.71658	-0.01839	0.38385	0.23239	0.0437	0.28716	0.01946	0.25634	0.17528	0.0218	0.00012	-1.77323	0.91196	-0.06852	0.7127	-0.24634	-0.30515	-0.65561	-0.50095	-0.34397	-0.24543	2.20494	-0.82523	-1.42754	0.6351
	FOP1	-0.3352	2.5524	-0.10548	-0.39848	0.0973	-0.6657	0.0386	-0.50762	-0.43511	-0.26914	0.19531	0.07979	-0.65966	-1.4943	-0.29059	-2.51544	0.11111	-1.54973	-1.02539	0.53794	0.29404	-0.38877	0.02368	1.41813	0.7535	-0.6053	0.05664	-3.47195	-0.44448	0.25592	-0.9097	0.04914	1.5262	-0.13091	-0.12004	6.51547	0.59191	-0.49899	2.10472	-1.15387	0.56657	-0.31697	1.49727	-1.46745	3.4959	-0.26191
	FOP3	-0.06681	5.69853	0.23274	-1.5653	0.44178	-0.12049	-0.26539	-0.46524	-0.53585	-0.66401	0.87189	-0.01549	-0.04282	-1.6805	-0.65424	-3.22847	0.63258	1.27944	-2.0844	2.21696	-1.49199	1.91104	-0.0063	4.84268	0.20015	-0.18252	-0.61539	-1.1774	-1.95913	-0.56707	-0.10235	0.79687	0.65312	-1.22212	-0.41492	-5.49741	-0.29623	-0.08803	0.77399	0.31031	0.86643	2.10869	0.95713	1.20379	5.80072	1.68719
	FOP2	-0.20619	4.39873	-0.04492	-0.80554	0.27015	-0.37085	0.15269	-0.51877	-1.27672	0.1251	0.32208	0.19747	-0.56841	-1.28721	0.23715	-2.51341	-0.25942	-0.13968	-0.58168	-0.21206	-0.49822	5.79552	0.39795	1.98662	0.18916	-0.37486	-0.43627	-3.39989	0.32424	-0.29926	0.09075	0.70275	0.03918	0.67796	0.07515	2.23453	-0.52198	0.37408	0.14389	1.00684	0.28068	0.11204	-1.35677	-0.23079	3.11259	0.56996
	PFt	0.08158	1.82141	-0.11479	-0.60092	0.07753	-0.4497	-0.34916	-0.39725	2.22981	-1.48593	2e-05	0.00784	0.30386	0.64101	-0.70588	-0.0135	-0.24064	-1.30476	-0.45039	-0.24233	-0.57514	-2.05279	0.50719	-7.7424	0.2099	-0.15068	0.22808	-1.95774	-0.57774	-0.7207	0.17253	-0.19188	-0.01966	-0.03836	-0.14016	-1.28562	-0.7546	-0.02631	0.58402	0.23459	1.48031	0.51851	0.4251	0.31376	1.20849	0.05466
	AIP	-0.34249	0.82792	-0.0863	-0.51198	-0.08703	-0.33793	0.07911	-0.50861	-0.24198	-0.29929	0.08351	0.37278	-0.81508	5.60657	-0.14594	-0.59429	-1.49945	-1.38075	-0.21281	-0.1003	0.23305	-0.53813	0.31695	-1.96578	-0.33155	-2.35162	0.04062	-2.78209	0.14474	0.00492	0.99684	0.00937	0.15617	0.71312	0.26344	-0.49578	-0.69591	0.41829	1.2662	-0.53932	-0.38512	0.21056	-0.97034	-1.12606	0.57886	0.8288
	EC	-0.70351	-0.77107	0.07642	0.12899	-0.54053	0.15898	-0.19878	-0.57535	0.00608	0.02252	-0.50619	-0.33034	0.10602	-0.13208	0.16548	0.1185	0.12393	-0.68079	0.01905	0.19503	0.19063	0.2505	-0.15445	-0.11625	0.08667	-0.38152	-0.08585	0.34685	-0.06817	-0.14891	-0.34845	-0.01636	0.77153	0.20961	-0.1046	-0.23331	0.32213	-0.14509	-0.09489	-0.20632	0.01552	0.57827	-0.1998	0.07932	-0.10774	0.60742
	PreS	-0.40042	-0.19418	0.22002	-0.09483	-0.94807	4.4049	-0.78596	0.12887	-0.06016	-0.10156	0.00012	-0.2481	0.28638	0.01577	-0.20688	0.15232	-0.07384	-0.85204	-0.16429	-0.02654	0.02351	0.12857	0.36114	-0.24046	0.1753	-0.51792	-3.50753	1.1344	0.25254	0.70059	1.12188	0.03146	5.25622	0.67664	-0.14662	0.17081	0.12563	1.08247	0.69671	-0.50654	0.63086	-1.54131	0.30695	0.0176	-0.6213	0.51274
	H	-0.4673	-0.39778	0.35996	-0.2122	-0.55967	2.64749	-1.01853	-0.20402	-0.29601	0.04472	-0.20809	-0.22076	3.07274	-0.31165	-0.26575	-0.00963	0.10825	-1.14827	-0.1455	-0.88363	0.23493	0.58277	0.56937	0.21499	0.37108	-1.50771	-3.69809	-0.17672	0.51509	-0.02131	-0.07406	0.33089	3.95444	-0.46786	-0.85568	-0.54697	0.31012	1.3809	0.29063	-0.62588	0.85643	-2.75442	0.78253	-0.55694	0.00493	0.08509
	ProS	-0.09973	0.32528	-0.42521	0.04108	2.03216	7.77628	0.08307	0.14836	-0.04224	0.19357	0.34114	-0.02529	-1.00357	0.5421	0.0724	-0.31796	0.15341	-0.04069	0.31206	1.51132	0.30349	0.36587	0.72066	0.0895	-0.08452	0.20798	5.65444	-0.13151	0.20679	0.1679	0.91179	-0.52211	1.85585	-1.63264	-0.87011	-0.24491	-1.1119	-1.44732	0.25972	-0.75187	-1.08572	0.73211	-2.46465	1.01758	-0.16484	-0.46898
	PeEc	-0.52236	-0.24978	-0.08588	-0.04604	-0.63639	2.75012	-0.0612	-0.12262	0.06813	-0.13109	-0.21342	-0.2339	-0.52014	-0.04691	0.07726	0.11291	-0.15831	-0.97766	-0.00566	0.61509	0.15053	0.00272	-0.01857	-0.07762	-0.19838	0.01433	-1.08057	0.24182	-0.05903	0.62637	0.31162	-0.18186	2.18818	0.398	-0.04059	-0.19866	0.08683	-0.19143	0.19897	-0.21096	-0.48889	0.62356	0.06816	-0.12387	0.08053	0.14632
	STGa	-0.70941	-0.65157	0.08025	-0.0078	-0.41032	-0.21469	-0.23878	-0.61733	-0.06808	0.01168	-0.53438	-0.30652	0.13667	-0.29971	0.17766	0.01116	0.12258	-0.38828	0.03882	-0.16037	0.24605	-0.07075	-0.05688	0.08	0.32359	-0.44559	-0.04615	0.54627	-0.00952	-0.29832	-0.35724	0.02516	-0.36703	0.28956	-0.11624	0.26076	0.17827	-0.10291	-0.22052	-0.23493	-0.0399	0.0727	-0.05673	-0.1884	-0.17195	0.7821
	PBelt	-0.58633	0.48188	0.09243	-0.39983	-0.20393	-0.48537	-0.12778	-0.69382	-0.35341	-0.08998	-0.35838	-0.12845	0.25358	-0.43661	0.17895	-0.91848	-0.15386	-0.29073	-0.06872	-0.34591	0.16995	-0.31576	-0.09745	-0.88998	0.24845	0.12814	0.23871	0.74703	0.28508	-0.24764	-0.50016	0.02895	0.02733	0.49512	-0.21128	0.1205	0.06388	-0.21989	-0.16471	-0.13485	-0.0853	0.27513	-1.36907	-0.07285	0.56299	-0.16429
	A5	-0.47588	0.9329	-0.07225	-0.40337	-0.23271	-0.07002	0.02935	-0.48408	-0.12873	-0.25494	-0.15719	-0.05394	-0.002	-0.86115	-0.00344	-0.87842	-0.00567	2.44971	-0.41825	-1.05379	-0.26133	-2.40795	0.13977	0.40314	0.61745	0.37772	-0.21117	2.75143	0.06345	-0.18786	0.09212	0.12359	0.15936	1.15722	0.44655	1.5982	-0.3717	0.00855	0.23581	0.24819	-0.3356	0.10584	-4.42738	-0.27319	-0.80684	1.01232
	PHA1	-0.4314	-0.07502	-0.28048	0.42114	-0.84114	4.14279	0.3498	0.12222	0.08087	-0.1051	-0.03112	-0.18791	-1.1662	0.06314	0.07325	-0.20644	-0.21477	-1.16538	-0.12352	1.5174	0.09239	-0.34592	-0.06148	-0.24226	-0.95741	0.51709	-0.5933	0.45294	-0.18378	1.16979	0.81842	-0.49602	3.72562	0.54458	0.6965	-0.23681	0.2955	-0.59831	0.29398	0.07731	-1.17542	2.36417	-0.15765	0.0812	0.04782	0.23838
	PHA3	-0.54836	-0.63423	-0.07514	-0.13155	-0.96124	3.05304	-0.09554	-0.177	0.22452	0.00541	-0.2354	-0.18456	-0.83199	-0.20604	0.11428	0.28395	-0.07431	-0.70968	0.14101	-0.21326	0.11236	0.73428	-0.22087	-0.33451	-0.08977	-0.47967	-1.10063	-1.0335	-0.30357	1.15315	-1.23293	0.23028	0.52665	0.28143	-0.05057	-0.64899	0.49098	-0.03812	0.26767	-0.236	0.12274	0.4449	-0.80925	0.31269	-0.16078	-1.25476
	STSda	-0.46165	0.68941	-0.01758	-0.32755	-0.43912	1.0235	-0.30566	-0.2611	-0.16366	-0.23818	-0.13073	-0.13256	-0.1868	-0.63752	-0.05559	-0.28479	0.05687	3.21885	-0.16087	-1.61536	-0.01736	-2.75168	0.31831	0.39098	0.96401	-0.30869	-1.68255	5.20582	0.41275	0.25351	0.85043	0.02798	-0.4648	1.84925	0.65593	4.04055	-0.57193	0.5627	0.37949	-0.01806	0.58511	-2.26878	-4.53567	-1.19747	-0.93513	1.54877
	STSdp	-0.26229	2.6213	-0.14707	-0.88329	-0.08801	0.3489	0.2843	-0.38632	-0.17326	-0.53887	0.2702	0.262	-0.19569	-1.01766	-0.15498	-1.25168	-0.28674	3.7748	-0.84952	-1.56316	-0.81722	-3.12693	0.25868	1.41044	0.56025	0.85169	-0.25611	2.93311	-0.21801	-0.06408	0.22593	0.26856	0.36627	1.4453	0.80202	0.58817	-0.84567	0.19134	0.1469	0.82995	-0.7348	0.71416	-6.421	-0.02521	-0.99681	1.45439
	STSvp	-0.66608	-0.00516	-0.0399	-0.13767	-0.3176	-0.49793	0.01499	-0.59882	-0.00306	-0.09861	-0.41189	-0.24478	-0.14366	-0.92831	0.17979	-0.14999	-0.0059	1.27488	-0.13814	-0.49811	0.1639	-0.64398	-0.03519	-0.05604	0.45138	-0.06478	-0.11622	-0.3628	-0.17232	-0.08167	-0.16982	0.05902	0.41781	0.51246	0.31798	-0.05966	0.19563	-0.17948	-0.35303	-0.10874	-1.38109	0.27129	-1.54331	-0.40319	-0.84424	0.66057
	TGd	-0.68618	-0.60211	0.1029	0.01454	-0.38586	-0.08671	-0.24315	-0.58878	-0.10763	-0.00423	-0.50866	-0.28469	0.17056	-0.24483	0.18424	0.05669	0.07508	-0.56425	0.05992	-0.15578	0.19392	0.04226	-0.07104	0.13982	0.39444	-0.47356	-0.14308	0.44477	0.00765	-0.41994	-0.2802	-0.0007	-0.63109	0.11626	-0.11389	0.16172	0.08939	-0.03884	-0.28928	-0.08359	-0.2663	0.02096	0.39153	-0.42304	0.10713	0.79223
	TE1a	-0.67388	-0.34422	0.04202	-0.11882	-0.41187	-0.11782	-0.18682	-0.58327	-0.04735	-0.03927	-0.44191	-0.25846	0.08502	-0.45123	0.12589	0.11763	0.1225	0.22237	-0.1328	-0.19444	0.1207	-0.16137	-0.04782	0.10606	0.24878	-0.32753	-0.19055	0.26061	-0.06157	-0.18251	-0.38787	-0.00045	-0.3735	0.42222	0.02857	-0.14758	0.19734	-0.00847	-0.13478	-0.1424	0.13073	0.19963	-0.95736	-0.09344	-0.13077	0.86135
	TE1p	-0.5461	1.0955	0.03445	-0.48372	-0.17555	-0.25042	-0.03726	-0.61128	0.03935	-0.59815	-0.10948	0.07363	-0.11623	-0.66866	0.10603	1.78353	-0.35519	1.1872	-0.21072	-0.58603	0.00224	0.01616	-0.11727	0.22806	0.38629	0.38434	-0.49038	-1.02737	0.01664	-0.24788	0.02347	-0.29756	-0.43805	0.51061	0.16406	-2.41158	-0.08381	0.06458	0.03023	0.23049	0.16195	0.6663	-1.69232	0.20425	0.11049	1.09019
	TE2a	-0.60445	0.16311	0.04344	-0.23013	-0.34454	0.10978	-0.17619	-0.55418	-0.0183	-0.24128	-0.28756	-0.10268	0.08469	-0.44929	0.09163	0.77732	-0.06501	0.32799	-0.16684	-0.34288	0.04025	0.04886	-0.06652	0.24193	0.28726	-0.08288	-0.4278	-0.16079	-0.04109	-0.19776	-0.32951	-0.11073	-0.5777	0.39579	0.05248	-1.10115	0.08476	0.12047	0.01034	0.05717	0.45568	0.33605	-1.16087	0.08406	0.09503	0.93183
	TF	-0.36881	0.64221	-0.13111	-0.17475	-0.50926	2.8239	-0.06959	-0.20621	0.06882	-0.35553	0.16845	0.15732	-0.17103	0.29332	0.05089	2.48611	-0.2159	0.2049	-0.08029	-0.42736	-0.0847	0.33246	-0.13845	0.20681	-0.02364	-0.4053	-1.09518	-0.34917	0.04218	0.43576	-0.78867	-0.21314	-2.12584	0.55903	0.17951	-2.19201	-0.12134	0.53405	0.4485	0.23697	1.19118	0.41076	-1.59659	0.23367	0.80311	-0.11277
	TE2p	-0.55743	0.33617	-0.03692	-0.21398	-0.36613	0.51272	-0.09058	-0.5074	0.02588	-0.33296	-0.15117	0.01097	-0.12426	0.1724	0.06706	2.37541	-0.16538	0.67726	-0.09432	-0.08114	0.13273	0.39828	-0.05314	-0.00839	0.0205	0.0478	-0.81304	-0.40154	0.06901	0.17938	-0.34436	-0.26158	-1.64615	0.90761	0.01963	-1.90716	0.11255	0.17094	0.02791	-0.05459	1.89487	0.26366	-1.09675	0.03466	0.77929	0.34532
	PHT	-0.60634	0.66252	0.03344	-0.36993	-0.19848	-0.41714	-0.03366	-0.64206	-0.00608	-0.46494	-0.19455	-0.04928	-0.06422	-0.41248	0.11156	2.13097	-0.11882	1.66535	-0.05064	-0.34768	0.29838	0.08836	-0.02086	-0.28417	0.25769	-0.05247	-0.41176	-0.99922	0.11792	-0.15169	0.0391	-0.30285	-0.09151	-0.01655	0.07746	-1.69109	0.24222	-0.06504	-0.11735	-0.03007	-0.91666	0.33016	-0.65702	-0.04148	0.09732	0.65092
	PH	-0.55692	0.19221	-0.04027	-0.31	-0.31421	0.47074	-0.01804	-0.46639	0.01882	-0.14675	-0.07211	-0.10224	-0.18089	0.53993	-0.13473	2.08097	0.05492	2.19705	-0.24559	0.40219	0.21106	0.64558	0.07954	-0.60116	-0.06895	0.18822	-1.57527	-0.99332	-0.02465	0.90648	-0.13718	-0.22791	-1.35806	1.21964	-0.1338	-1.12815	0.44629	-0.00808	-0.57943	-0.36394	3.14349	-0.74175	-0.08228	-0.35379	0.82123	-0.76817
	TPOJ1	-0.52993	1.46826	-0.06525	-0.55787	-0.15024	-0.48097	0.11158	-0.59477	-0.00071	-0.3102	-0.12531	-0.1564	-0.23887	-1.3787	0.1124	-1.13835	-0.34402	3.29078	-0.49019	-1.03585	-0.182	-1.25978	-0.0264	0.45664	0.45999	0.16019	-0.3255	-1.6283	-0.38464	0.13697	-0.16249	0.16745	1.51825	-0.03178	0.61787	-0.99623	0.26035	-0.05042	-0.36659	0.56023	-4.00941	0.54189	-1.99807	-0.15641	-1.82353	0.78815
	TPOJ2	-0.64676	0.32287	-0.00017	-0.2687	-0.25814	-0.61807	0.02818	-0.61428	-0.01104	-0.2267	-0.2305	-0.28059	-0.03806	-0.76144	0.05148	0.85202	0.26796	3.63494	-0.07166	-0.27472	0.45445	0.10721	0.26474	-0.6477	0.31499	-0.47745	-0.54208	-1.82956	-0.05092	0.1489	0.00873	-0.13676	1.34101	-1.03192	0.27031	-0.46558	0.8002	-0.22022	-0.20336	-0.09387	-3.96496	-0.0801	0.97842	-0.33246	-1.28494	0.0753
	TPOJ3	-0.60338	0.5788	-0.01124	-0.34983	-0.21271	-0.57156	0.03683	-0.59002	-0.02245	-0.24026	-0.07005	-0.37803	-0.00556	-0.11351	-0.10346	1.24238	0.54534	5.3421	-0.20844	0.0621	0.43024	0.28471	0.44017	-0.60432	0.17071	-0.71027	-1.09535	-1.86098	-0.15073	0.46153	0.26697	-0.19481	1.3905	-1.19326	0.1975	-0.20942	0.88031	-0.30996	-0.12194	-0.31449	-4.28154	-0.53704	2.08156	-0.46752	-1.24703	-0.48721
	DVT	-0.28001	-0.13037	0.01258	0.04445	0.63651	2.48395	-0.13702	-0.3841	-0.08404	0.00541	0.14582	0.11224	-0.13029	0.73382	0.25647	-0.60491	-0.48812	1.70738	0.74359	0.1842	-0.12891	-0.16605	-0.44113	-0.28444	0.55094	1.75081	3.18935	0.68605	-0.01882	-1.66476	-0.34519	0.35088	1.09348	-0.80264	-0.72875	1.33529	-0.87643	-0.57649	-0.52012	1.06205	0.98848	0.88259	0.46055	1.12154	-0.22391	-1.46594
	PGp	-0.65606	-0.17863	0.04167	-0.15867	-0.31267	-0.34794	-0.15648	-0.59805	-0.05502	0.01016	-0.30753	-0.45072	0.07681	0.31324	-0.02967	0.30995	0.4806	2.68642	-0.18298	0.57961	0.26416	0.27631	0.19609	-0.27399	-0.04405	-0.50361	-0.68264	-0.37499	-0.07953	0.25107	-0.20942	-0.10093	0.37661	-0.10471	-0.092	0.40705	0.49661	-0.41177	-0.11113	-0.42654	-0.08036	-0.32068	1.08673	-0.37881	-0.28503	-0.46792
	IP2	-0.51723	0.35884	0.01584	-0.39668	-0.11849	-0.46421	-0.08702	-0.63524	-0.32347	-0.15953	-0.18576	-0.05446	-0.03423	5.00361	0.20533	0.27378	-1.63088	-0.64676	0.02897	-0.05275	0.18059	0.24457	-0.13221	-0.341	-0.19947	-1.5655	0.09324	-2.22241	0.08856	-0.14418	0.64935	-0.34197	-0.03567	0.64584	-0.17596	-0.36663	-0.73485	0.07683	0.76795	-0.16819	-0.95583	0.51828	-0.66283	-0.45707	0.084	0.59592
	IP1	-0.58782	0.04992	0.06595	-0.2989	-0.02202	-0.50603	-0.34082	-0.71764	-0.21709	-0.03903	-0.42251	-0.44649	0.53638	3.83304	0.37337	0.62152	-0.87178	1.64768	0.25867	0.68274	0.06209	0.56292	-0.37591	0.73304	-0.08356	-0.5723	0.47885	-0.75408	0.06768	-0.92942	0.29762	-0.35821	0.4536	0.02467	-0.5676	0.48968	-0.68823	-0.70491	0.25321	0.13049	-0.49659	0.92109	1.21532	0.30037	0.2125	-0.52694
	IP0	-0.62943	-0.28683	0.07078	-0.19795	-0.26829	-0.20537	-0.24418	-0.61542	-0.07872	0.06362	-0.36169	-0.61393	0.17358	1.70327	0.13749	-0.01429	0.06719	2.64152	0.04818	1.12025	0.05551	0.70891	0.01721	-0.00735	-0.31211	0.04604	0.2819	-0.1785	0.16887	-0.44854	-0.20011	-0.11065	0.15486	-0.31213	-0.31183	1.05385	-0.3193	-0.92477	0.33089	-0.00858	1.42479	0.65475	1.50751	0.00406	0.06705	-1.0472
	PFop	-0.31119	1.50817	0.01755	-0.57617	-0.05517	-0.60939	-0.19836	-0.69688	0.1822	-0.61862	-0.13536	0.15888	0.52413	-0.64203	0.00556	-1.12832	-0.56849	-1.14247	0.33894	-0.55419	0.46816	-0.95075	-0.27452	-6.69184	0.35221	0.80662	0.30187	-0.48826	0.61222	-0.48708	-0.23632	-0.23835	-0.46483	0.33149	-0.43095	-1.34781	-0.00775	-0.32215	-0.68549	0.00431	0.5541	-0.63946	-0.16568	-0.2808	1.32743	-1.83887
	PF	-0.20648	0.80018	0.0062	-0.45211	-0.20047	-0.43137	-0.10163	-0.58035	-0.09098	-0.34896	-0.13264	0.34098	0.03902	0.82669	-0.21996	-1.2786	-0.00459	-1.05557	-0.1846	-0.19004	-0.16389	-1.69058	0.96259	-4.02065	0.15563	-0.28986	0.08265	-1.18488	0.25659	-0.54162	0.08288	0.79045	-0.1565	0.27923	-0.37412	-0.96346	0.16775	0.06079	-0.37393	0.09608	-0.03023	0.01872	-0.70266	-0.42309	2.65632	-0.63088
	PFm	-0.54845	0.3204	0.03498	-0.26941	-0.28107	-0.3875	0.02401	-0.61735	-0.55562	-0.01544	-0.18516	0.0184	-0.10531	2.2867	0.15509	-0.59798	-1.02286	0.34405	-0.10813	-0.47402	0.17889	-0.59217	0.05532	-0.69925	0.05138	-0.63671	-0.08027	-2.15122	0.03718	0.05277	0.13516	0.04041	0.55673	-0.02515	-0.1219	-0.06949	0.17895	0.21453	0.22083	0.14985	-2.7596	0.23636	-1.1472	-0.20266	0.30066	0.23904
	PGi	-0.63335	0.19132	-0.01035	-0.21089	-0.30137	-0.51885	-0.01189	-0.6117	-0.22563	0.00823	-0.28265	-0.37232	0.10239	0.36523	0.13058	-0.3232	0.0655	3.9504	-0.08352	-0.27371	0.32191	-0.33901	0.19795	-0.18983	0.29662	-0.77621	-0.5996	-2.24434	-0.30966	0.17721	-0.0806	-0.00045	1.90111	-1.05025	0.15863	0.36421	0.72705	-0.18382	-0.05054	0.13259	-5.27338	0.1725	1.08466	-0.01371	-1.50168	-0.296
	PGs	-0.62736	0.09739	0.0354	-0.2214	-0.18215	-0.54469	-0.16539	-0.68223	-0.23245	-0.05471	-0.34422	-0.38681	0.31749	2.06591	0.23469	0.74725	-0.24906	2.08992	0.03484	0.28796	0.25883	0.13524	-0.09034	0.09159	0.06382	-0.94635	-0.15421	-1.15987	-0.08648	-0.29449	0.1115	-0.20153	0.90878	-0.24918	-0.27449	0.00412	-0.02699	-0.38074	0.12922	-0.09399	-2.30949	0.54403	0.87113	0.08923	-0.15058	-0.31257
	V6A	-0.62078	-0.39221	0.0527	0.10665	-0.159	-0.02016	-0.24871	-0.60142	-0.06604	-0.03857	-0.39196	-0.27762	0.13251	0.38647	0.21678	-0.23209	0.03158	0.81442	0.19951	0.29729	0.12784	-0.28803	-0.20121	0.18267	0.11113	-0.05999	0.84592	1.13977	-0.01416	-0.68079	-0.56722	0.04822	0.51042	-0.54471	-0.26416	0.79071	-0.07436	-0.39205	-0.00673	0.28115	0.55592	0.65021	0.37156	0.40887	0.21655	0.11923
	VMV1	-0.57617	-0.7672	-0.17788	0.01667	-1.06131	3.03111	0.24936	-0.2343	0.22411	0.07768	-0.28027	-0.18918	-0.8252	-0.39652	0.17977	0.0717	-0.02703	-0.66051	0.21236	-0.26667	0.02764	0.63881	-0.1664	-0.28976	-0.11253	-0.78651	0.70666	-0.92322	-0.274	0.41022	-1.54074	0.2124	-1.08558	-0.14261	0.29637	-0.32796	0.30676	-0.38625	0.19498	-0.0368	-0.85192	1.56766	-0.92201	0.26631	-0.22241	-0.65012
	VMV3	-0.57032	-0.68838	-0.18301	-0.05479	-0.94572	2.82386	0.04436	-0.19018	0.11859	0.11923	-0.2105	-0.20345	-0.972	-0.23163	0.19072	0.06368	-0.00595	-0.61739	0.12931	-0.36147	0.09352	0.73102	-0.13518	-0.31094	-0.11524	-0.84249	-0.4753	-1.22592	-0.07263	1.02512	-1.53852	0.16729	-2.07808	0.41896	0.34017	-0.3741	0.65193	-0.00372	0.39155	-0.15765	-0.00516	0.63681	-0.62149	0.04373	0.06042	-0.60808
	PHA2	-0.38702	-0.46276	-0.121	-0.30913	-0.88892	5.70934	-0.24232	0.18575	0.39858	-0.05607	-0.1403	-0.20984	-1.23526	-0.23467	0.00726	-0.13127	-0.26774	-1.39361	0.24366	-0.34541	0.06997	0.77794	-0.16221	-0.41553	-0.01882	-0.26209	-2.71799	-1.28488	-0.55672	1.89215	-1.06284	0.38619	3.79521	-0.16984	-0.66288	-0.54799	0.29359	-0.13541	0.61017	-0.46887	-0.2374	-0.19291	-0.70608	0.59071	-0.65477	-2.35607
	V4t	-0.63596	-0.25261	-0.00335	-0.32826	-0.4481	0.20868	-0.03839	-0.49767	-0.00977	0.04287	-0.24139	-0.37936	-0.1629	-0.05901	-0.20192	0.23929	0.21189	2.36339	-0.38972	0.32934	0.15026	0.48246	0.28146	-0.56424	0.0081	0.08985	-1.22112	-0.88901	-0.07866	0.88075	-0.13309	-0.16596	-1.41973	0.71151	-0.01121	0.50002	0.60334	-0.16975	-0.24679	-0.37858	3.16963	-1.01939	0.59085	-0.68824	0.0809	-0.15332
	FST	-0.58944	0.46374	0.02337	-0.39357	-0.25831	-0.12627	0.01673	-0.56061	-0.0017	-0.24621	-0.06922	-0.22757	-0.14682	0.16606	-0.14669	2.04599	0.21665	3.12932	-0.33425	0.27088	0.27106	0.62954	0.24417	-0.68163	-0.04712	-0.13339	-1.27939	-1.15602	0.01021	0.6311	0.18335	-0.30186	-0.59612	0.30525	-0.00925	-0.81265	0.4986	-0.15572	-0.30508	-0.39301	0.97008	-0.70207	0.71881	-0.58826	0.24345	-0.24831
	V3CD	-0.62092	-0.31197	0.01457	-0.21451	-0.43911	0.25858	-0.01636	-0.50641	0.0561	0.0368	-0.24794	-0.55949	-0.23907	0.35138	-0.16547	0.0052	0.45757	3.18387	-0.20981	0.94533	0.10637	0.77613	0.28307	-0.79438	-0.25343	-0.13272	-0.50203	-0.30995	0.04645	0.40363	-0.34438	-0.13605	-0.7354	0.02078	-0.10227	1.22477	0.28438	-0.7221	0.36309	-0.33926	3.72276	-0.54968	1.02071	-0.63673	0.65402	-0.84999
	LO3	-0.63797	-0.03801	0.04496	-0.24894	-0.33921	-0.20981	-0.08828	-0.54244	-0.02359	0.00168	-0.187	-0.4219	-0.09128	-0.09065	-0.21155	0.36027	0.57305	3.5666	-0.37438	0.52005	0.26297	0.35279	0.37999	-0.59484	-0.0677	-0.36325	-1.25198	-0.64581	-0.1619	0.74271	-0.0813	-0.14255	0.02017	0.04156	-0.0155	0.51885	0.76533	-0.27317	-0.22287	-0.5589	0.86635	-1.05364	1.20371	-0.73798	-0.29222	-0.52645
	VMV2	-0.17025	0.02505	-0.37213	-0.26288	-1.18297	7.81264	0.23014	0.45082	0.28133	0.0014	0.31803	-0.0833	-2.00898	-0.44338	0.07494	-0.33906	-0.41604	-1.49265	0.0723	-1.62382	-0.53178	0.25385	-0.19374	0.24042	0.40266	-1.00882	-1.12963	-2.14494	-0.53557	1.48083	-1.97915	0.45056	-6.34427	-0.46166	0.81104	0.19285	-0.27014	0.38865	0.29586	0.62925	-3.74456	0.4353	1.35697	-0.61359	-0.40382	-1.69429
	31pd	-0.4541	-0.17436	-0.00718	0.02157	-0.29035	0.21384	-0.06197	0.09658	-0.40519	-0.10825	0.17651	0.20903	-0.07128	-0.25343	-0.35633	0.17001	-1.28784	-0.06656	-1.47396	2.46029	-0.33592	-0.40783	0.42692	-0.60569	-1.06361	9.33592	-1.09439	-0.42096	-0.26021	1.03217	2.29796	-0.5499	0.01472	1.674	-0.01839	-0.66355	-0.04961	0.43415	0.16364	-0.1854	0.26153	-0.02149	0.51652	-0.87463	-0.25893	-0.569
	31a	-0.65108	-0.67896	-0.01356	0.04446	-0.36513	-0.4323	-0.16267	-0.24947	-0.10322	-0.0393	-0.40927	-0.21504	0.15441	-0.28721	0.07626	0.17797	0.56929	-0.39875	-0.42048	0.90902	0.15845	0.23812	0.03052	-0.04664	-0.21004	2.77211	-0.09584	-0.20017	0.31102	0.04269	0.26165	0.10736	-0.21222	-0.08901	-0.15732	-0.5951	0.14464	-0.16099	0.4304	-0.44446	-0.4175	0.1325	-0.08321	-0.4315	0.10232	0.29516
	VVC	-0.67035	-0.75919	-0.05068	0.06239	-0.66047	0.94534	-0.01974	-0.45466	0.02876	0.0724	-0.43548	-0.25356	-0.41091	-0.14306	0.20098	0.16494	0.07745	-0.30951	0.12281	0.16485	0.21943	0.5325	-0.14433	-0.30627	-0.08502	-0.50341	-0.22103	-0.46289	-0.04979	0.4777	-0.8677	-0.00527	-0.0654	0.36408	0.07307	-0.28397	0.57252	-0.29965	0.02119	-0.17157	0.5399	0.75431	-0.49144	0.08027	0.1302	-0.18361
	25	-0.74092	-0.83422	0.03196	-0.01023	-0.4035	-0.47736	-0.09906	-0.48961	-0.04352	0.03775	-0.55635	-0.32703	-0.03474	-0.27931	0.16288	0.17319	0.12768	-0.54389	0.02086	0.16329	0.24766	0.4029	-0.0343	0.16479	0.22302	-0.28382	0.1779	0.27907	0.0269	-0.55298	0.47285	-0.0395	0.17227	0.24039	0.04681	-0.14136	0.15928	-0.19802	-0.44022	-0.22029	-0.03664	0.37048	0.1202	-0.98642	0.39928	0.82421
	s32	-0.74048	-0.83668	0.01074	0.00406	-0.41772	-0.41432	-0.06606	-0.40259	-0.01771	0.03443	-0.53046	-0.36093	-0.11239	-0.28905	0.13717	0.19605	0.1081	-0.52866	-0.02341	0.14917	0.22759	0.43577	-0.00806	0.1926	0.20311	-0.12139	0.22993	0.24677	-0.0236	-0.45355	0.71553	-0.063	0.37202	0.23744	0.09993	-0.28063	0.1492	-0.23645	-0.45923	-0.31686	0.0242	0.36519	0.10902	-1.09377	0.5479	0.84938
	pOFC	-0.62407	-0.3593	0.0125	-0.21309	-0.41116	0.27123	0.00653	-0.25141	-0.05168	-0.18054	-0.36787	-0.2107	-0.43762	-0.3333	0.04597	3e-05	-0.23589	-0.69138	0.23614	-0.54316	0.13054	0.0492	-0.09655	0.56634	1.03004	0.26102	-0.41805	0.55893	0.03517	-0.75997	1.99138	-0.08002	-2.40322	0.97025	0.39211	1.05017	-0.65002	-0.18431	-1.36033	0.17173	-1.38354	-1.27269	2.42325	-3.00654	1.15976	1.34506
	PoI1	-0.20152	2.88556	-0.26467	-0.25763	-0.05857	0.40131	0.29954	-0.48499	-0.14701	-0.70577	0.54874	0.16011	-0.90716	3.24556	-0.11753	-1.52339	-0.337	-0.46318	-0.2729	0.93312	0.35203	-0.89097	-0.57606	0.36473	-0.92976	-0.95218	0.14892	7.65345	-0.32719	1.67526	-0.35771	-0.37764	-0.30989	-0.29187	0.08271	-0.6571	0.7878	0.08083	1.03447	-0.69708	0.12179	0.2363	2.81318	-0.34034	1.63129	-0.98177
	Ig	-0.31869	4.50073	-0.06071	-0.42848	0.31466	-0.48504	0.06345	-0.809	-0.40672	-0.77232	0.35967	0.20662	-0.78503	-0.7097	0.19941	-1.32712	0.12038	-0.29833	0.5188	-0.4585	0.52771	5.86442	-0.26939	-0.09494	0.15726	0.16063	0.01552	3.22901	-0.09986	0.34659	0.00848	-0.54299	-0.12532	-0.3688	0.02823	-2.19549	0.31565	0.06434	-0.99105	-0.43007	-0.84595	-0.83544	2.16229	0.09637	-2.44156	-0.70538
	FOP5	-0.31073	2.87403	0.1529	-0.85602	-0.09167	0.1794	-0.23458	-0.5687	-0.18083	-0.72876	0.19409	-0.08802	-0.21423	-1.18174	-0.26382	-1.83024	-0.27674	-0.20584	-0.91042	-0.44067	-0.66616	-1.12394	0.02547	2.22062	-0.99106	0.16433	0.03496	-1.10148	0.01917	-0.1116	-0.82239	0.11708	-0.42112	-0.02601	-0.08247	-2.66472	-0.63967	0.36588	0.10169	0.15558	1.91918	1.36339	0.35907	0.96633	-1.73013	1.12569
	p10p	-0.35155	0.3499	-0.13041	0.17746	-0.43101	0.32821	-0.12103	0.32446	-0.57427	-0.07043	-0.17905	-0.18873	0.16698	-0.07419	-0.07166	0.60529	0.50706	0.24774	-0.66047	-0.23389	-0.14239	-1.02135	-0.1903	0.28756	-2.11424	-0.46787	-0.28642	0.21993	0.57365	0.29066	1.76806	0.16508	-1.19405	0.26735	0.21069	-0.42888	-0.0843	-0.11423	0.27757	0.17912	0.46543	-0.70574	0.57808	2.83484	0.74218	-1.0465
	p47r	-0.38779	1.2935	0.01323	-0.19207	-0.21068	-0.18911	-0.17005	-0.26736	-0.23822	-0.45978	-0.11154	-0.19507	0.69061	-0.79027	-0.15637	-0.37206	-0.21896	-0.40883	-0.91451	-0.89203	-0.33074	-1.80594	-0.10511	0.65879	-1.61179	0.04942	0.04067	-1.41629	0.47155	-0.29035	0.73921	-0.12049	-0.35779	0.75769	0.00054	-1.29449	-0.63538	0.09846	-0.0029	0.119	1.0641	0.79903	0.46612	2.27778	-2.41866	0.37837
	TGv	-0.62419	-0.39657	0.09025	-0.04153	-0.50146	0.77327	-0.3192	-0.48452	-0.05523	-0.08288	-0.40799	-0.20876	0.30269	-0.22742	0.13627	0.51967	0.02282	-0.43866	0.02593	-0.229	0.1348	0.24297	-0.0458	0.10242	0.26863	-0.5278	-0.62401	0.21093	0.03643	-0.18096	-0.43457	-0.02265	-0.10504	0.16948	-0.10445	-0.46488	0.11572	0.1559	0.02377	-0.08926	0.16884	0.02834	-0.34908	-0.09037	0.12643	0.55516
	MBelt	-0.62117	0.17515	0.09515	-0.38499	-0.25552	-0.4285	-0.09097	-0.66336	-0.44185	-0.02362	-0.41825	-0.11598	0.01482	0.06058	0.29542	-0.84673	-0.17222	-0.62877	0.12933	-0.31204	0.3633	-0.1444	-0.1306	-0.62068	0.23416	-0.17952	0.14425	1.64477	0.36027	0.04682	-0.47144	-0.00111	-0.08396	0.61239	-0.1784	0.92093	0.15321	-0.1582	-0.04602	-0.32047	-0.44456	-0.14152	-1.01017	-0.43279	0.58846	-0.30675
	LBelt	-0.5062	1.03735	0.14135	-0.699	-0.10715	-0.41054	-0.10283	-0.69817	-0.55424	-0.06786	-0.25649	-0.09523	0.23445	0.12088	0.10952	-1.97525	-0.51798	0.13991	-0.25549	-0.6719	-0.02733	-1.71808	-0.10836	-0.65749	0.17398	0.41085	0.1392	2.29294	0.41908	0.04754	-0.4968	0.21531	0.04732	0.94071	-0.22256	0.29523	-0.03046	-0.21851	-0.24012	-0.10367	-0.71607	0.18216	-2.39773	-0.35283	1.49348	-0.64951
	A4	-0.57338	0.62708	0.05045	-0.3482	-0.19749	-0.48169	-0.10577	-0.65172	-0.22058	-0.15506	-0.32852	-0.13467	0.2186	-0.75676	0.14185	-0.7132	-0.07848	0.28861	-0.23474	-0.48198	0.0124	-0.40392	-0.07715	-0.27135	0.37237	0.23762	0.18174	0.42909	0.09045	-0.31716	-0.42808	-0.00993	0.14147	0.54306	-0.04283	0.54781	-0.08847	-0.14833	0.04178	-0.01544	-0.12651	0.4402	-1.96137	-0.01179	-0.1599	0.36955
	STSva	-0.60753	0.13433	-0.02933	-0.18249	-0.3981	0.07697	-0.10605	-0.49854	-0.03908	-0.12257	-0.32257	-0.19393	-0.10512	-0.7339	0.07772	-0.01665	0.09599	1.40647	-0.23118	-0.63343	0.02578	-0.95586	0.04214	0.19784	0.43894	-0.21661	-0.49916	1.09041	0.00238	-0.01403	-0.0679	0.01523	-0.33231	0.88877	0.34651	0.63827	-0.0407	0.11494	-0.03411	-0.10959	-0.0057	-0.24435	-2.46733	-0.46677	-0.56414	1.07799
	TE1m	-0.58655	0.63439	0.03983	-0.40867	-0.27481	-0.22026	-0.08445	-0.59013	-0.00678	-0.34401	-0.22839	-0.07488	-0.06112	-0.75331	0.07502	0.49219	-0.12151	0.85821	-0.31372	-0.44538	-0.07844	-0.17747	-0.08832	0.4023	0.34467	0.21105	-0.41845	-0.42663	-0.1145	-0.19034	-0.1324	-0.0922	-0.3407	0.59145	0.15328	-1.3735	-0.08699	0.023	-0.0928	0.15168	0.23977	0.47501	-1.58723	0.04888	-0.15463	1.11427
	PI	-0.67011	-0.38698	0.05187	-0.09019	-0.37951	-0.31637	-0.15146	-0.62773	-0.13071	-0.01251	-0.44591	-0.26194	0.0054	0.09502	0.16362	-0.24247	0.10684	-0.25358	-0.01681	0.13603	0.24464	-0.36755	-0.05983	0.21678	0.02406	-0.53017	0.16184	1.3456	0.01551	-0.11957	-0.52764	0.02796	0.05121	0.0892	-0.10307	0.29338	0.3394	-0.12878	-0.02877	-0.20662	0.09782	0.42702	-0.23187	-0.07852	0.43939	0.49372
	a32pr	-0.42064	-0.54065	-0.18901	-0.08477	-0.53512	0.02594	0.1182	1.19245	0.32239	-0.58727	-0.29644	-0.27634	-0.47731	-0.39032	0.15282	-0.06309	-0.70843	-0.13091	0.57403	2.0966	-0.09135	1.3036	-0.50614	-0.43513	-0.93581	0.79085	-0.3101	0.32963	-0.72603	-0.02297	2.3719	0.48719	-0.56219	-0.48845	0.40173	0.1257	-0.16916	-0.01676	0.8369	0.61933	-0.80759	-0.25185	-1.0161	-0.91023	0.75483	1.98351
	p24	-0.70914	-0.81987	0.00295	0.01097	-0.41343	-0.40839	-0.04588	-0.31309	-0.03942	0.00873	-0.50638	-0.32846	-0.0416	-0.2959	0.13548	0.17759	0.12926	-0.46864	-0.04739	0.45876	0.2429	0.5037	-0.06633	-0.02875	-0.40954	-0.05195	0.16116	0.2114	0.03308	-0.4434	0.57002	0.08504	0.16946	0.21971	0.18185	-0.18788	0.18587	-0.201	-0.12803	-0.20161	-0.13507	0.50552	-0.08245	-0.64919	0.50464	1.15219
	Amygdala	-0.35298	0.02789	0.39218	1.23321	0.04212	1.59276	-0.5725	-0.45399	-0.54985	0.00137	0.02673	-0.00016	1.72207	0.10872	0.02763	0.50535	-0.13912	-0.09937	0.07827	-0.96901	-0.14829	-0.02052	0.24154	0.27494	1.05599	-0.67242	-1.98181	2.00954	0.5818	-1.47011	0.47507	-0.17917	-1.24798	-0.85968	-0.07746	1.01676	-0.39756	1.21233	-0.30055	0.91626	-0.67082	-1.55163	0.73707	-1.07094	0.18602	1.53263
	Caudate	-0.3504	0.20693	-0.02504	0.5091	-0.23806	-0.48031	-0.24606	-0.2998	-0.41232	0.02543	-0.40852	-0.34933	1.4625	-0.64148	-0.01917	-0.52795	0.24966	-0.76829	0.78296	0.07749	0.09916	-1.2004	-0.15251	0.6189	-0.01445	-0.48959	0.16491	-0.54303	-0.21152	-0.39782	0.0936	-0.10701	0.12411	-0.07863	-0.22017	1.00027	0.27252	-0.1424	-0.61203	0.10263	-0.34387	-0.3414	1.76533	-0.16314	-0.81056	0.85632
	Hippocampus	-0.33637	0.08206	0.32528	0.5039	-0.49927	2.91132	-1.20747	-0.1588	-0.25839	-0.12395	-0.01782	-0.17824	4.56438	-0.11283	-0.39564	0.10862	0.08633	-0.86651	-0.12995	-1.20016	0.2318	0.43683	0.67812	0.40229	0.57322	-1.79537	-4.27219	1.08041	0.68465	-0.36307	0.33021	0.2561	4.22614	-0.6194	-0.8524	-0.05196	0.2794	1.87869	0.56167	-0.5455	1.25658	-3.51888	1.17823	-0.68508	-0.23168	0.59926
	Pallidum	-0.2	2.66652	0.42914	15.9061	0.47548	-0.66002	-0.64879	-0.76346	-1.26219	-0.31474	0.11321	0.30692	-5.08357	0.20112	0.13405	1.04152	0.38029	0.34769	-0.03694	-0.43678	0.26604	-0.58386	0.14888	-0.266	-0.14592	0.04144	-0.39792	-1.24282	0.16969	0.10185	0.20492	-0.942	0.35707	1.19091	-0.03987	-1.00627	-0.06803	0.44583	-0.3336	0.12717	0.19023	0.16782	-1.36849	-0.31844	0.94062	0.00307
	Putamen	-0.30452	1.87219	-0.19547	6.00559	0.10331	-0.17496	-0.15905	-0.55651	-0.30542	-0.44059	0.0929	-0.05123	-1.22381	0.10443	-0.03736	-0.99175	0.39109	-0.03248	-0.35687	-0.00739	0.13973	-0.9605	-0.2853	0.44534	0.02308	-0.41296	-0.07714	1.37814	-0.50649	-0.00102	0.112	-0.46182	-0.81023	0.06132	0.08097	1.7297	0.28022	0.01319	0.05553	0.05419	-0.77394	0.0705	2.69551	0.06223	-0.50791	1.08163
	Thalamus	-0.02084	1.73497	-0.57044	4.86337	0.07764	1.52115	1.3646	-0.63238	-1.4259	0.10113	0.02031	0.26697	16.0454	-0.33258	0.224	-0.11796	-0.23567	0.13225	-0.01953	-0.01366	-0.05803	0.13395	0.01715	0.07747	-0.58008	0.16626	0.5487	-0.71224	-0.79826	0.24984	-0.1321	-0.98905	-0.59291	0.72878	0.18844	-0.66116	-0.16386	-0.23558	-0.16661	0.12496	0.03881	0.81528	-0.28216	-0.32855	1.30739	-0.42305
