# Supplementary material for: Brain disconnections link structural connectivity with function and behaviour
Source: Nat Commun. 2020 Oct 9;11:5094. doi: 10.1038/s41467-020-18920-9 (PMC7547734; doi:10.1038/s41467-020-18920-9)
Supplement: Supplementary file 6 — Supplementary Data 2 [file 41467_2020_18920_MOESM6_ESM.xlsx]

## Sheet: Sheet 1 - Supplementary Table 2
Supplementary Table 2: Correlations between components scores and meta-analytic functional activations
	C1	C2	C3	C4	C5	C6	C7	C8	C9	C10	C11	C12	C13	C14	C15	C16	C17	C18	C19	C20	C21	C22	C23	C24	C25	C26	C27	C28	C29	C30	C31	C32	C33	C34	C35	C36	C37	C38	C39	C40	C41	C42	C43	C44	C45	C46
acoustic	0.182287	0.107152	-0.0592552	-0.0736656	-0.0964849	-0.0887799	-0.0233943	-0.166963	-0.0553439	-0.0616096	0.270291	-0.165305	-0.0124513	-0.119598	0.128286	-0.0805561	0.0605808	0.00726243	-0.115038	-0.0764179	0.0698543	-0.116258	0.00901051	-0.00215972	0.0730043	0.0371259	-0.00305305	0.231549	0.00409886	-0.0362735	-0.107945	-0.0264463	-0.00231199	0.157712	0.00401034	0.0915642	0.235111	-0.0500242	0.00226663	0.131769	-0.160279	-0.0707405	-0.317103	-0.0091728	0.00597546	0.0246599
action	0.143631	0.0904603	-0.0083595	-0.0434569	-0.121218	-0.13939	-0.0647088	-0.0127627	0.126435	0.301207	-0.0397503	0.22777	-0.0160879	0.246093	-0.106014	0.106619	-0.0059924	0.159169	-0.0128819	0.12468	-0.15537	-0.0394398	0.222302	-0.0898333	0.0598104	-0.0249142	0.120941	-0.220553	0.0520388	0.110771	-0.0766825	0.0824463	0.00714128	0.0513191	0.0432355	0.0418495	-0.100322	0.0192226	-0.0056316	0.0553504	0.0194105	-0.078943	0.0166438	0.0781809	-0.0662491	0.0107221
action observation	0.0722815	0.0603982	-0.0137297	-0.0691385	-0.0819199	-0.041801	-0.0436405	-0.0709196	0.0333293	0.272788	0.0488467	0.16458	-0.0144553	0.20304	-0.0851491	0.101145	0.0828013	0.221098	-0.038975	0.0185284	-0.0917324	-0.0233126	0.175136	-0.153555	0.0996035	-0.0280682	0.024594	-0.214514	0.0551918	0.179237	-0.10081	0.059604	-0.020225	0.0182061	0.00425988	0.0507397	-0.152673	0.0265635	0.0331172	0.0753827	0.0594665	-0.0503115	-0.0259503	-0.0429622	-0.00913399	0.00724833
actions	0.0973937	0.0335467	0.00698874	-0.0632693	-0.130885	-0.138727	-0.0770251	-0.0265768	0.093354	0.284204	0.023564	0.175352	-0.0194511	0.162278	-0.123895	0.117931	0.0216946	0.258804	-0.0414703	0.0735808	-0.0989648	-0.00600542	0.234403	-0.144393	0.0570286	-0.0252004	0.0948017	-0.205917	0.0408818	0.132438	-0.0727012	0.0210208	-0.000455516	-0.0250774	0.00920469	0.0384251	-0.146994	0.0175645	-0.0077851	0.109467	0.0400234	-0.0894798	-0.0149217	0.0369369	-0.0222214	-0.0204041
addition	-0.0179861	-0.0790917	0.00510779	-0.026621	-0.103093	-0.21206	-0.0338489	-0.0900987	-0.0253472	0.0774855	-0.0398114	0.174132	-0.038865	0.116942	-0.0512281	0.037414	0.0321924	0.156891	0.139424	0.0763116	-0.117849	-0.0191423	-0.0988474	0.0608067	-0.0534089	-0.0197183	0.210306	0.0131551	-0.0459808	0.0653199	0.0741783	-0.131424	-0.104939	-0.00849887	0.112106	0.00835729	-0.0127817	0.0868687	0.00392108	0.0475081	0.00676612	0.010687	0.0517324	-0.0423065	-0.148001	-0.0731465
affective	-0.0667106	0.0311323	0.00723773	0.0645942	-0.0465712	-0.0368461	0.0139391	0.00425671	-0.126501	-0.277711	-0.0974379	-0.283953	0.014124	-0.273587	0.000136696	-0.116862	0.0416955	-0.112249	-0.132768	-0.143237	0.0552946	0.0246984	0.0527698	0.0619445	-0.0276534	-0.0552104	-0.102198	0.147835	0.00481984	-0.173172	0.133065	0.0428243	-0.0768709	-0.0972675	0.0512658	-0.019465	-0.0520368	0.0831663	-0.0726001	-0.0367262	-0.0256973	0.0418194	0.028812	-0.181202	-0.052033	0.00628063
ambiguous	0.169377	-0.147369	-0.0776072	-0.0350217	-0.055349	-0.0520257	-0.0554647	-0.13106	-0.0386089	-0.147085	0.129445	-0.0986997	-0.0813155	-0.152842	-0.123005	-0.0037189	-0.0141635	-0.0234708	0.185417	-0.0489852	-0.110083	-0.0420027	0.0235957	0.115216	-0.0474163	-0.127147	-0.0237161	-0.0838099	-0.0723505	0.0119426	-0.0784316	-0.121712	-0.0919856	0.00824439	0.000212279	0.015311	-0.18372	0.0462321	-0.034886	-0.143891	0.00273059	-0.0724929	-0.0795186	0.0229052	-0.0186524	-0.0511664
anger	-0.184326	-0.264787	0.0222762	0.0116198	-0.021209	0.0140964	-0.0314714	-0.0578341	-0.0724012	-0.0674229	0.019452	-0.24097	-0.0018824	-0.223569	0.0136354	0.00937659	0.000136776	0.022176	-0.136846	-0.20871	-0.021233	-0.0550272	0.0161725	0.0442963	0.0153228	-0.0187048	-0.162155	0.128126	-0.0711939	-0.0789043	0.152632	-0.0570055	-0.110963	-0.0296274	0.0602005	0.0265437	-0.0884118	0.0891267	-0.0428302	-0.0880703	0.00722626	0.0723094	-0.0206737	-0.164505	-0.0365858	-0.0067641
angry	-0.172976	-0.0614305	0.0294163	0.0291886	0.00635183	0.0238929	0.0160284	-0.101756	-0.0374676	-0.0500858	0.0134808	-0.152593	0.00686839	-0.121505	0.00203918	0.0279877	0.0316532	0.0178269	-0.00533072	-0.12414	-0.0367977	-0.008841	0.03306	0.122142	0.0305311	-0.0872506	-0.229675	0.0749401	0.0110188	-0.0739914	0.0414112	-0.0724493	-0.0903888	-0.0842981	0.0132096	0.00495786	-0.0332591	0.133818	-0.083203	-0.0464305	0.0613685	0.0292525	0.00593179	-0.166572	-0.10725	-0.0769079
anticipated	-0.0161258	-0.0337236	0.112186	0.0654062	0.0660184	-0.0178316	0.104939	0.323857	-0.0127136	0.0169044	0.00751502	-0.0330437	0.0676411	-0.111259	0.0991874	-0.0312784	-0.0815463	-0.0313522	-0.103678	0.0334862	-0.0424955	-0.0188548	-0.154734	0.0381078	0.0722452	-0.0197256	0.157911	0.0507694	-0.0295588	-0.160804	-0.0206924	0.059061	-0.00665152	-0.149737	0.0325093	-0.0621649	0.176528	-0.0137414	-0.0276558	0.023567	-0.0306663	0.0756256	0.083435	0.0552271	0.036389	0.065501
anticipation	-0.0586428	0.0666187	0.25287	0.215151	-0.0664496	0.032329	0.190977	0.048563	-0.0964311	-0.0902142	-0.158299	-0.0960199	0.0695702	-0.05267	0.0271983	-0.0110931	-0.0412909	-0.159995	-0.158801	-0.0115019	-0.0375657	-0.00335687	-0.0479297	-0.00771896	-0.0400803	-0.0295398	0.0758454	0.0700921	0.0092015	-0.0850397	0.0479151	0.0765303	-0.0977988	-0.2831	0.0248637	-0.0618412	-0.0353346	0.0631845	0.0339112	-0.0216379	-0.0387988	0.0659199	0.158537	-0.158678	0.0538252	-0.0070729
anticipatory	-0.0062294	0.0919864	0.134865	0.200811	0.0759433	0.101563	0.0524325	0.0123866	-0.0472257	-0.0586585	-0.139613	0.0403918	0.0665554	0.109214	0.0504032	-0.117523	-0.0740031	-0.109191	-0.0856539	-0.0289204	0.0926928	0.0621427	-0.185229	0.0468946	0.00900996	-0.0623342	0.052224	0.0403369	0.0222165	-0.0341074	0.0855678	0.153118	-0.0450207	-0.127355	0.184715	-0.0190336	0.00748055	-0.036059	-0.0755994	-0.0865037	-0.1395	0.0650939	0.196586	-0.121654	0.04748	0.0568128
anxiety	-0.198004	0.0479209	0.0660743	0.126505	0.0916744	0.102187	0.0493455	0.0209229	-0.0907249	-0.222849	-0.0975414	-0.156707	0.0237873	-0.177968	0.0570059	-0.06095	0.0404872	-0.17879	-0.0248914	-0.136512	0.0728922	0.127035	-0.0232275	0.0719647	-0.0425622	-0.0424486	-0.093876	0.21333	-0.0252304	-0.140399	0.154181	0.0155446	-0.113942	-0.153296	0.00239113	-0.0560959	0.028519	0.109557	-0.0728444	-0.0422557	-0.0148518	0.114118	0.140039	-0.199017	0.0292826	-0.0045607
appraisal	-0.175241	-0.0764892	-0.0241745	0.0360868	0.111553	0.109411	0.0607294	0.166484	-0.122562	-0.182947	-0.122239	-0.201354	0.0267172	-0.0163966	0.0379727	-0.162432	-0.0276239	-0.102658	0.00744804	-0.135417	0.00587449	0.111405	0.0622328	0.0947492	-0.0821436	0.0630113	-0.0775051	0.0263714	-0.0723767	-0.0900607	0.0164269	0.0201747	0.0134803	-0.055677	0.100156	-0.0402985	0.0607789	0.0156958	-0.112984	0.0297318	0.00925213	-0.0323937	0.0879458	-0.199175	0.00598267	-0.0131261
arithmetic	0.0252492	-0.0418351	-0.0639804	-0.0498824	-0.130387	-0.0805698	-0.0284128	-0.0475322	-0.0636779	0.127521	-0.0612516	0.439976	-0.0097066	0.362533	-0.0756338	0.024892	-0.146713	0.0816985	0.187467	0.107409	-0.10704	0.0352617	-0.21362	0.0609806	-0.057308	-0.0235817	0.0375673	-0.17393	-0.0235513	-0.0828771	0.00360539	-0.0970684	0.0181779	-0.0170156	-0.0315066	0.0313891	-0.087668	-0.0441597	0.0435985	-0.0174864	-0.0197709	0.0416624	0.121531	0.0929872	-0.0376526	-0.0250581
arm	0.286816	0.0732377	0.0392319	0.0276336	-0.102367	-0.0518143	-0.0118613	0.087267	0.427333	0.187748	0.00885116	0.0689883	-0.0112944	0.19112	0.097835	-0.020206	0.230837	-0.0715957	-0.164919	0.0475502	0.0802706	0.056552	0.183335	-0.0730322	0.166196	-0.00131101	0.0713611	-0.0340727	0.123345	-0.00354829	-0.0694028	0.157057	-0.0329076	0.034924	0.0332359	-0.0237939	0.0559148	0.0603989	-0.0552061	0.123455	-0.0165795	-0.0494727	-0.0781123	0.0722928	0.0211144	-0.0167141
arousal	-0.151998	-0.0685307	0.0367844	0.0535151	-0.00663195	-0.00342111	0.0802809	0.116491	-0.0499974	-0.186464	-0.109363	-0.205314	0.0193165	-0.149922	-0.0495746	-0.129341	0.0309783	-0.107681	-0.169127	-0.129207	0.0850473	0.0462482	0.0317809	0.0903017	0.0442698	0.0236719	-0.117812	0.0595082	0.0377714	-0.160733	0.21436	0.0593785	-0.0339142	-0.150265	-0.0843212	-0.0331414	-0.0456011	0.0577848	-0.054923	-0.0906737	0.0810806	0.139595	0.0489274	-0.162407	-0.0124094	-0.0070043
articulatory	0.465399	0.106701	-0.045847	-0.0350124	-0.122108	-0.106941	-0.0530673	-0.0793387	-0.0231962	0.14802	0.129152	-0.0324854	-0.0164608	-0.0368716	-0.0462246	-0.0808439	-0.050767	0.0376219	-0.0199028	0.125257	-0.114798	-0.0439892	-0.0823821	-0.0600276	0.0583791	-0.0413584	0.113615	0.0359966	-0.0634054	0.112513	-0.13256	-0.145182	-0.0162249	0.127743	-0.0742103	0.046077	0.144274	0.000191741	0.0884784	0.117003	0.0406957	-0.0276231	-0.187253	0.0949721	0.00383075	0.145237
association	-0.0251505	-0.103724	0.0648598	0.0954562	0.117908	0.0370126	0.0333032	0.17356	0.00966855	-0.0616044	-0.0693604	-0.0465825	0.037352	-0.103036	0.0334169	-0.148707	0.0574694	-0.229315	0.0792108	-0.149052	0.049168	-0.116238	0.00870842	0.0116718	-0.0512579	0.154199	0.0352775	0.177867	0.00252663	-0.207113	0.110784	-0.0342263	0.00378123	-0.0313456	0.0048085	-0.0441009	0.138823	-0.00578946	-0.14123	-0.0648501	-0.180922	0.0243198	-0.00896446	-0.0167992	0.114879	0.0102784
associations	-0.187193	-0.255153	0.0170549	0.06476	0.137352	0.198686	0.0649689	0.0399179	-0.124549	-0.103967	-0.0517058	-0.0794832	0.0578779	-0.1831	0.0881275	0.0385716	0.0167031	-0.119499	0.0484854	-0.202793	0.0534923	0.0866756	-0.113268	0.0126964	0.017138	0.0887061	-0.286404	0.0774121	-0.0800705	-0.0976047	0.124684	0.00522444	0.0808913	-0.0928189	0.00153974	-0.155663	0.04059	0.0126931	-0.0912646	-0.0554381	0.0490911	0.0243839	0.080977	-0.0264792	-0.00301252	-0.0751004
associative	0.0396024	-0.103866	0.103553	0.0621792	0.188254	0.31316	0.141625	0.0362502	0.0131828	-0.030256	0.0699525	0.0880527	-0.050839	-0.0941947	0.0290501	0.070775	-0.0682187	-0.112938	0.0866703	0.0133725	-0.103139	-0.063574	-0.02816	-0.0150954	0.0150434	-0.106616	-0.383482	0.0387775	0.064211	-0.0392027	-0.144687	-0.118759	0.206076	-0.0695508	-0.0935966	-0.0447417	-0.0111462	0.0749179	0.0272299	-0.0829408	0.0462717	-0.00902341	0.0343032	0.0328998	-0.0236933	0.0542172
attend	-0.075313	-0.035659	-0.0235649	-0.0295389	0.0566296	-0.0293372	-0.104362	-0.117178	-0.0216003	0.165594	-0.0391324	0.00593586	-0.0358558	0.0692844	0.00411226	0.0966258	-0.0373053	0.255292	-0.0103167	0.217096	0.0149696	0.0215706	0.0720896	0.00304328	0.132465	-0.115672	-0.100913	-0.120556	-0.00112075	0.283569	-0.0284797	-0.100379	-0.100875	0.0500887	0.034259	0.113237	-0.0916367	0.0510906	0.0208135	0.0397615	0.184074	0.0490301	0.0331705	0.0148787	-0.0370625	-0.0917569
attended	-0.169158	-0.0512303	-0.0963067	-0.0987906	0.109586	0.049894	-0.132589	-0.169	-0.0443654	0.166813	0.0820134	0.189014	-0.0954964	0.227557	-0.000526017	0.104307	-0.0344722	0.293998	0.0660877	0.108627	0.0299211	-0.018426	-0.0533346	-0.0648079	0.0266376	-0.0206988	0.0160748	-0.0811819	-0.0216515	0.333543	-0.0788096	0.0185102	-0.131918	0.0365617	0.0382047	0.100159	-0.0880635	0.0852645	0.0450853	0.0878287	0.132907	-0.0200091	-0.0309283	-0.0443537	-0.0145528	-0.0733927
attending	-0.0298653	-0.12955	-0.0786861	-0.0166812	0.0284681	-0.0557171	-0.129156	-0.0741588	-0.0230105	0.0673694	0.0935796	0.137116	-0.0404573	0.117308	-0.105414	0.0602856	-0.056806	0.318656	-0.0700014	0.0030105	-0.0209316	-0.00707718	0.0529572	0.0287872	0.035635	-0.0456511	-0.0379994	-0.020566	-0.0240813	0.0647997	0.0215545	0.0350186	-0.0583256	0.012761	0.0103851	0.10621	-0.141205	0.0303222	0.0136907	0.096638	0.0623165	-0.120554	-0.0809537	0.0470473	-0.0969895	-0.154778
attention	-0.0917185	0.103378	-0.0899215	-0.0990432	0.0330857	-0.015771	-0.10186	-0.0430912	-0.101717	0.232722	-0.0274895	0.316239	-0.0339143	0.385542	0.0340562	0.11852	-0.094374	0.315968	-0.00199607	0.185417	0.0464921	-0.00666672	-0.103895	0.0453486	0.0296301	0.0748445	0.143892	-0.167787	-0.000717367	0.133121	-0.0304737	0.117988	-0.0113966	-0.0113948	-0.0206632	0.0733534	-0.0551027	-0.0194824	0.115193	-0.0136723	0.0694402	-0.0154854	0.0843356	-0.0186286	-0.0481986	-0.0104789
attention task	0.0211261	0.127793	-0.0451308	-0.0380652	0.0175152	-0.00409351	0.00503711	-0.0399771	-0.0921377	0.153625	-0.0758374	0.279166	-0.0291679	0.284377	0.0404368	0.129076	-0.1272	0.10416	0.0865831	0.198104	0.0217476	0.109994	-0.0530321	0.00727986	0.10961	-0.0189194	0.112339	-0.107814	0.0132805	0.198821	-0.0861116	-0.0305379	-0.0486914	-0.0152949	0.0053305	-0.0347384	-0.0159055	0.04442	0.0935066	0.0224697	0.0769835	-0.031921	0.110748	0.00581286	-0.0345554	-0.042444
attentional	-0.0958843	0.100739	-0.0944622	-0.118111	-0.00182482	-0.0250735	-0.109969	-0.0607982	-0.101289	0.208072	-0.0720611	0.368536	-0.0364468	0.346877	0.0117961	0.1127	-0.126432	0.193811	0.0928871	0.190331	0.0272308	0.0133734	-0.0944344	0.0264383	0.0274107	-0.0183226	0.131503	-0.16366	-0.051615	0.170948	-0.0301404	0.0439286	-0.0346129	0.0426894	0.0215388	-0.00631538	-0.0258098	0.0202305	0.0859969	0.0142672	0.0174555	-0.0117916	0.119541	-0.0059082	-0.0778412	-0.0069586
attentional control	-0.095874	0.0987684	-0.0864248	-0.0652106	-0.0188291	-0.0943623	-0.0738626	0.0128561	-0.0817913	0.0672987	-0.0383896	0.258727	-0.0665284	0.271092	0.0030382	0.0100833	-0.151669	0.0589389	0.130881	0.126161	0.021379	-0.0401333	-0.143522	0.10425	0.0147161	-0.0787603	0.0880299	-0.0535693	-0.00027949	0.0190796	0.0709333	-0.0116234	-0.0808893	-0.0165791	-0.042318	-0.158079	0.00575499	-0.0689884	0.01279	-0.0585077	-0.124132	0.0335639	0.110184	-0.0479514	-0.128142	-0.0334373
attribution	-0.224374	-0.0741662	-0.0448183	-0.0137034	-0.0951558	-0.0421474	-0.00368642	0.0195921	-0.0647928	-0.0703083	0.107619	-0.0911888	-0.0331454	-0.159679	0.0059637	0.0330948	0.00326642	0.149136	-0.0787276	-0.129898	0.0236323	-0.0658435	0.192542	-0.0162298	-0.0681819	0.148852	0.00374107	-0.0387448	-0.121582	-0.0871292	-0.0138862	0.020411	0.137378	-0.0656122	0.067557	-0.0375996	-0.152127	-0.0362283	-0.0503801	0.0326124	-0.204831	0.0321759	-0.00229973	-0.103065	0.0567732	0.0482973
audio	0.226397	0.114303	-0.0403713	-0.072313	-0.127766	-0.123454	-0.0652234	-0.177968	-0.0546608	0.0294031	0.245604	-0.12885	-0.0236721	-0.0584896	0.0501281	-0.0399944	-0.0670503	0.0513334	-0.0667118	-0.0304591	0.00273843	-0.0668362	0.0263435	-0.058663	0.107361	0.0109377	-0.0221148	0.170564	-0.0680726	0.0549788	-0.125268	0.0013655	0.0213796	0.100999	-0.0251853	0.105576	0.145679	-0.0509643	-0.0179875	0.204221	-0.149863	-0.0566899	-0.252311	0.0718573	0.0244766	0.0126763
audiovisual	0.0482272	0.0169582	-0.0604567	-0.120701	-0.0219303	0.034507	-0.0505777	-0.25611	-0.0473535	0.0182277	0.348265	-0.118232	-0.0196252	-0.0828253	0.134249	0.010332	0.0223087	0.147545	-0.0901665	-0.0601881	0.024629	-0.115437	0.026984	-0.0691881	0.0507915	0.00857789	0.00233052	0.109271	-0.00267454	0.140016	-0.121442	-0.0472762	-0.0252231	0.111998	-0.00389602	0.0406435	0.11834	-0.0289808	0.0120797	0.056974	-0.00910394	-0.0538688	-0.300711	-0.0042467	-0.0299105	-0.0004273
auditory	0.237269	0.0882177	-0.0465486	-0.0652765	-0.105398	-0.111888	-0.0499413	-0.155321	-0.0469807	-0.0493478	0.296904	-0.134235	-0.0171715	-0.0652311	0.146722	-0.0794392	0.0169444	0.00932822	-0.0988075	-0.0515744	0.0276503	-0.0886249	0.00095699	-0.0416867	0.0709865	0.00257186	0.0427887	0.197981	-0.00817059	0.0339423	-0.13162	-0.0321351	0.00434546	0.13279	-0.000204388	0.0857748	0.24713	-0.0670924	0.00677192	0.11441	-0.115876	-0.0640027	-0.306343	0.00869624	0.00261527	0.0120893
auditory stimuli	0.137083	0.0576714	-0.0735435	-0.120241	-0.101056	-0.0409453	-0.0597505	-0.159182	-0.0625267	-0.0607152	0.281155	-0.0953025	-0.0062285	-0.0335361	0.0809684	-0.0624353	-0.0191965	0.0628208	-0.0674707	-0.0130589	-0.00607478	-0.113393	-0.00745017	-0.00393269	0.1174	0.0189654	0.0877379	0.172382	0.0379464	0.00684881	-0.118531	-0.0356145	-0.0530152	0.13148	0.0261804	0.102149	0.224378	0.008794	0.0125626	0.0647044	-0.0909817	-0.0142031	-0.280631	-0.0224979	-0.0387182	-0.0048869
auditory visual	0.195159	0.00362513	-0.0377753	-0.0949869	-0.0440844	0.00570141	-0.0704763	-0.209191	-0.0382049	-0.0157465	0.294066	-0.100047	-0.0414993	-0.0358206	0.0482234	-0.0090122	0.0145463	0.0651117	-0.0980543	-0.0587693	-0.00186669	-0.0970401	0.000610293	0.0422837	0.0623376	-0.0358167	0.106842	0.106247	-0.0197408	0.149907	-0.113325	-0.0630823	-0.0589646	0.105509	0.0783419	0.0873005	0.112392	-0.050655	-0.0052578	0.0986853	-0.0874223	-0.0543235	-0.283635	-0.0556458	-0.00328723	-0.0434105
autobiographical	-0.250635	-0.241922	-0.0027609	0.00557186	0.200592	0.171942	0.055592	0.123362	-0.0772749	-0.0706606	0.0372771	-0.105746	-0.0111452	-0.176942	-0.0228976	-0.0061182	-0.0296297	0.0027815	-0.0263294	-0.139748	0.0216935	0.00526649	-0.0432488	0.0224352	-0.149895	0.0940093	-0.242587	0.0841099	-0.0949164	-0.200383	0.0779728	-0.0392212	0.235159	-0.00111869	-0.155292	-0.0788737	-0.0389547	-0.038272	-0.0288051	0.0076803	-0.0870456	-0.00566956	0.0236811	0.0189464	-0.0312899	0.0117814
autobiographical memory	-0.291176	-0.24645	0.00973197	0.00278681	0.158302	0.17382	0.0620324	0.110811	-0.0770583	-0.0495853	0.0383313	-0.0731704	-0.0100269	-0.156747	-0.0214544	0.00410955	-0.00704331	0.0344799	0.000451579	-0.130312	0.00668107	-0.0131929	-0.0550609	0.013358	-0.0987201	0.140462	-0.238991	0.073304	-0.0797384	-0.151449	0.10428	-0.0329423	0.26238	0.00894918	-0.150373	-0.0630301	-0.0208785	-0.0140756	-0.0306066	-0.0105843	-0.0778533	-0.0355595	0.0416828	-0.0003817	-0.0220908	-0.0033988
automated	0.0236062	-0.072784	0.0271065	0.0317422	0.0596638	0.133242	-0.0635814	-0.114226	0.140714	-0.061385	0.0736165	-0.206471	-0.0464878	-0.0514804	0.0177435	-0.0174482	0.184702	-0.160591	0.081163	0.0562239	0.0626479	0.129458	0.123867	-0.0527425	0.0880226	0.135521	-0.0114902	-0.060723	0.0325431	-0.0191573	-0.0426872	0.099964	-0.0767301	0.0294851	-0.00255159	-0.0536571	0.019528	-0.0102884	-0.0757037	0.0156573	-0.0840624	0.0303416	-0.0328302	-0.0241868	0.0230611	-0.055927
automatic	-0.0631337	-0.127256	1.2698e-05	-0.0566063	-0.0159927	-0.0114982	-0.020723	-0.00884169	-0.0295131	-0.0125441	0.151329	-0.0641513	-0.0254132	0.073879	0.0780239	-0.0308776	-0.0438451	0.134773	0.0640151	0.00406524	-0.00547027	-0.0135225	0.14406	-0.0954215	-0.0421755	0.0506595	0.0532918	-0.0665182	-0.0578093	0.259191	-0.100355	0.0154235	0.00374989	0.0303212	0.0932273	0.000554951	0.137249	-0.0453512	0.0591425	0.0926987	-0.0490562	0.033357	-0.00589399	-0.0206559	0.11248	0.0200561
autonomic	-0.0165164	0.149067	0.0393674	0.0804187	-0.0694078	-0.0917355	0.00337564	0.235273	-0.0580841	-0.188431	-0.184598	-0.108116	-0.0129653	-0.0858705	-0.043546	-0.177827	-0.0170676	-0.254563	-0.14308	-0.0724441	0.0618309	0.145984	0.051616	0.0581849	0.0583597	0.117332	0.018194	0.0674019	-0.010484	-0.0885243	0.173401	0.120781	-0.020676	-0.0295695	-0.0368969	-0.05656	-0.00423566	0.0151883	0.0519868	-0.108179	0.0436064	0.13577	0.0844773	-0.173769	0.110293	0.0492332
aversive	-0.0959962	0.0271928	0.0403132	0.106471	-0.0473013	0.0649346	0.0845793	-0.0396426	-0.113608	-0.198684	-0.120717	-0.209662	0.0432922	-0.152052	0.0451493	-0.059527	-0.0426442	-0.143797	-0.113778	-0.118469	-0.0264808	0.0420636	0.0330835	0.0713302	-0.000825457	-0.100675	-0.0496069	0.148618	-0.000707929	-0.108371	0.0870759	0.0481823	-0.121463	-0.0993125	0.0341064	-0.0384039	-0.125873	0.0908806	-0.0589645	-0.0393379	0.0403425	0.0735589	0.209762	-0.181984	-0.0140401	0.00710524
avoid	0.117494	-0.0515495	0.20217	0.247365	-0.163393	-0.0808878	0.0255276	0.13427	-0.0603586	0.0207675	0.0364607	0.00546895	-0.0423133	-0.0694001	0.0715035	0.0769778	0.132079	-0.148091	-0.101125	0.105819	0.020823	-0.0202782	-0.0378685	0.0677465	0.0605176	-0.0949855	0.0180626	0.0969328	-0.0124201	-0.000491779	-0.0330121	0.0121457	-0.053811	-0.104101	0.0746659	-0.0190631	0.0401058	0.0671958	-0.0611003	0.0706296	-0.0476103	0.0622993	-0.0615147	-0.0746215	0.0566132	-0.0667067
avoidance	-0.163766	-0.0593386	0.0933121	0.184797	0.0276458	-0.0313829	0.113116	0.0346168	-0.104895	-0.124242	0.0214378	-0.0512787	0.0267385	-0.0306449	0.0566122	-0.0241737	0.0536047	-0.0581112	-0.0647777	-0.174401	-0.0108061	0.0318974	-0.0139474	0.101619	-0.0644263	0.0141723	-0.0222615	0.133634	-0.0574827	-0.120057	0.192044	0.0899122	-0.114275	-0.259336	-0.0425594	-0.0975737	-0.0482846	0.121123	-0.0304544	-0.0222534	0.0620165	0.0406728	0.127942	-0.0541738	0.012669	-0.084328
awareness	-0.104373	0.0381634	-0.0691068	-0.0272713	0.0824445	0.00847772	-0.0638457	0.0674471	-0.0570534	-0.169123	-0.0665803	-0.191405	0.0220924	-0.12337	0.171364	-0.0231862	0.0251782	-0.10677	-0.14379	-0.134574	0.0850719	-0.060232	0.129764	0.0408899	0.0465806	-0.0722443	0.0329236	0.212904	0.0663403	-0.084838	0.10136	0.117887	-0.0185187	0.0792817	0.0519432	-0.120399	-0.00876032	0.0169426	0.0604776	-0.0558781	-0.0595727	0.0831212	0.0464224	-0.184629	0.0712345	0.0187071
belief	-0.0992718	-0.110834	-0.0550164	-0.0538971	-0.125168	-0.227184	-0.00462769	-0.00845746	-0.054729	-0.155933	0.0946433	0.0129762	-0.0484903	-0.0370072	-0.0389523	7.7331e-05	-0.0505687	0.125744	0.00905075	-0.0644925	-0.0593844	-0.176691	0.104913	-0.0428689	-0.151058	0.175703	0.0424881	-0.112213	-0.0801494	-0.118105	-0.0123932	0.0336228	0.0679442	-0.0774501	0.0749702	-0.0402792	0.00853265	-0.0914823	-0.164339	0.0128777	-0.187903	-0.152388	0.0141705	0.0634339	-0.0120648	-0.0565962
beliefs	-0.119059	-0.11121	0.0214698	0.0101795	-0.0974299	-0.10689	-0.0400109	0.103949	-0.132502	-0.131119	0.0857	-0.102515	-0.0257813	-0.167626	-0.0550146	0.0356172	-0.0118652	0.145765	0.0458955	0.040721	0.0707134	-0.0435425	0.0571574	0.0118328	-0.233196	0.182787	0.00173821	-0.137482	-0.0878886	-0.0885107	0.135109	-0.00738621	0.0603217	-0.050404	0.013687	-0.090653	-0.0228734	-0.0413258	-0.103254	0.0743724	-0.168705	-0.151	-0.00324304	0.034273	-0.0745804	-0.0060457
believed	-0.0129293	-0.0171096	0.00859525	0.0128874	-0.0487328	-0.0206474	0.0572527	0.0372966	-0.0687572	-0.231176	-0.247116	-0.0138269	-0.0180356	-0.0386178	0.10749	-0.100045	0.00357222	-0.196581	-0.0870891	-0.172917	0.0484345	0.105471	-0.00875716	0.0130736	-0.0190615	-0.0122889	-0.118169	0.092431	0.00927432	-0.107214	0.103136	0.0594837	-0.00218193	-0.0445099	0.0341389	0.0826016	0.00334287	0.00100216	-0.0070941	-0.032238	0.0602812	0.11872	0.103367	-0.19334	0.0936069	-0.0041288
bias	-0.211862	-0.0258042	0.0718828	0.0303615	0.101787	0.0827507	-0.0273203	0.00713591	-0.0855351	-0.0476816	-0.10909	-0.124537	0.0104083	-0.0025391	-0.0276028	0.0418175	0.0644945	0.041985	-0.126759	-0.0262169	0.0350629	0.0154812	-0.0859094	0.144154	-0.0145158	-0.0751321	-0.062354	0.00968788	-0.0080646	0.0142606	0.210663	0.158727	-0.134807	-0.189551	-0.0767968	0.0176726	-0.076025	0.0918441	-0.0394747	-0.0495853	-0.0015452	0.0166	0.0781132	-0.0486605	-0.0635554	-0.11259
biased	-0.133483	-0.0986236	-0.07712	-0.0253235	0.0362798	-0.123933	0.0245017	-0.1575	-0.0106349	-0.0543732	-0.0861101	-0.0003806	-0.0592027	0.0741347	-0.120752	-0.119815	0.0428789	0.0293169	0.0464257	0.0704724	-0.0418915	0.0184303	0.0227075	0.00759116	-0.0121197	-0.0642535	-0.0250376	0.0402219	-0.0515325	0.165493	0.0785452	0.130126	-0.0366059	-0.00998642	-0.093247	0.0301274	-0.10455	0.0810923	-0.056619	0.0670016	0.142968	0.0187068	0.0652682	-0.10442	0.0798702	-0.104772
biases	-0.170545	-0.0181454	-0.0267017	0.0275289	0.0110346	0.0623756	-0.0329699	-0.00944823	-0.136481	0.100235	-0.0325341	0.0178987	-0.0150286	0.070576	0.0245341	0.110723	-0.0118419	0.0265666	0.0215026	-0.0714733	-0.103072	-0.0606322	-0.0426095	0.0547466	-0.1567	-0.0989695	0.0258275	0.0472979	-0.0435485	0.0233324	0.0586869	0.043256	-0.182853	-0.158855	0.00599408	-0.000602169	0.0165249	0.0436357	-0.0593954	-0.0265416	0.0493371	-0.022279	-0.0425337	0.0502993	-0.0611216	-0.152481
binding	0.051958	-0.0394925	0.0552546	0.0414362	0.139224	0.227643	0.136854	-0.100057	-0.129727	0.00399246	0.022344	0.0244167	0.0483071	-0.0718295	-0.00747576	-0.0198687	-0.0484104	-0.0353514	0.0931737	-0.0188307	-0.160395	-0.0826722	-0.118945	0.0604147	0.0461588	0.00864849	-0.266772	0.111625	0.0375223	-0.0955197	-0.0759843	-0.0596848	0.0458348	-0.156571	-0.0757022	-0.154024	0.0909674	0.101287	-0.0286153	-0.0136621	-0.0254837	0.00626099	0.0278429	0.0861218	-0.0225172	-0.0501615
body	-0.0328156	0.152543	0.0324969	-0.0432394	-0.0377942	-0.0634704	-0.0486517	-0.159318	0.140987	0.0270933	-0.0268852	0.00809601	0.0212615	0.181446	0.0225645	0.0648939	0.134202	0.200329	-0.0895274	-0.0189292	0.0515313	0.0558719	0.218577	-0.202441	0.115899	0.00961814	-0.0543217	-0.149381	0.0440204	0.152205	-0.0307169	0.143132	-0.119511	0.00949462	-0.0220517	0.0123131	-0.167481	0.00162932	0.00191526	0.0904782	0.169617	-0.0306936	0.0393842	-0.0415272	0.00100181	-0.0292924
calculation	0.11782	0.0703211	-0.0500638	-0.0410027	-0.0622739	-0.0806358	-0.0447223	0.00457774	-0.0609329	0.183662	-0.120014	0.492584	-0.0179589	0.375669	-0.0539	0.0724865	-0.203731	0.0382978	0.153661	0.0923651	-0.100442	-0.00958664	-0.167152	0.0235204	0.0313914	0.0130225	0.152491	-0.155296	-0.0223476	-0.00698887	-0.0174108	-0.0468322	0.0433749	0.00132859	-0.0256125	0.030528	-0.020214	-0.0683281	0.0527191	0.0120948	-0.017515	0.00702559	0.127792	0.0691442	0.00777848	0.00094771
capacity	-0.0028321	0.0314493	-0.110037	-0.107761	-0.0546424	-0.00351399	-0.011586	0.088156	-0.0189134	0.161503	-0.0074191	0.246073	-0.0433229	0.184077	-0.0773082	0.0879233	-0.122995	0.0742342	0.122224	0.0608909	-0.133887	-0.101167	-0.0404977	0.141368	-0.149073	-0.0468767	0.105387	-0.105773	-0.0487983	-0.018982	0.0298916	-0.03452	0.055923	-0.0128518	-0.0288185	-0.0695928	-0.223042	0.104031	0.0321916	-0.084035	0.0167059	-0.0857536	0.0869589	0.098406	-0.0984258	0.105508
capture	-0.132947	-0.0695585	-0.0761788	-0.0215483	0.0376449	0.173423	-0.0340386	-0.111754	0.0715535	0.130158	0.0798282	0.00259135	-0.0100145	0.0444772	0.125204	0.0469227	0.0683344	0.0521042	-0.0540359	0.0144152	0.0175549	0.0927032	0.0698752	-0.0237128	0.0749864	0.0735916	0.244458	0.0294179	0.0363597	-0.0754219	-0.119031	-0.0609423	0.151461	-0.0802971	-0.0450497	0.0241337	-0.00105866	-0.0389123	0.0946141	0.141918	-0.0186569	0.0194394	-0.0392407	-0.0261238	0.0961896	0.0265652
categories	-0.0481177	-0.188108	-0.0625763	-0.0743071	0.212311	0.162002	-0.0309878	-0.240425	-0.0495357	-0.0178311	0.205153	0.0192419	-0.0414222	-0.077145	-0.0795019	0.124997	-0.00961433	0.230527	0.0208037	-0.0072313	-0.00388955	-0.025477	-0.005987	0.0509381	0.0537873	-0.152031	-0.257411	-0.0682457	0.0459893	0.205065	-0.0573456	-0.0311616	-0.0845846	-0.0226711	-0.0903062	0.0293117	-0.173605	0.0252784	-0.0023917	0.0503138	0.136241	0.0369943	-0.0213581	0.00931115	-0.0489255	-0.020559
categorization	0.11269	0.0829074	-0.173294	-0.156515	-0.0235853	0.151051	-0.0744085	-0.0871233	-0.0219288	-0.028343	0.074759	0.107806	-0.0840981	-0.0251051	0.0949535	0.0704244	-0.0445851	0.0203636	-0.0155976	0.0210668	0.0497679	0.00342911	-0.0322777	-0.00646363	0.0217654	-0.0820848	0.138455	0.0332932	0.113584	0.172278	-0.127102	-0.0526268	-0.0356955	0.169709	-0.062727	0.0259314	0.0767526	-0.0958495	0.0596807	0.0105711	0.019194	0.0260787	-0.090986	0.0414542	0.0122667	0.031579
category	-0.0149388	-0.171727	-0.132051	-0.10308	0.233383	0.228188	-0.0385808	-0.152078	-0.0318868	-0.0161521	0.161932	-0.0547233	-0.0497859	-0.0547648	-0.0715824	0.0931811	0.0446807	0.177944	0.1086	-0.0100396	-0.00542776	0.018683	0.0556107	-0.0399124	-0.0602713	-0.0849174	-0.186097	-0.0089132	0.00608669	0.281625	-0.141917	-0.0567428	-0.103907	0.0831039	-0.0593588	0.0243985	-0.0281602	-0.0089657	-0.0114851	-0.0102402	0.150817	0.0883746	-0.141877	0.0624465	-0.0191611	-0.0101629
causal	0.108512	-0.0652605	-0.0853307	0.0147024	-0.183265	-0.207049	-0.045491	-0.0570534	0.168801	0.144531	0.0431411	0.044125	0.00875675	0.258039	-0.128316	0.0242132	-0.0180349	-0.0775408	0.185743	0.0287955	-0.128421	0.0128518	0.159372	0.047578	0.00072528	-0.0184675	0.0496467	-0.0553056	0.0649186	0.0684982	-0.0220787	-0.0649256	-0.0547367	0.0365918	-0.000967885	-0.0440225	-0.0974933	-0.0514393	-0.0568508	0.0732934	-0.00568163	0.00264169	-0.0602576	0.0295626	-0.0245101	0.0335374
choice	-0.0605849	-0.0153126	0.0208317	0.0460134	-0.142236	-0.102524	0.000545881	0.199885	-0.114057	-0.100095	-0.185382	0.0508165	0.0072114	-0.0644567	0.0117698	-0.0151996	-0.0313956	-0.112175	0.0210438	-0.044372	-0.0541103	-0.0118233	-0.150621	0.044191	-0.0779204	-0.0636181	0.156037	-0.0189562	0.0149397	-0.0900669	0.294186	-0.0214643	-0.112123	-0.158342	0.0537575	-0.122374	-0.028765	-0.0466064	0.0153253	-0.0467012	-0.0214677	0.0749128	0.133486	-0.0196112	0.0289294	-0.0313445
choices	-0.174951	-0.0966243	0.0677427	0.0893301	-0.101249	-0.0424404	0.0689571	0.179667	-0.108389	-0.121194	-0.134615	-0.0210753	-0.0078506	-0.0902886	0.0278815	-0.062846	-0.0594091	-0.128455	-0.0561524	-0.0955436	-0.0686824	0.0477193	-0.15639	0.0574556	-0.0508957	-0.0081453	0.103294	0.042471	-0.0314185	-0.116084	0.269783	-0.0628649	-0.0567986	-0.155183	0.0632381	-0.0727286	-0.0518979	-0.0201563	-0.0410887	-0.114718	-0.0998651	0.0179849	0.115916	-0.119938	0.0056833	-0.0451782
choose	-0.0493392	-0.0396049	-0.0106765	-0.00424966	-0.0955317	-0.114445	0.0197469	0.26395	-0.0876994	-0.0236792	-0.187628	-0.0309695	0.0156963	-0.124931	-0.0301603	-0.0085819	-0.0620582	-0.153762	-0.0150039	0.0428284	-0.0633649	0.0520606	-0.0471617	0.0970212	-0.044836	-0.0735272	0.117754	-0.0015936	-0.0241872	-0.0677202	0.174226	-0.0606176	-0.0517091	-0.152636	0.120332	-0.0983597	-0.072196	0.0106588	-0.0068694	-0.193427	-0.0584197	-0.0518772	0.114908	0.0703602	-0.0565559	-0.0135739
cognitive control	-0.0115481	-0.0040487	-0.0030827	0.0437269	-0.107511	-0.0274552	-0.01203	0.281975	-0.123841	0.064493	-0.172873	0.0900445	-0.033582	0.00722896	-0.112851	0.0970614	-0.109587	-0.0481489	0.276759	0.104118	-0.0927099	-0.117544	-0.0967317	0.134784	-0.148612	0.0537973	0.172215	-0.107621	-0.0191317	-0.0592951	0.11919	-0.13211	0.0149612	0.0247232	0.109107	-0.0970842	0.0473156	-0.0922466	0.100759	-0.112924	-0.0271358	0.00443718	0.118756	0.0331632	-0.125737	0.104314
cognitive emotional	-0.137019	0.045281	-0.0450367	-0.0203249	-0.0761787	0.0139621	0.0280663	0.0114462	-0.033232	-0.22177	0.0321195	-0.0836165	0.00057991	-0.0700266	0.0395718	-0.0615597	0.040462	-0.146377	-0.0188249	-0.103878	0.00444009	0.0863876	-0.0668207	0.150722	0.00232341	0.0804943	-0.00501569	0.144683	0.0137036	-0.149028	0.225036	-0.00335104	-0.0940595	-0.0449001	0.140531	-0.0198227	-0.0667583	-0.0265216	0.0167539	0.0279775	-0.0725576	-0.0319262	0.0896095	-0.0757098	-0.0409048	0.0372465
coherence	-0.0890045	-0.249218	0.00300324	-0.0687569	-0.0866245	-0.12477	-0.0851464	-0.009048	0.0632293	-0.0583315	0.167085	-0.106441	-0.0185925	-0.140092	-0.00790299	-0.0671103	-0.0379513	0.0534838	-0.0383942	-0.0599647	0.108396	-0.041331	0.000742969	-0.000848842	-0.0499417	0.0177701	0.0728837	0.0548852	-0.0792708	-0.0282342	0.0331149	0.0454811	0.0079811	0.169952	0.0307422	-0.041404	-0.043219	-0.0907603	-0.17243	-0.000452231	-0.0865757	-0.0810629	-0.0971415	0.0135292	-0.0775515	0.0170701
coherent	-0.245755	-0.283717	-0.0498647	-0.109187	0.027674	-0.0509171	-0.00544756	0.0559447	-0.0352851	-0.0045703	0.125448	0.170052	-0.0182642	0.200659	0.019442	-0.0280026	0.103979	0.199274	0.00789103	-0.0674355	0.0430954	0.031248	-0.0448085	-0.0132456	-0.0772747	0.212116	0.0609789	-0.124737	0.00130271	0.066726	-0.115864	-0.0417209	0.0889329	0.101689	-0.0101914	-0.0559884	-0.0813876	0.0696905	-0.0111928	-0.0759898	0.0194767	-0.0284212	-0.0222872	-0.0132391	0.0270628	0.0924015
color	-0.0681804	-0.0679425	-0.0672712	-0.0717401	0.0448107	0.00195547	-0.0735088	-0.00951771	-0.0504536	0.224799	-0.118629	0.351765	-0.0350682	0.195412	-0.0414391	0.106001	-0.104022	0.186569	0.165537	0.0836258	-0.0578923	0.0214782	-0.103287	0.0337174	0.0383205	0.0414136	0.10349	-0.185704	-0.00686199	0.255378	-0.027376	-0.0920339	-0.123777	0.00738896	0.000168495	-0.0344463	-0.0510534	0.0421011	0.0297233	-0.088593	0.182923	0.044691	0.0742256	0.0933376	-0.0340354	-0.0085879
combination	-0.0013244	0.158274	0.0932832	0.0461326	-0.198609	-0.0559605	0.020656	-0.152238	0.104384	-0.0836398	-0.0361822	-0.0326616	0.042642	0.0086249	0.127128	0.0314377	0.0876268	-0.095281	0.00926704	-0.164042	0.0532351	-0.0178915	0.0497454	-0.0330964	0.0241075	0.0594875	-0.0275132	0.177337	0.0991245	-0.0946351	0.0396273	-0.0876676	-0.094634	0.0212552	-0.0256016	0.0685998	0.0587882	0.0879433	0.0155536	0.0665546	0.0675892	0.0153639	-0.11278	-0.0056765	0.0200231	-0.200688
combinations	0.238794	0.0980751	-0.0263233	-0.0285414	-0.130577	-0.0992047	-0.0575171	-0.00594473	-0.0716262	-0.0134713	0.15668	-0.136572	0.008399	-0.121443	0.0938062	-0.0368775	-0.00695244	-0.158643	-0.124834	-0.0650429	0.0136326	0.0906905	-0.00235008	-0.0259411	0.052248	-0.00164281	0.0837554	0.159706	0.0260975	0.070325	0.0174804	-0.125001	0.0661022	0.0577576	0.0118133	0.0467261	0.176459	-0.0816154	0.116649	0.0909238	-0.0847759	-0.00754646	-0.0712986	0.016427	0.0314778	0.0899744
combining	0.332894	-0.112756	-0.0361582	-0.0228807	-0.0722544	0.0422036	-0.0829214	-0.0702353	0.0183481	-0.0432059	0.0507131	-0.0265366	0.0209838	0.0396335	-0.034826	-0.0715211	0.0788587	0.0518914	-0.131394	0.0536126	0.153699	-0.0392829	0.0375314	-0.0774154	-0.0094117	0.00377204	-0.00602065	0.0291958	0.0536896	0.175392	-0.118557	0.0846168	0.0282592	0.0785513	0.0596857	0.0238104	0.10661	-0.00870088	0.017896	0.067212	-0.0132896	-0.0328613	-0.0242243	-0.0339146	0.04948	-0.111562
communication	-0.0971057	-0.0092264	-0.0566939	-0.091997	-0.14477	-0.126349	-0.0123759	-0.143356	-0.0419839	-0.119872	0.196987	-0.190062	0.0269046	-0.104263	-0.0699931	0.167054	0.0794802	0.184971	-0.0390735	-0.0989483	0.00236208	-0.207634	0.142168	0.0111911	-0.0074612	0.0893014	-0.134064	-0.0350314	-0.0630713	0.016873	0.00236786	-0.0108594	-0.0335093	0.00578939	0.059761	-0.0085558	0.10516	-0.0451569	0.0159719	0.0232526	-0.0645522	-0.098213	-0.218308	-0.0214245	-0.0944342	0.0473451
competing	0.164439	-0.0896993	-0.104496	-0.0118916	0.0388165	-0.00608384	0.0336297	0.166107	-0.0130348	-0.0604824	-0.0925066	-0.0032026	-0.0262849	-0.0316464	-0.0452813	0.0595157	0.00243147	-0.0406784	0.240003	0.106616	-0.206463	-0.0262962	-0.125976	0.0679589	-0.0905751	-0.060252	0.0800118	-0.112785	-0.0460456	0.00580783	-0.0870294	-0.204676	-0.0127882	0.0337717	-0.0410316	0.0145087	-0.00479332	-0.0322402	0.0488254	-0.135536	0.0169586	-0.0739665	0.0582389	0.00871341	-0.117635	0.00871277
competition	0.0530023	-0.0780412	-0.143962	-0.0791532	0.00293592	0.00613419	0.00757773	-0.0692868	-0.0847921	0.0338247	0.0763046	0.114267	-0.0264426	0.0740766	-0.0334144	0.0267572	-0.0460072	-0.026531	0.149688	0.109617	-0.0702388	0.0261942	-0.0653676	0.043635	-0.0446404	-0.00146596	0.0782662	-0.102212	-0.039829	0.104586	-0.0955805	-0.0849079	-0.0996743	-0.0589526	-0.00278082	0.0141955	0.0665696	-0.0410147	0.015456	-0.0251126	0.0740199	-0.0448031	-0.0641912	0.0884955	-0.145829	0.021758
comprehension	0.175802	-0.138567	-0.0974751	-0.0622546	-0.0583317	-0.0622768	-0.0523846	-0.086703	-0.0669052	-0.0259196	0.400565	-0.153521	-0.0701665	-0.181162	-0.166937	-0.0644569	0.000332168	0.0899675	0.0636824	-0.0259579	-0.106117	-0.124954	0.00961988	0.0644926	-0.0751971	0.0382334	-0.0222238	0.0755408	-0.0360177	-0.0529112	-0.113204	-0.168879	0.0120534	0.109751	0.00631976	0.0313224	0.0370333	0.000885071	-0.0464546	-0.0241656	-0.106651	-0.163797	-0.227087	0.068249	-0.0997284	-0.0289785
concept	0.173517	-0.147431	-0.0567424	0.0274625	0.0489939	-0.158777	0.0233947	-0.0258115	0.00436201	-0.110856	-0.14772	0.0107314	0.0462377	-0.0777661	0.05427	-0.187196	0.0844841	-0.0984961	-0.0186242	-0.117955	0.08481	0.191249	0.0201172	-0.0018091	-0.121665	0.101243	0.0440109	0.026928	-0.0131444	-0.0724238	0.104817	-0.099775	-0.0410869	0.0214828	0.0504392	-0.0435597	0.122189	-0.0749044	-0.082597	0.0167483	-0.0567541	-0.00314638	0.00119956	0.115573	0.00908599	-0.0439813
concepts	0.0186335	-0.234319	-0.0821013	-0.06697	0.111629	-0.0702323	-0.0193822	0.0241386	0.00521363	0.0524272	0.195625	0.147298	-0.0518182	0.0206708	-0.0948552	0.0364121	-0.061666	0.0492639	0.220672	-0.0512541	-0.142162	-0.027779	0.0938176	0.0886459	0.0215215	0.0412188	-0.165758	-0.0770336	-0.0719268	0.0824353	-0.112131	-0.195151	0.0257504	0.042404	0.0292305	-0.0278292	0.00671579	-0.0353063	-0.0928973	-0.0868135	-0.0482782	0.015876	-0.0541515	0.192794	0.00814582	-0.0488935
conceptual	0.0657054	-0.198903	-0.137624	-0.127035	0.103759	-0.0902584	-0.0972593	-0.104233	-0.0335686	0.00725247	0.216344	0.0433856	-0.0145648	-0.0532156	-0.155844	0.102604	-0.0319361	0.177055	0.181602	-0.0503501	-0.0902494	-0.0737511	-0.0491339	0.0572575	-0.0893112	-0.0339736	-0.161335	0.00283792	-0.0557321	0.0499864	-0.0988997	-0.20667	0.0473063	0.0368603	-0.0263109	-0.0270319	-0.12696	-0.0794287	-0.0066621	-0.0479902	0.0275275	0.0130618	-0.0291479	0.0913824	0.0161787	-0.0387762
conditioned	-0.154249	0.0336667	0.0589558	0.0957295	0.0691174	0.123327	0.075521	-0.00057317	-0.0746294	-0.189141	-0.0963708	-0.221412	0.0210658	-0.222153	0.0729143	-0.125417	0.00100673	-0.192752	-0.0989751	-0.146693	-0.000705268	0.0530152	-0.00570317	0.0926409	0.0141619	-0.0941869	-0.136011	0.194817	-0.0382849	-0.176529	0.140574	0.0704817	-0.110295	-0.132068	0.015866	-0.0934315	-0.0147455	0.053488	-0.113185	-0.0202014	0.00871495	0.0675271	0.150974	-0.154185	0.057468	0.0207063
conditioning	-0.0633941	0.0936944	0.063049	0.0728417	-0.00873503	0.0747256	0.0687842	-0.0428779	-0.0957508	-0.206634	-0.128749	-0.237489	0.0364587	-0.214198	0.0956615	-0.116753	0.0339015	-0.23691	-0.1042	-0.155417	0.0361841	0.0986031	0.000353757	0.0780345	0.015359	-0.102106	-0.114797	0.163086	-0.00766387	-0.166589	0.110354	0.0262669	-0.129142	-0.131789	0.0288335	-0.0154549	-0.00390774	0.0845764	-0.0853833	0.0241555	0.00423029	0.0792827	0.161576	-0.172074	0.0128377	-0.021863
conflict	0.0202944	0.066339	-0.0337612	-0.0362508	-0.0376386	-0.0435848	-0.0340738	0.257438	-0.101838	-0.0227691	-0.145436	0.108233	-0.0006926	-0.027704	-0.0899734	0.0809286	-0.0752629	0.028689	0.216267	0.299771	-0.0799577	-0.0625379	-0.153651	0.143837	-0.0586601	-0.0084158	0.174613	-0.102664	-0.100785	0.0292487	0.0905364	-0.029235	-0.0961679	-0.0253292	0.0503722	-0.0249888	0.0188877	-0.0466278	0.083816	-0.12409	0.0377203	0.0383511	0.0960343	-0.0294627	-0.0889887	0.134612
conflicting	0.186245	-0.11391	-0.044782	-0.0414256	-0.0672963	0.0249668	-0.0583249	-0.02859	-0.0981111	0.0622484	0.0346294	0.171003	-0.044857	0.0388224	-0.144869	0.0515377	-0.119804	0.0320069	0.173398	0.127735	-0.216449	-0.0725454	-0.124511	0.150401	-0.0593258	-0.142367	0.00480031	-0.132886	-0.0148427	0.0508839	0.0613281	-0.155133	-0.0486376	0.0388664	0.00498343	0.0147902	-0.0110804	-0.0310904	0.133985	-0.0625446	0.121161	-0.00310698	0.092493	0.0789167	-0.0999834	0.0343935
congruency	0.194326	0.0566131	-0.0763839	-0.0504457	-0.068503	0.00878346	-0.0492333	-0.0731309	-0.0956163	0.0715219	0.171007	0.0705736	-0.0370669	-0.0088383	-0.0840835	-0.111325	-0.0648382	0.0917468	0.156037	0.100764	-0.128318	0.0205995	-0.0623141	0.0858195	-0.0289222	0.00129194	0.182648	-0.0278536	-0.0292608	0.137985	-0.0733078	-0.1107	-0.123932	0.027608	0.00775481	-0.0190179	0.0867394	-0.024055	0.0493878	-0.0982245	-0.0356921	0.0253107	-0.0300353	0.047767	-0.0899415	-0.0050378
congruent	0.178916	0.0512945	-0.114991	-0.129918	-0.137953	-0.147696	-0.101553	-0.0956885	-0.0713565	0.154686	0.0539764	0.101366	-0.0677633	0.0756774	0.0442953	0.0153917	-0.0173235	0.15239	-0.00846637	0.120828	-0.0653375	-0.0279816	0.043214	-0.0711368	0.0791682	-0.0928152	0.102372	-0.049735	0.0442176	0.112772	-0.0111264	-0.0858709	-0.140877	-0.00941084	-0.033202	0.0207112	0.0234365	-0.0694591	0.125549	0.00975535	0.0928397	0.110065	-0.0217544	-0.14976	-0.0389333	0.105939
congruent incongruent	0.207078	-0.0031822	-0.115568	-0.0709779	-0.0924612	-0.0343385	-0.116729	-0.0550566	-0.0270903	0.0102949	0.180653	-0.118536	-0.0439546	-0.0750884	0.0907251	-0.0625669	-0.0333751	0.0472584	-0.0136398	0.112356	0.0490193	0.00445059	0.0455587	-0.0353733	0.0726278	-0.0544944	0.0341024	-0.0330775	0.00412478	0.0795585	-0.151523	-0.0744911	-0.106477	0.095128	0.0285818	0.0522311	0.0837107	-0.12187	0.0129197	0.0621348	-0.0452248	0.0626756	-0.115937	-0.0878297	0.0213429	0.0821011
conscious	-0.167746	-0.0320449	-0.0769099	0.0930762	0.151209	0.0702687	0.155835	-0.0386469	-0.139478	-0.182683	-0.157401	-0.0824418	0.0847824	-0.130524	0.0598837	-0.08616	-0.0391732	0.0247659	-0.083373	-0.076541	0.118708	0.160633	-0.0283762	0.00665136	-0.0180159	-0.0618978	-0.213477	-0.0388912	-0.0187655	-0.0930784	-0.0661709	0.005096	-0.00522817	-0.0331343	0.0356702	-0.0131214	0.0361916	0.0340232	-0.0576996	-0.0662657	-0.0105211	0.0342311	0.0937669	-0.105487	0.0759002	0.0722443
consciousness	-0.124612	-0.0441871	-0.0238664	-0.0355234	0.225676	0.137962	-0.0390891	0.0829165	-0.0689368	0.0539763	-0.152238	0.0633644	-0.0658861	-0.0386024	0.227845	0.00854625	0.0285724	0.133202	-0.0342187	0.0211758	0.0580256	0.134617	-0.015496	-0.0945305	0.036538	0.0172038	-0.147167	-0.0897734	-0.0497809	0.0759208	-0.126036	0.0895699	0.0314342	0.0522319	-0.000402535	0.0123779	0.081312	-0.0660178	-0.0617754	-0.015311	0.0336441	-0.0614617	0.104562	-0.0132488	0.0761112	0.0422017
consolidation	-0.20125	-0.234215	0.13023	0.0719829	0.202192	0.258716	0.103366	0.0543234	0.114152	-0.0520337	0.0758859	-0.0751802	0.013117	-0.0582329	0.0494699	0.0126368	0.0640848	-0.106913	-0.0917888	-0.139466	0.00043097	-0.0249385	0.00802341	0.00121492	-0.00763467	0.027052	-0.31491	0.117761	-0.00988338	-0.124508	-0.0444306	-0.00825045	0.102571	-0.0460331	-0.0808591	-0.00946953	-0.00870447	0.0307975	-0.024626	0.00846662	-0.0629739	0.0568251	-0.0090805	-0.0004026	-0.0637579	0.0297994
context	0.0443179	-0.0590728	0.0207253	-0.0865337	0.0917918	0.0470314	0.0998082	0.0184908	-0.0419356	-0.138025	0.115371	-0.128248	-0.0210419	-0.28631	-0.120656	-0.135324	-0.0315803	-0.101648	0.0118236	-0.112725	-0.0917578	-0.0825857	-0.0992453	0.124762	-0.125105	-0.0841325	-0.22501	0.0928281	-0.0529309	-0.0125002	0.0706357	-0.144303	0.080311	-0.0915465	0.0412071	-0.0144286	-0.0449452	-0.0148717	-0.0849936	-0.042233	-0.0748627	-0.0570566	-0.000715385	0.170304	-0.0944873	0.0808745
contexts	-0.12291	-0.199078	-0.0053749	-0.0397341	0.0150582	0.0781921	-0.0352613	0.137257	-0.151739	0.0743762	0.0241791	-0.0647428	-0.0073749	-0.100741	-0.0706825	-0.0079694	-0.0143952	0.0936998	0.00954903	-0.147178	-0.143386	-0.112803	-0.026987	0.104964	-0.167509	-0.0494645	-0.0984819	0.01643	-0.112836	-0.152745	0.165159	-0.00439688	0.0746086	-0.0165611	0.0116689	-0.00264412	-0.0610258	-0.00468806	-0.0803887	-0.0634921	-0.0325999	-0.0771117	0.00342811	0.0712118	-0.0623398	-0.0352165
contextual	-0.142556	-0.175511	0.000841	-0.00208168	0.1999	0.219554	0.12328	0.103096	-0.150656	-0.107064	0.0543562	-0.0518202	-0.0279725	-0.110822	-0.0923832	0.00273969	0.048511	-0.0712682	0.154649	-0.0454612	-0.0727202	-0.143123	-0.099639	0.0920099	-0.175606	0.00411463	-0.212754	-0.0450106	-0.0800962	-0.0473559	0.00250329	-0.0425405	0.151605	-0.0860123	-0.0265698	0.00764675	-0.0864029	0.0191322	-0.0520513	-0.0705395	0.133657	-0.0737716	0.044119	0.18232	-0.0687005	-0.0014055
control processes	0.0987414	0.127194	-0.0608818	-0.0646752	0.0315207	-0.0513846	-0.0297053	0.175736	-0.124342	0.123112	-0.174329	0.137764	-0.0531983	0.00724566	-0.0806317	-0.02504	-0.0951966	-0.0438019	0.196538	0.00961797	-0.197239	-0.100077	-0.126833	0.11054	-0.156734	0.0171368	0.0635656	-0.162364	-0.0462471	0.0930943	-0.0795521	-0.132684	-0.00324998	0.00226483	0.098179	-0.0470606	0.0134522	-0.0671247	0.0761908	-0.0596643	-0.0410336	-0.0235676	0.222947	0.0457662	-0.000119155	0.103049
coordination	0.305335	0.266846	0.106607	0.108015	-0.144569	-0.134868	-0.0169217	0.117292	0.265565	0.167807	-0.144109	0.093926	0.0541193	0.191271	0.0625307	-0.0485127	-0.0582243	-0.0894274	-0.11398	0.0980211	0.027066	0.00810236	0.178101	-0.177344	0.165826	-0.0127373	0.152355	-0.150824	0.290335	0.0386054	-0.0810736	0.109597	0.000916492	0.0829237	0.00883309	0.105258	0.0295478	-0.000212101	0.0339064	0.0487758	-0.0219299	-0.00235295	-0.00625364	0.02583	0.0510132	0.0362702
covert	0.261475	0.106357	-0.0822184	-0.0941748	-0.0641326	-0.136832	-0.038275	-0.153295	0.0414298	0.298806	0.150843	0.0415495	-0.00476	0.190578	-0.00954088	-0.0194924	-0.0801325	0.162971	-0.0963734	0.110393	-0.0386361	0.0403242	-0.130883	-0.0122099	0.141556	0.0331388	0.0623616	-0.0667273	0.0361428	0.245405	-0.150084	0.0303822	-0.0592581	0.117945	-0.100443	0.127255	0.0699749	0.0167728	0.0477889	0.0524086	0.0715503	-0.0421042	-0.0706013	0.0362307	-0.0252439	-0.001604
craving	-0.186852	-0.166792	0.0907908	0.106007	0.155489	0.0845653	0.0876074	0.0792435	-0.0560046	-0.112337	-0.0933033	-0.159287	-0.0145698	-0.114508	0.035915	-0.0068687	0.0357344	-0.0539569	-0.139591	-0.174359	-0.0194208	0.123859	0.0930803	0.0687923	-0.0551001	-0.0583064	0.0636522	0.0463669	-0.0474291	-0.16982	0.0208914	0.00676896	0.0280428	-0.229533	0.00120022	-0.0546262	-0.0221426	0.0896578	-0.0571326	-0.0193938	0.0649594	0.0778347	0.073317	-0.218554	0.130686	-0.0460553
cue	-0.0669371	0.053661	0.0478787	-0.0354156	0.00122464	-0.0367562	0.0358976	0.102727	-0.148283	0.330066	-0.145195	0.206143	-0.0026571	0.245915	0.0283009	0.172177	-0.190431	0.0765319	0.0344405	0.147566	-0.0985118	-0.123555	-0.163611	0.0993103	-0.00753275	0.0195214	0.0683374	-0.145723	0.0215024	-0.00576056	-0.00874434	0.109541	0.00854609	-0.148176	-0.0202254	0.026794	0.0180837	0.0710133	0.00461318	-0.0520505	0.0683112	0.0441363	0.147908	0.00526335	0.00341551	0.0849743
cued	0.163683	0.0835886	0.00896979	0.0100614	-0.00215997	-0.0611228	0.0810074	0.160369	-0.0242484	0.289739	-0.0841012	0.271328	0.0309858	0.155326	-0.00752994	0.100788	-0.127967	-0.0134329	0.0138489	0.259435	-0.0714035	-0.00548369	-0.101259	0.0438038	0.0664354	0.107998	-0.00742171	-0.149872	-0.0457227	-0.0545671	-0.0660812	0.0227141	0.144549	-0.0206249	-0.0499245	0.0218342	0.0437927	-0.00485838	0.0109442	-0.0450262	0.0412982	0.0186795	0.114583	0.0870603	-0.0501265	0.00360005
cues	-0.243852	-0.0081409	0.124966	0.0191995	0.000752525	0.128573	0.0829596	-0.0754316	-0.22311	0.122324	0.135113	0.0589051	-0.05421	0.119313	0.0261476	0.0325203	-0.0467821	0.173045	-0.185005	-0.0418796	-0.133104	-0.121361	-0.0810455	0.121502	-0.000896719	0.0631072	-0.08194	-0.0520203	-0.0333968	-0.0377883	-0.0727173	0.0853947	0.0316263	-0.1218	-0.0481656	-0.0119621	0.00494452	0.0395632	-0.0630608	-0.105311	-0.0164999	-0.0101581	-0.00449256	-0.100668	-0.072442	0.0333045
decision	-0.0163165	-0.12832	-0.0047093	0.0206189	-0.00908182	0.00604024	-0.0129198	0.174333	-0.0979951	-0.052979	-0.0934925	-0.0494723	-0.0124411	-0.136283	-0.0612476	-0.0302992	-0.032344	-0.150716	0.135472	-0.0354859	-0.143163	0.0393786	-0.128071	0.166755	-0.102402	-0.0151981	0.177262	-0.0402905	-0.0200141	-0.0118558	0.258975	-0.112991	-0.11552	-0.198877	0.0751038	-0.112304	0.0351221	-0.0538798	0.0713447	-0.149218	-0.0406667	0.0164102	0.0922647	-0.0128875	-0.0620146	-0.0523323
decision making	-0.157338	-0.0789529	0.0905826	0.0714139	-0.0789534	-0.0498719	0.026578	0.183876	-0.0745357	-0.0907469	-0.253566	-0.0095403	0.00214083	-0.0793016	0.0354003	-0.0202672	-0.024135	-0.152153	0.00947473	-0.0684286	-0.070114	0.0604376	-0.122846	0.106533	-0.0936625	0.00387268	0.188611	-0.0327713	-0.0151645	-0.0844227	0.286971	0.00491227	-0.103617	-0.180633	0.11796	-0.0987076	0.0106625	-0.000511002	0.058306	-0.111309	-0.0202294	0.00857125	0.169924	-0.0509547	-0.00139817	-0.0144194
decision task	0.221221	-0.0782557	-0.156356	-0.0668936	0.118732	0.0250842	-0.0956607	0.079953	-0.039341	0.0454222	0.18634	-0.167706	-0.0541099	-0.183261	-0.15596	0.0297147	0.0205731	0.0862401	0.20222	0.0134814	-0.117248	0.00236123	0.0559853	0.0163902	-0.0179493	0.0233554	0.00610601	-0.0106929	0.0147944	0.107485	-0.0787771	-0.195973	-0.0325891	0.0027477	-0.0484362	0.0290854	0.0496786	-0.00444286	0.0116767	-0.0218088	0.033631	0.042633	-0.106346	0.0374738	-0.0199588	-0.036586
decisions	-0.0934137	-0.208967	0.0298679	0.0459376	0.0161554	0.0496375	0.0202464	0.140099	-0.114058	-0.153268	-0.131004	-0.0038378	-0.0316268	-0.065726	-0.146304	-0.0704689	0.00574977	-0.0656521	0.134152	-0.0370067	-0.0966472	0.0214508	-0.171205	0.167241	-0.127259	0.0515069	0.0317884	-0.122672	-0.0422314	-0.0414421	0.123703	-0.0468101	-0.116332	-0.211427	0.079721	-0.114334	-0.0941559	-0.00841234	-0.0144326	-0.151768	0.0232255	0.0930942	0.0947461	0.013542	-0.0690098	0.00807788
declarative	-0.071811	-0.122943	-0.0394973	0.0230926	0.163602	0.250623	0.114607	-0.0275448	-0.147839	-0.0924128	0.046038	-0.0446279	-0.0196339	-0.0740026	-0.01694	0.00894564	-0.138392	0.0347086	0.0680464	-0.0323616	-0.000181788	-0.0460615	-0.0589901	0.00587769	-0.0319815	-0.0756104	-0.418232	0.0776475	-0.0683299	-0.216055	-0.0940971	-0.040275	0.207635	-0.171178	-0.191299	0.0867208	-0.061456	0.0162907	-0.050358	0.0102781	0.0959453	0.0232292	0.0553062	0.0547389	0.0350764	0.0663767
decoding	0.0755156	-0.0633612	-0.0635232	-0.0812455	0.0607755	0.00613454	-0.108585	-0.0805727	-0.0063721	0.0260964	0.379757	-0.141317	-0.0212702	-0.100534	-0.0873842	-0.0632867	0.0665194	0.13393	-0.0334158	-0.0285944	0.0225691	-0.0826448	0.061929	0.0319721	0.0290347	-0.176189	-0.0257043	0.10493	0.013223	0.0446908	-0.113391	-0.0889175	-0.128865	0.0838815	0.0399348	0.0244555	0.0611666	0.120313	0.044163	0.098336	-0.0147619	-0.0588479	-0.263464	0.0111357	-0.0413698	-0.0125403
default mode	-0.258026	-0.190075	-0.0370857	-0.0114704	0.0284844	0.0145763	-0.0208126	0.154832	-0.0112105	-0.108886	-0.0559305	-0.0788472	0.0347783	-0.0630059	0.095138	-0.0073692	0.0276619	-0.0407503	-0.0357488	-0.128501	0.147838	0.0913765	0.019645	-0.00184116	-0.13634	0.184726	0.00233426	0.0267776	-0.0653057	-0.162468	0.127032	0.0548705	0.221381	0.013757	-0.0296142	-0.098651	0.0370291	-0.0932367	-0.0197454	-0.0437519	-0.139263	-0.00733809	0.0268801	-0.0087157	0.0504326	0.0503216
default network	-0.274443	-0.154248	-0.0295421	-0.0259641	0.0792221	0.143871	0.00348299	0.132383	-0.0403429	-0.0589409	0.0863972	-0.0089891	-0.0188422	-0.0643482	0.0501986	-0.0539752	0.0440641	0.0514097	0.0201472	-0.0614422	0.104143	0.137077	-0.0204769	-0.023265	-0.153298	0.124343	-0.125327	0.0485543	-0.0469343	-0.112389	0.130176	0.0578693	0.300888	0.0151306	-0.0912361	-0.0420359	-0.0278287	-0.046648	-0.0676104	-0.00545705	-0.0908223	-0.0466757	0.0513065	0.0536111	0.00361132	0.100669
delay	0.045142	-0.0645986	0.129422	0.111459	0.0827106	0.058374	0.0997678	0.115849	-0.0106176	0.34482	-0.095291	0.0877257	0.0421064	0.0770147	-0.0991991	0.0630599	-0.172106	-0.0592498	-0.053067	0.0669769	-0.170011	-0.0256672	-0.114553	0.0726229	-0.0221396	-0.0208508	0.0435319	-0.0195738	0.0866852	-0.133024	-0.0054144	0.0629818	0.0336255	-0.146056	0.00927205	-0.0721523	-0.0934794	0.08567	-0.0001343	-0.0392002	0.00766783	0.0741612	0.169123	0.0338902	-0.0453111	-0.0058148
delayed	0.0319938	-0.132819	-0.0408168	0.0500068	0.0988752	0.170311	0.0310689	0.131091	0.0387002	0.239642	-0.0966222	0.136109	0.0630287	0.169292	-0.0069669	0.0484039	-0.175571	-0.103051	0.0666897	0.130112	-0.122609	-0.0605012	-0.00349143	0.0453812	-0.000708533	-0.00463301	-0.0455424	-0.0551415	0.0211837	-0.0376318	0.0296937	-0.0146521	0.0635472	-0.0387481	0.0331187	-0.0299782	-0.00801441	-0.0662252	0.0987725	-0.0940337	0.0301203	0.0851458	0.11292	0.111547	-0.0040188	0.0343645
demand	-0.0285619	-0.0498011	-0.0665398	-0.0933352	0.00925386	-0.0661525	-0.0237144	0.280412	-0.0153931	0.234154	-0.113174	0.117032	-0.0367377	0.206373	0.00287367	0.061716	-0.177816	-0.0278283	0.271334	0.0284714	-0.0538126	0.00381505	-0.0437607	0.0773849	-0.0273754	-0.0501467	0.082733	-0.047833	-0.0662875	0.00177269	0.068688	-0.0779642	0.0137408	-0.0465644	-0.00284687	-0.0352499	-0.0023606	0.00389792	0.0374102	-0.0837774	0.0893937	-0.0707467	-0.0294695	0.0253811	-0.0824484	-0.0200381
demanding	-0.10677	-0.030671	-0.0257104	-0.024213	-0.0676156	-0.0455857	-0.0410908	0.138209	-0.115347	0.0923923	-0.142716	0.211477	0.0220933	0.23554	-0.116982	0.032201	-0.108993	0.0333231	0.135188	0.0897153	0.0209096	-0.13641	-0.0563766	0.0019797	-0.0256068	0.016843	0.150703	-0.136306	-0.0758352	0.110534	-0.0303377	-0.00275189	0.0776016	-0.041846	0.0509082	0.0480097	-0.0265789	0.0274057	0.11691	0.0257685	0.152302	-0.000174091	0.15484	0.101969	0.0164667	0.0628339
demands	0.13109	0.0297867	-0.0994454	-0.0768217	-0.103255	-0.110749	-0.0621774	0.137768	-0.0999773	0.185931	-0.0145915	0.249779	-0.0559224	0.0483266	-0.206459	0.0306766	-0.152284	0.0420955	0.266832	0.162614	-0.209744	-0.109289	-0.141641	0.0730839	-0.0735967	-0.0188774	0.065461	-0.118054	-0.0537347	0.0952803	-0.0719358	-0.201385	-0.00136486	0.0469421	0.00589262	-0.00157351	-0.00611343	0.010036	0.100364	-0.134101	0.0311213	-0.0504256	0.0688462	0.115734	-0.094938	0.0483372
depth	-0.146231	0.0299841	-0.0886221	-0.106284	0.0501972	0.05944	-0.0719965	-0.19192	0.0554706	0.00710246	0.110242	0.200108	-0.04745	0.189844	-0.050011	0.105703	0.0579741	0.278538	0.0709861	0.104084	0.000494312	0.113693	-0.0778414	0.104613	0.00555051	-0.000583717	0.0474719	-0.0235312	-0.0261532	0.25939	-0.0965715	0.0553396	0.01599	-0.0314637	-0.0468135	0.0496954	-0.206156	0.0871561	0.0275183	0.0200778	0.283339	-0.00930273	0.0776808	0.0441008	0.000785379	-0.0526006
detect	-0.121571	0.104207	0.087563	0.0840028	-0.0609266	0.0073981	0.0963195	0.0730658	0.00134642	0.00920992	-0.0675509	-0.0324564	0.00177652	-0.0783805	0.148342	0.0429866	-0.0172143	-0.145511	-0.0748168	-0.0629414	-0.0542641	0.0410956	0.0766065	0.0783975	-0.059942	0.05758	-0.134692	0.0203018	-0.0204564	-0.167078	0.143031	-0.0308885	0.055201	-0.0302841	-0.0358515	-0.0404393	-0.0121927	0.0577008	0.00478735	-0.140693	-0.0657625	0.049906	0.0522586	0.00123181	-0.0384306	-0.0709014
detected	0.208033	0.0586494	0.0598926	0.0667866	0.0283954	0.10824	0.0531341	-0.00773905	0.210071	0.0313875	-0.0876555	0.0318347	0.0801326	0.124674	0.151118	-0.0351111	0.173074	-0.0992019	-0.100605	0.0207081	0.035823	0.0072156	0.0748366	-0.076368	0.119683	0.08297	-0.00638959	0.0327033	0.00685679	-0.0487454	-0.113037	0.019066	0.075153	0.0559205	-0.0665816	0.0262453	0.0977151	0.0481737	0.0277475	0.199024	-0.0248064	-0.0446067	-0.0636275	-0.002518	-0.0117713	-0.013777
detecting	-0.0911951	0.0461504	0.0186857	0.00080965	-0.000181486	-0.00303028	-0.0293919	-0.0258425	-0.0485797	-0.0241172	0.0330554	0.0495811	-0.0372291	0.0670718	0.0816933	0.18754	-0.0507076	0.0246285	0.120975	0.179272	-0.0336701	-0.19382	-0.107291	0.0750554	0.0302296	-0.00533524	-0.00336252	-0.144693	-0.0196655	0.159568	-0.0632669	0.101426	-0.0134758	-0.020529	0.0293842	0.146033	0.133898	-0.00292203	0.0483977	-0.050092	0.0549002	0.00439434	0.0135375	0.0431504	-0.116538	-0.0565293
detection	-0.0029785	0.00800435	-0.123775	-0.0955868	-0.118296	-0.137704	-0.0572176	-0.163663	-0.0254514	-0.048654	0.101602	0.144813	-0.0216158	0.17388	0.138987	0.0415761	-0.00538318	0.216299	0.059517	0.0367589	0.0507898	-0.0705102	0.0188628	-0.0282439	0.128706	-0.0308181	0.17374	0.0506774	-0.0209731	0.16544	-0.0783346	0.117133	-0.102554	0.00874404	0.0366626	0.0710742	0.0505395	0.0349034	0.0331457	0.20067	-0.0519095	-0.0477659	-0.0623332	-0.0198187	0.0284511	-0.0199688
detection task	0.0313954	0.0512115	-0.0855775	-0.104777	0.0165896	-0.0668831	-0.0571761	-0.144858	0.0693793	0.121053	0.100117	0.273345	-0.0024514	0.195137	-0.0386493	0.107313	-0.0272722	0.176406	0.0609497	0.0856897	0.0750965	-0.047996	0.03499	0.0574632	0.127152	-0.0968664	0.0924965	-0.0320089	0.0147438	0.216034	-0.0525563	0.0866263	-0.0631538	0.00125546	-0.115008	0.0281643	-0.109383	0.00664817	0.0519761	0.108089	0.0563468	0.0441174	0.00670987	0.0289206	-0.037328	-0.0895169
digit	0.00432305	0.0168598	-0.0964969	-0.0334617	-0.0276174	0.00376586	-0.0078288	-0.0168027	0.0544175	0.157431	-0.140244	0.372751	-0.0200456	0.395339	0.0174472	-0.0150336	-0.0842839	0.00767498	0.0874218	0.120649	-0.0113866	-0.00140997	-0.0737388	-0.0530364	-0.0958712	0.0392583	0.135056	-0.0822814	-0.0025888	-0.0391951	-0.0357886	-0.0888757	-0.0547374	0.0219676	0.021717	0.0633699	0.0610195	-0.00412421	0.104331	0.0566939	0.00252249	0.022772	0.132518	0.0706014	0.0421484	-0.0059306
discrimination	0.0570469	0.169924	-0.0841547	-0.0703468	0.0110881	0.051223	-0.0365824	-0.252777	-0.0177846	0.00224463	0.0479741	0.130531	-0.0354969	-0.0018401	0.149861	-0.0100564	-0.0236699	0.113237	-0.135135	0.0903019	0.0732188	-0.0574099	0.0782767	0.00337458	0.0683016	-0.0685167	0.0628379	-0.11033	-0.0397924	0.207941	-0.113757	0.00127647	-0.1154	0.0832921	-0.00192759	0.0728124	0.0500724	0.000940102	0.0714822	0.0247605	0.173292	0.0508877	-0.169235	-0.129684	0.0370715	0.00821532
discrimination task	0.0924606	0.00865871	-0.0582668	-0.0714538	-0.0223257	0.0307239	0.0547891	-0.109364	0.0374731	0.0789384	0.0512969	0.237766	0.00969101	0.0388057	0.0939708	0.160242	-0.0554156	0.198172	-0.195166	0.130785	0.107452	-0.0280286	-0.039407	0.0705649	0.0274888	-0.0878905	0.0900144	-0.048673	0.00157917	0.189492	-0.0510111	-0.00166658	-0.0373322	0.00976777	-0.00696403	0.039367	-0.0222127	0.0591348	0.144089	0.0104594	0.103129	0.118805	-0.0795091	-0.154137	0.07679	-0.0019632
discriminative	0.100276	0.207717	-0.0645831	-0.0183356	-0.0498069	-0.0560803	-0.0489391	-0.0864031	0.0360747	-0.275341	-0.160157	-0.0882775	-0.0065395	-0.129813	0.280539	-0.132091	0.0852102	-0.220701	-0.0692789	-0.0587594	0.132471	0.211339	0.0990857	-0.13429	0.0592617	0.0469689	0.134759	0.0650936	0.0247332	-0.0561714	-0.0365138	0.0350395	0.0113706	0.0443105	-0.0406597	0.017297	0.0471752	0.0954002	-0.0637715	0.115844	-0.0575063	0.0152703	0.0608704	-0.0643752	0.0304095	-0.0050518
disgust	-0.0782607	-0.111678	0.0468052	0.080207	-0.0165386	-0.0219707	0.0314349	-0.0691872	-0.109428	-0.15805	-0.101037	-0.170332	-0.0057726	-0.148829	-0.0184207	-0.0286337	0.0155836	-0.00724875	-0.173957	-0.145291	0.0152255	0.0896798	0.0408375	0.0737681	0.0529192	-0.0264656	-0.126886	-0.0111336	-0.0377595	0.0142284	0.0803543	0.0535704	-0.181559	-0.103588	0.0148871	-0.0148838	-0.108587	0.0552433	-0.07239	-0.0465915	0.105462	0.158123	0.156097	-0.2328	0.0626026	0.00159726
distance	-0.0632672	-0.141241	-0.0425325	-0.0775456	0.0387829	0.173146	-0.0436654	-0.14847	0.0169542	-0.034956	0.0267533	0.387076	-0.0354093	0.359058	-0.132701	0.0618978	-0.051286	0.11071	0.0488489	0.0329238	0.0176643	0.0463683	-0.0809455	0.0521656	-0.0210316	-0.069929	-0.00120176	-0.177022	-0.0201542	0.0227948	-0.0557002	-0.128174	0.103521	0.0556472	-0.127679	0.0234866	0.0449119	0.0295321	0.0602129	-0.0478271	0.0533545	-0.0137579	0.00348953	0.0382598	-0.0869589	0.0329039
distraction	-0.0426502	0.124459	-0.0539172	0.0141958	0.109953	-0.00776108	-0.0335155	0.164343	-0.135946	-0.0246249	-0.0233546	0.0112756	-0.0359056	0.0683588	0.0728992	0.188956	-0.159602	-0.0069728	0.0660581	-0.0140594	0.0279803	-0.00886981	-0.00996254	0.0700272	0.0660041	0.0288821	-0.0490021	0.151677	0.0314603	-0.0706072	-0.0359068	-0.164116	0.0256443	0.040855	0.00572802	-0.0758425	-0.0841469	0.0749389	0.0263482	-0.0450247	-0.000359961	-0.0114768	0.128409	-0.154912	-0.0929288	-0.0084184
distractor	0.0998498	0.0329358	-0.0882967	-0.0406106	-0.0185486	0.0234059	-0.0567956	-0.0188544	0.00034735	0.0567556	0.0514722	0.236383	-0.04738	0.211747	0.00625845	0.109407	-0.103994	0.143041	0.119821	0.110768	-0.0963594	-0.0707114	-0.155649	0.0718181	0.0310285	-0.108623	0.106106	-0.123063	0.0104192	0.239447	-0.0975665	0.051906	0.00412656	0.00438122	0.0455673	0.0300185	-0.115345	-0.022255	0.0589782	0.0464906	0.0357559	0.0731704	0.150431	0.0312776	0.0118902	-0.006297
distractors	-0.0044525	-0.0731967	-0.0392523	-0.0914431	-0.131392	0.106454	-0.0793129	-0.047932	-0.0643021	-0.0750771	-0.0105001	0.202865	-0.0591861	0.105174	-0.00520886	-0.0298113	-0.154926	0.0591819	0.0411374	0.0473093	-0.0404726	0.010522	-0.161145	0.0434734	0.0260345	-0.0539851	0.0513478	-0.174624	-0.0189763	0.116651	-0.0998071	0.0563071	-0.0925529	-0.0208505	-0.113745	0.0696327	-0.0866415	0.0816682	0.101788	0.0401825	0.0736981	0.0121774	0.117893	-0.0193847	-0.0171795	0.00984601
distress	-0.149396	-0.115732	0.0510355	-0.00523819	0.0114893	-0.0287328	0.0104037	0.0341566	-0.0609895	-0.0842342	-0.0259835	-0.127349	0.021098	-0.141463	-0.0209047	-0.0818258	0.0451588	0.090009	-0.0284172	-0.243539	0.0631273	0.0611478	-0.01818	0.0318583	-0.0105246	0.00984944	0.0699899	0.0360488	-0.141245	-0.0898621	0.152353	-0.0198131	0.00778759	-0.0503871	-0.00449772	-0.0406366	-0.0573501	0.00891626	-0.0182441	-0.0351352	-0.0668031	0.0422787	0.00905076	-0.12955	-0.0392148	0.00077688
dorsal attention	-0.127671	-0.0844583	-0.0650078	-0.083412	-0.00391265	0.0403926	-0.0797929	-0.0571446	0.0470297	0.0572453	-0.061547	0.219535	-0.0151329	0.23884	-0.0419382	0.0890224	-0.0750981	0.108578	0.0463735	0.0215659	0.15756	0.00222006	-0.0401856	-0.0745136	-0.130161	0.0462483	-0.0902378	-0.0912191	-0.0261111	-0.0238525	0.0809284	0.0984549	0.185525	-0.0145912	0.0109716	0.0169345	-0.0464601	-0.058409	0.0274611	0.0773236	-0.0487261	-0.0313613	0.0794052	0.0513972	0.0581828	-0.0648089
duration	0.0240843	0.0756544	-0.0011854	0.0206833	-0.10871	-0.0219931	0.0400674	-0.0170993	0.0877084	-0.0879813	-0.0078798	-0.186036	0.0858318	-0.0818402	0.0246432	0.00149438	0.123471	-0.144383	-0.102057	-0.03989	0.0763747	0.00284609	0.102401	-0.0806358	0.0432964	-0.0451803	-0.028344	0.0509389	-0.0606391	0.0421392	-0.00205777	0.124423	-0.0849829	0.00450347	0.0458821	0.0321193	0.10836	-0.00745901	0.0974395	0.154388	-0.0556144	-0.00571079	-0.0373868	-0.0885025	-0.000571732	0.0742902
early visual	-0.179218	-0.171773	-0.050226	-0.0856257	0.124582	0.1053	-0.0756288	-0.170025	0.052836	0.118972	0.120967	0.13772	-0.0150405	0.0550099	0.0125911	0.156715	0.110826	0.309856	-0.0275479	0.0894734	0.0656377	0.116434	-0.0523502	-0.0445029	0.0236096	-0.0341593	0.0745654	-0.108621	-0.0374684	0.2838	-0.0382403	0.0492364	-0.103719	0.0252801	-0.0110793	-0.00500567	-0.181208	0.1766	0.00205639	-0.0159939	0.181105	0.00222285	0.0383494	0.0106865	-0.0165532	0.0256638
eating	-0.109291	-0.036789	0.0665671	0.099124	0.125698	0.0918065	0.0810011	0.00881345	-0.0175644	-0.169283	-0.137385	-0.208194	0.0358225	-0.115898	-0.0188588	-0.0084382	0.00820704	-0.206974	-0.0173908	-0.161962	0.0945201	0.082877	-0.0262817	0.155512	-0.00226166	-0.0949264	-0.0121507	0.0108075	0.00497859	-0.0543575	0.181675	0.00125395	-0.18498	-0.07203	0.0175342	0.00832755	-0.016006	0.0411685	-0.0525824	-0.036266	-0.00114423	0.12052	0.0632659	-0.120795	0.0980079	-0.0658789
economic	-0.114251	-0.0172716	0.0460286	0.05619	-0.0570097	-0.0544622	0.0882695	0.133807	-0.0837272	-0.159624	-0.110236	-0.137713	0.00707633	-0.0950053	0.0857361	-0.0671059	0.0966005	-0.121626	-0.0553117	-0.118396	-0.0620483	0.0711847	-0.132845	0.0766934	-0.020015	0.00404394	0.0694916	0.133201	-0.00447094	-0.0405475	0.125662	-0.00783464	-0.0913414	-0.233823	0.0880966	-0.107315	-0.0452792	0.0153846	-0.0404153	-0.0598829	-0.102688	0.00617931	0.0256378	-0.0638537	0.0843559	-0.0710483
effort	0.249103	0.185746	0.00277067	-0.0100606	-0.126252	-0.0767404	0.00538458	0.0859259	-0.0343518	0.0196286	-0.064562	0.00353108	0.0300083	0.105544	0.137749	0.00193411	-0.0927407	-0.0892478	0.0236065	0.183979	-0.161742	-0.0549765	0.0355636	0.0226676	0.149982	-0.0508522	0.0823976	-0.0452316	0.0464516	-0.0558604	-0.0334198	-0.0113753	0.044287	0.0448592	-0.029593	-0.0298228	0.0294676	-0.0253817	0.0601037	-0.0638677	-0.112287	0.0383459	-0.0533461	0.0822841	0.0240942	-0.0320144
effortful	0.15227	0.0462019	-0.0499265	-0.0606085	-0.137779	-0.0743936	0.0072444	0.0751576	-0.0611806	-0.123922	0.0545193	-0.0182183	-0.03567	-0.105202	-0.0424624	-0.0531202	-0.0854147	-0.119793	-0.010015	0.0148979	-0.124859	-0.22278	0.0745385	0.0412129	0.10686	-0.0824325	0.0899273	0.110639	0.0109834	-0.0281997	0.0203232	-0.0860635	-0.106797	0.111466	0.184436	-0.0710768	0.010785	0.0241174	0.0353795	0.0598926	-0.170675	0.03532	-0.0874892	0.00053044	-0.0246861	0.00385662
emotion	-0.207487	-0.0901817	-0.0044488	0.0267717	-0.0137295	0.0429839	0.0422314	0.0171707	-0.141043	-0.189993	-0.0209859	-0.255626	0.026358	-0.272309	0.00907518	-0.0418359	0.0231998	-0.0623799	-0.0783764	-0.206861	0.027846	-0.0124263	-0.0171864	0.113314	-0.0393964	-0.058006	-0.197989	0.164999	-0.0334568	-0.184502	0.184795	0.0120149	-0.0614186	-0.121793	0.00549348	-0.0622616	-0.0267049	0.106084	-0.0756337	-0.0376429	0.0162325	0.0463151	0.0418937	-0.168295	-0.03387	-0.047395
emotion regulation	-0.0948714	-0.0956904	-0.0197149	0.0529515	-0.0134847	0.0175117	0.0318014	0.0517629	-0.152016	-0.195798	-0.076176	-0.222482	-0.00022	-0.151671	-0.0778341	-0.112084	-0.0749379	-0.0952446	0.0173966	-0.0333375	-0.0574896	-0.00223445	-0.0203336	0.0803988	-0.0901908	-0.0676262	-0.0574624	0.0984533	-0.0652789	-0.184762	0.135077	0.0591989	-0.0264476	-0.105464	0.080232	-0.0133468	-0.0525637	0.0397087	-0.0857693	-0.0828021	-0.0599304	0.0123332	0.0950821	-0.0914183	-0.0424777	-0.0630692
emotional	-0.223499	-0.0886645	0.0209449	0.01624	0.0408326	0.0552441	0.0284331	-0.00993172	-0.115322	-0.201983	-0.0480313	-0.290082	0.0247671	-0.277142	-0.0141371	-0.0123495	0.0271539	-0.0850934	-0.0982735	-0.190142	0.0271214	-0.0464649	0.0056547	0.116582	-0.0378148	-0.0269549	-0.194629	0.143915	-0.0187915	-0.155316	0.170775	0.0109423	-0.0658875	-0.115979	0.0352433	-0.0369313	-0.0633581	0.116142	-0.0574604	-0.0611981	0.02705	0.0558509	0.0398741	-0.128621	-0.0352924	-0.0049433
emotional faces	-0.252867	-0.0274751	0.0450054	0.0607332	0.0932045	0.117234	-0.0261001	-0.0792767	-0.0460641	-0.0144628	-0.0819408	-0.147693	0.00909815	-0.169316	0.0133563	-0.0064182	0.0635748	-0.00943676	0.00459459	-0.125839	0.0500531	-0.106017	-0.0544741	0.0991531	0.0208655	-0.109859	-0.0967652	0.095677	-0.0248129	-0.0679069	0.143369	0.00924964	-0.189132	-0.0867864	0.0472472	0.0900189	-0.0588163	0.0583885	-0.0569525	-0.0377343	0.0980681	0.0128191	0.00727707	-0.0967696	0.029145	-0.0221497
emotional information	-0.104589	-0.0352241	-0.0167618	-0.00551368	0.115735	0.147673	-0.0484133	-0.00909378	-0.110426	-0.144732	0.0304143	-0.166454	-0.0328743	-0.258041	-0.0346377	-0.0138342	0.0237205	-0.0449563	-0.0623227	-0.147558	0.0146103	-0.148282	-0.0870606	0.117846	-0.0540025	-0.0746981	-0.137619	0.0422075	-0.031409	-0.087494	0.0234469	0.013285	-0.120663	-0.04166	0.0926854	0.0660161	-0.0589482	-0.00374492	-0.0318282	-0.164131	0.0371465	0.0796986	0.0718435	-0.0782097	-0.0917512	0.017118
emotional neutral	-0.202006	-0.139406	-0.0623389	-0.0176783	-0.00374275	0.0772213	-0.0931793	0.0243271	-0.0524728	-0.0691385	0.0967951	-0.140112	0.072372	-0.172439	0.0607297	-0.0029719	-0.0392041	0.0848143	-0.0713508	-0.160946	0.0652278	-0.047444	-0.0215957	0.117576	-0.134421	-0.0462817	-0.152661	0.157274	-0.0349937	-0.0594935	0.14175	0.0645503	0.0991961	-0.0773275	-0.0988076	0.0137864	-0.0106416	0.138227	-0.0040116	-0.0466398	-0.0340289	0.0329979	-0.109772	-0.0695354	-0.0614146	-0.0235629
emotional responses	-0.170475	-0.0406888	-0.0007257	-0.00184571	-0.00847023	-0.0363265	0.00614535	0.207152	-0.125583	-0.162707	-0.0334828	-0.234192	-0.0084666	-0.235705	0.0199812	-0.0836233	-0.0467811	-0.0423453	-0.00884367	-0.089574	0.102736	-0.0305541	-0.0250121	0.0857121	-0.116385	0.00691198	-0.0202936	0.0701363	-0.10007	-0.16817	0.155368	0.0431094	0.0864373	0.0221275	0.0725411	-0.000797008	-0.0263994	0.0364654	-0.052258	-0.103278	-0.0854542	-0.0513757	0.0593204	-0.163729	0.0184155	0.109674
emotional stimuli	-0.183875	-0.133097	0.0470663	-0.00678761	0.0608788	0.0881361	0.00623687	0.0279772	-0.0720176	-0.131747	-0.0212013	-0.188911	0.0573732	-0.206614	-0.0171579	0.0360363	0.0726033	0.0534496	-0.103704	-0.0907001	0.0762693	-0.0516404	0.0248731	0.0853192	-0.0548701	-0.0484451	-0.12457	0.0833265	-0.0218765	-0.0953949	0.158782	-0.00639156	-0.0742237	-0.105026	0.0210914	-0.0184512	-0.0416036	0.13523	-0.0455474	-0.0086476	0.0349222	0.0796534	0.0220139	-0.174813	-0.0353504	-0.0211977
emotional valence	-0.12661	-0.150444	0.0623628	-0.0107024	0.107887	0.107842	0.0148263	-0.0275447	-0.106713	-0.112389	0.0695178	-0.218103	0.0447662	-0.172466	0.0996018	0.00135111	0.0212387	-0.099546	-0.0725472	-0.148181	0.0212838	-0.0201668	-0.0354086	0.107979	-0.00805501	-0.0603666	-0.217392	0.22081	0.0276712	-0.130454	0.145883	-0.00605917	0.00112904	-0.0574299	0.0374026	0.0231701	0.0813641	0.0580311	-0.0270382	0.0739071	-0.0376701	-0.0172914	-0.0638829	-0.0709329	0.000936047	0.00683066
emotions	-0.154291	-0.041797	-0.0438139	0.0688556	0.00684787	-0.0396126	-0.00450274	0.0488695	-0.122997	-0.219665	0.0135222	-0.297638	-0.0042451	-0.274039	-0.0107149	-0.0670994	0.00545877	-0.0736596	-0.0918056	-0.197056	0.0631401	-0.0345199	0.0453365	0.118212	-0.0336657	-0.0804366	-0.127449	0.190692	-0.029607	-0.153465	0.141456	0.0075631	-0.070346	-0.0586524	-0.0166686	-0.00500251	0.000720158	0.121507	-0.0424767	-0.033949	0.0114482	0.0545494	0.012879	-0.129553	-0.0475268	0.0116875
empathic	-0.0841168	-0.0391491	0.00936476	-0.00927585	-0.114034	-0.131639	-0.0707986	0.008719	-0.0555842	-0.179677	-0.0434097	-0.108065	-0.0300651	-0.21988	-0.0937194	-0.0930595	0.07565	0.0792539	-0.119831	-0.0327926	-0.0603445	-0.0640375	0.210578	0.00033207	0.0242717	0.0678843	-0.0531831	-0.0661969	-0.0826833	-0.00103223	0.0824467	-0.00730712	-0.0948318	0.037383	0.131529	-0.0288476	-0.151313	0.0563996	-0.0778381	4.26801e-05	-0.00832059	0.0143191	0.0354213	-0.147206	-0.0631637	0.0485907
empathy	-0.0186027	0.108386	0.00197786	-0.0190455	-0.157068	-0.19215	-0.0516552	0.0361405	-0.110448	-0.226954	0.0332759	-0.164232	-0.0064337	-0.201078	-0.150488	-0.0369753	-0.0102228	0.0333136	-0.103941	-0.0471574	-0.0697835	-0.126227	0.221858	-0.047469	-0.0425107	-0.0217349	0.00102542	-0.118636	-0.145643	0.0198465	0.0289461	0.0387397	0.00779989	-0.013519	0.0238731	-0.0516551	-0.20346	0.072541	-0.0330468	-0.0776347	0.0397458	0.0367828	-0.0118775	-0.11733	-0.0864642	0.0791738
empirical	-0.170582	-0.045918	-0.10611	-0.0775004	0.0192155	0.089743	-0.0195513	-0.180326	-0.0888558	-0.0226328	0.0119344	0.0601098	0.00586385	0.0821848	-0.189097	0.0964361	-0.0936243	0.00108826	-0.00805071	0.110672	-0.0578398	-0.107209	-0.00956359	-0.00950737	-0.0589813	0.0766453	-0.0235607	-0.205611	-0.0780716	0.115213	0.0964588	-0.058789	-0.124766	-0.0288333	0.119313	0.022332	-0.119981	-0.0363411	0.0777693	-0.0757971	0.156824	0.046612	0.099354	0.0932169	-0.0899528	0.0493253
encode	0.0144276	0.282664	-0.0531242	-0.1636	0.148461	0.181468	0.0572157	-0.176119	-0.0027993	0.0651942	-0.0049234	0.0814894	-0.0019672	0.129239	0.0686383	-0.0705058	0.0729562	0.0105509	-0.0345762	-0.0150614	0.00343887	0.248868	-0.0108675	-0.0264434	0.101339	-0.0932586	-0.137438	-0.0598157	-0.00967007	0.0624985	-0.0867391	-0.0225271	-0.0497867	-0.125385	-0.0785842	0.0133503	0.0212087	0.00408557	-0.0313232	0.126522	0.08176	0.00765739	-0.0526759	0.019444	0.00375479	-0.0981685
encoded	-0.191909	-0.142406	0.0263062	-0.00297194	0.285163	0.259974	-0.0242776	-0.0801462	0.00899543	0.0639285	-0.0686669	0.274386	-0.048645	0.0434253	-0.0544338	-0.0551661	-0.0367133	0.042097	0.0422365	0.0451656	-0.118602	0.0710812	-0.226828	0.0275679	-0.0476075	-0.0230414	-0.155993	-0.0783902	-0.00706186	0.0715476	-0.00706713	-0.102905	0.0270322	-0.12026	0.0894085	0.0129179	-0.0204647	0.0459233	-0.0332713	-0.0331978	0.0952485	-0.0173768	0.0800938	0.0920744	-0.0201915	-0.0688554
encoding	-0.0866022	-0.121617	-0.0258008	-0.0407691	0.32896	0.422511	0.0690208	-0.0674027	-0.0333919	0.027988	-0.03911	0.133377	-0.0312584	0.0353243	-0.0093241	0.0526852	-0.0526242	-0.0266856	0.144714	0.0536705	-0.0840622	0.0370476	-0.140615	0.0241618	-0.0452693	-0.0817896	-0.434097	0.0161896	0.0170248	0.00831492	-0.164392	-0.0331745	0.169329	-0.109629	-0.159483	0.0261171	-0.0207836	0.0708826	-0.0067239	-0.0295273	0.115547	-0.0403003	0.0657037	0.0830149	-0.0647787	-0.0418314
encoding retrieval	-0.0776155	-0.128144	-0.0696	-0.0228674	0.213614	0.312538	0.122499	-0.0316925	-0.0691525	-0.0543031	0.00281824	0.0565622	-0.0131274	-0.0773112	0.00775011	0.0357958	-0.142997	-0.0315202	0.0894418	-0.0321036	-0.0732672	0.0466739	-0.144363	0.00811539	-0.063951	-0.0327577	-0.383343	0.0450629	-0.0331147	-0.120347	-0.108579	-0.0597487	0.110066	-0.0665908	-0.169757	-0.0329298	0.0620259	0.0420037	-0.0065805	-0.0621523	0.122356	-0.00368148	0.129252	0.0662801	0.0341158	-0.0113527
endogenous	-0.0239986	0.179676	0.0142951	-0.0396841	-0.0861121	-0.0558945	0.0128891	0.0884988	-0.0038169	0.281008	-0.132875	0.0520042	0.0550229	0.231114	0.0193035	0.077032	-0.16567	-0.0548575	-0.0719477	-0.0044442	0.0398938	0.0736368	-0.0331009	0.0114853	0.111449	0.0828868	0.113425	0.0132271	-0.116297	0.0348141	-0.00896762	0.0711195	-0.0522897	-0.136792	0.0739539	0.0213765	-0.00508824	-0.070803	0.0555902	-0.00393828	-0.0101142	-0.0602964	0.106934	0.022284	0.0414313	-0.08364
episodic	-0.213913	-0.266895	-0.04788	0.000613928	0.266719	0.331361	0.0635118	0.14941	-0.0612153	-0.0603378	-0.0045319	0.0741775	-0.0161358	-0.115694	-0.0109663	0.0431124	-0.0244544	-0.0085042	0.119	-0.0891334	0.0110959	0.0150747	-0.0819799	0.0139558	-0.131984	0.0592374	-0.302262	0.0389803	-0.0823473	-0.159982	-0.0513096	-0.0797153	0.297903	-0.0151186	-0.185692	-0.0923944	-0.0574516	-0.0550959	-0.0397967	-0.0580911	0.00651551	-0.016946	0.0807286	0.0923591	0.0122565	0.0260818
episodic memory	-0.206062	-0.222717	-0.0542818	-0.00863236	0.299259	0.372688	0.0538848	0.125671	-0.0439723	-0.0803589	-0.0251941	0.0837156	-0.0029626	-0.106052	0.0142844	0.0614062	0.0104064	-0.0467259	0.137643	-0.0536716	0.0188702	-0.0065485	-0.0749942	0.0228031	-0.11255	0.0399934	-0.319156	0.0379314	-0.0698133	-0.13751	-0.0736796	-0.0863644	0.28745	-0.0168955	-0.177912	-0.0815979	-0.0472944	-0.0544498	-0.0429837	-0.0618185	0.012219	-0.0255655	0.08032	0.126572	0.00646041	0.0356957
error	-0.118885	0.0645127	0.114779	0.0916166	-0.16174	-0.0578375	0.0259429	0.127589	0.0232427	-0.0003218	-0.221026	0.00055861	0.0111811	-0.0030475	-0.026077	0.0162719	-0.107165	-0.0728817	0.0981579	0.171749	-0.119179	-0.104864	-0.0746424	0.0497254	-0.105536	-0.0290661	0.202307	-0.0909314	-0.0188469	-0.0666514	0.113256	0.0574687	-0.0816287	-0.0853521	0.103968	0.0227436	0.0285393	-0.0314959	0.0606351	-0.0737321	-0.0316385	0.0193211	0.0962761	-0.088171	-0.0413335	0.119612
errors	-0.159846	0.0383729	0.119832	0.0566903	-0.15559	-0.012679	0.0468029	0.168363	-0.0642465	0.00357108	-0.237289	0.00215292	0.0494252	-0.0974922	-0.0867895	0.0614862	-0.0668823	-0.0623409	0.0802267	0.104555	-0.103791	-0.0680496	-0.0172382	0.0470653	-0.0486066	-0.0684612	0.105624	-0.109084	-8.99497e-05	-0.00312593	0.174875	0.0430864	-0.0683835	-0.108165	0.128312	-0.0266043	0.027959	0.0351719	0.0768648	-0.130775	-0.00991517	0.0169647	0.0252812	-0.113519	-0.0217392	0.0677119
estimation	-0.0999895	-0.0116669	0.0211637	-0.00469406	-0.0405545	-0.0780509	0.0273594	-0.135628	-0.0159901	-0.0483586	-0.0733838	0.0114097	0.0298623	-0.205928	0.0512097	-0.1061	-0.0826936	0.0862936	-0.10427	-0.0290116	0.0238108	0.0957942	-0.026894	0.0620047	-0.0426637	-0.037426	0.0880199	-0.0542238	-0.0607696	-0.023082	0.161938	0.00696692	-0.0237453	-0.118733	0.0606251	-0.105634	0.0204722	0.0494637	-0.120647	0.0677092	-0.0388696	-0.0173866	0.0738313	-0.0383481	-0.00728313	0.0528711
executive control	-0.0117536	-0.0255773	-0.0694488	-0.0200683	0.00273458	-0.00259091	-0.0489036	0.222479	-0.0390711	0.130905	-0.0393783	0.252168	-0.057137	0.0948356	-0.0255039	0.121948	-0.093599	-0.116285	0.271894	0.182371	-0.0830312	-0.0975697	-0.140413	0.159046	-0.151238	0.0376708	0.00808296	-0.104641	-0.131995	0.0253649	0.0484668	-0.0228312	-0.00535707	0.0410207	0.0273663	-0.0408294	0.0524814	-0.0178425	-0.0141087	-0.135195	-0.0288595	-0.0552896	0.0791762	0.162553	-0.0522767	-0.0668169
executive function	-0.0623769	-0.0028614	-0.0395743	0.0532559	0.0255292	0.0284623	-0.0106268	0.0360754	-0.0927885	0.0653685	-0.171396	0.157289	0.0335476	0.0681825	-0.103612	0.0626026	-0.078636	-0.0515395	0.275249	0.0766336	-0.148387	-0.142065	-0.174019	0.104873	-0.197804	0.0728023	0.0423095	0.0268635	-0.0286998	-0.109978	0.105096	-0.0659651	0.0406636	-0.0236534	0.0652643	0.00720381	-0.00155753	-0.0601463	-0.0156457	-0.121262	-0.0404376	-0.0580037	0.101557	0.036932	-0.0260592	0.0149204
executive functions	0.069623	0.0248628	0.0687499	0.0326024	-0.159956	-0.0528283	0.0461704	0.165404	-0.124968	0.0955155	-0.111799	0.0856865	0.00676028	0.151093	-0.0251174	-0.0691038	-0.160005	-0.0557086	0.161916	0.125829	-0.164764	-0.109701	-0.0933769	0.114801	-0.0862613	-0.0547632	0.124059	-0.0522259	0.0492559	-0.0752595	0.11054	0.0262677	-0.0157674	0.00725117	0.120186	-0.00406784	0.0876776	-0.0148766	0.0628311	-0.177054	-0.10487	0.0158739	0.0244752	0.091224	-0.0100252	0.0379147
expectancy	0.00603648	0.0483338	-0.0099718	0.0141999	-0.110714	-0.118936	0.073509	0.0622222	-0.187107	-0.0506304	-0.136545	0.0299134	-0.0007079	-0.0140733	-0.0443011	0.0932642	-0.137105	-0.214785	0.0306275	0.0929038	-0.0766029	-0.134557	-0.00175194	0.127375	-0.0899404	-0.0279432	0.0315834	-0.112683	0.0442229	-0.090591	0.011237	-0.00389497	-0.00666062	-0.0543588	-0.0181621	-0.00706876	-0.0171179	-0.0574284	0.0486657	-0.106448	0.0659659	-0.040838	-0.0368485	0.056929	-0.0498198	0.0735823
expectation	0.0968433	0.0853896	0.138594	0.174525	-0.160951	-0.0484277	0.136592	-0.101635	-0.0552451	-0.0459173	-0.0883461	-0.0817232	0.00538099	-0.0042786	0.0448134	-0.0489066	-0.0987018	-0.175768	-0.151453	-0.0523153	0.00474195	0.105506	0.011152	0.139214	0.0920587	-0.0178194	0.0804866	0.0174336	0.0438449	-0.0169971	0.0195826	0.11274	-0.132249	-0.183263	0.0470306	-0.0521305	-0.0018477	0.0350471	0.046907	0.0344331	0.0310723	0.118485	0.0411143	-0.119996	-0.00485509	-0.0609346
expectations	-0.0061166	0.0330711	0.0416131	0.0317515	-0.0339139	-0.0791953	0.0801611	-0.0676602	-0.0653876	-0.208115	0.0443158	-0.108267	-0.0170705	-0.0111905	0.195754	-0.0663582	-0.0380133	-0.0347359	-0.165985	-0.192278	-0.108302	0.0920295	-0.0216467	0.0408781	0.0546277	0.00270201	-0.0311226	-0.0210992	0.0628937	0.0217295	0.0513659	0.0504425	-0.0364563	-0.183835	0.0287543	-0.0802743	-0.0825981	-0.110849	0.0563328	-0.052308	-0.0378209	0.0968685	-0.0225317	-0.141948	0.00881761	-0.0391593
expected	0.288862	0.221791	0.20998	0.0833289	-0.0549348	0.0221653	0.0816407	0.06703	0.0822388	-0.0841523	-0.146316	-0.0989611	0.0406047	-0.0342496	0.104571	-0.135829	-0.0535525	-0.139189	-0.190956	-0.0037273	-0.000552675	0.0419098	0.0893019	-0.0754323	0.131283	-0.0099649	0.064845	-0.0928776	0.0971921	-0.0421185	0.0507364	0.1105	-0.0464558	-0.0929071	0.113816	-0.0738665	0.0684919	-0.0122904	0.0109441	-0.0386571	-0.0782141	0.0448093	-0.015358	-0.0803315	0.00793454	0.0356981
explicit	-0.0008867	-0.302579	-0.0323037	-0.0856038	0.115669	-0.00583852	0.0049675	-0.0401176	-0.0566011	-0.0069272	0.167612	-0.0738496	-0.0294052	-0.050176	-0.175427	0.0219862	-0.0341246	0.0568865	0.0231071	-0.0134529	-0.157295	-0.127802	-0.0382852	0.0694888	-0.100455	-0.0254564	0.0648693	0.048376	-0.0236022	0.0299116	-0.0114885	-0.0599153	-0.0210296	0.00499043	0.0608147	0.0182914	0.00128332	0.0436389	0.0194162	0.00126007	0.06026	-0.0123477	-0.0518056	-0.0029476	-0.11104	-0.0615932
exploration	0.0676378	0.185828	0.00569308	9.79819e-05	-0.0226224	0.0404095	-0.0542448	-0.110334	0.0793352	0.258778	0.0465507	0.0689029	-0.0456615	0.185232	0.0480658	-0.0868393	0.0165257	0.0688252	0.0371772	0.0245845	0.111427	0.12928	0.0184653	-0.118653	0.0478163	0.0200887	0.112903	0.0203586	-0.0324902	0.0703782	-0.0188255	0.0858016	-0.100138	0.0663909	0.0292679	0.0549106	-0.0189087	0.046019	0.0497989	0.110708	0.0532328	0.0687192	-0.0311296	-0.0497941	0.0314015	-0.0870138
expression	-0.182212	-0.0416309	-0.0297431	0.0627836	0.0923566	0.167572	-0.033308	-0.146817	0.00650809	-0.0799682	-0.0100834	-0.23181	-0.0161898	-0.130918	0.0496479	0.0474901	0.080951	0.127487	-0.0955604	-0.114089	0.0964945	0.132873	0.0925375	0.00655558	0.0310768	-0.113791	-0.213973	0.0799525	-0.00457886	0.0590611	0.0300145	0.0395577	-0.0730854	-0.0271139	-0.0148603	-0.0304681	-0.0122606	0.0586374	-0.0548408	-0.0801791	0.0584021	0.166619	0.0422906	-0.147803	0.00137208	0.0178503
expressions	-0.179364	-0.0641565	0.0497386	0.0414682	0.0575299	0.0506052	0.00324984	-0.0946815	-0.0238587	-0.0262737	0.109785	-0.219202	0.0325401	-0.204924	-0.0426702	0.0607405	0.0256942	0.110629	-0.0791785	-0.0982257	-0.0270028	-0.106555	0.0610735	0.0349392	0.010503	-0.0731069	-0.224718	-0.0079133	-0.0606069	0.0103238	0.0197871	-0.0153383	-0.123355	-0.0824848	0.0333515	-0.0281598	-0.14135	0.107104	-0.0438796	-0.0493695	0.032948	0.0398938	-0.00852805	-0.143801	-0.0984099	0.00521994
external	-0.0798535	0.0124919	0.083528	0.0680025	0.00951494	-0.0407453	0.00285206	0.20118	-0.0342511	-0.0714744	-0.0569011	-0.0646637	-0.0510958	0.013479	0.073092	-0.20323	-0.0327121	-0.058345	-0.0926741	-0.171178	0.0857082	0.0761352	0.123321	-0.0184415	0.0116264	0.091632	0.0661199	0.197469	-0.0842868	-0.103437	0.16326	0.10277	0.129574	0.0346923	0.0539848	-0.104589	0.15341	-0.0806754	0.0173812	0.0228074	-0.148258	0.0696746	-0.0719098	0.00288656	0.0688194	-0.0662657
eye	-0.0114863	0.0803563	0.00808699	-0.0259524	0.0110302	0.00249797	-0.0325816	-0.0657715	0.0166997	0.524201	0.0141933	0.198333	0.0228272	0.360573	0.0273834	0.0983136	-0.0291897	0.228872	-0.0893162	0.141624	0.0183615	0.0360636	-0.0372533	-0.0126048	0.0767494	0.0232851	0.0419511	-0.10087	-0.0158789	0.11562	-0.0889855	0.14999	-0.0578133	0.0179136	0.0377873	0.0666107	-0.0753164	0.0866524	-0.0198988	-0.0062416	0.0442272	-0.0299892	0.0424283	0.0264586	-0.0660045	-0.0415604
eye field	0.0732272	0.161493	-0.0432348	-0.0566542	-0.0297724	-0.12701	-0.0628759	0.0465496	0.0305421	0.548739	-0.0195388	0.233935	-0.0039765	0.256551	-0.0295663	0.0241353	-0.034419	0.114045	-0.0458069	0.140055	-0.0330799	0.0573821	-0.0749672	0.0481326	0.0457955	0.0658347	0.169189	-0.0457592	-0.0243719	0.0663779	-0.0197787	0.0963385	-0.0692287	0.0193782	0.00979145	0.0493951	-0.0365712	0.0855832	-0.0028441	0.0148701	0.0446461	-0.041149	0.0222035	0.0467699	-0.0514421	-0.0042582
eye fields	0.0306402	0.0996729	0.0197499	-0.0488695	-0.0216651	-0.0363942	-0.0350154	0.0381674	0.00201757	0.519886	-0.018022	0.262017	0.014546	0.402965	0.0265668	0.073187	-0.0802065	0.135242	-0.100379	0.16949	-0.0157437	0.00992095	-0.0697417	-0.0406957	0.072198	0.0808887	0.0966225	-0.0837876	0.0194719	0.00176045	-0.0656161	0.163438	-0.00505948	0.0167568	0.0303725	0.0695667	-0.0620744	0.0615755	-0.0073006	-0.00497245	-0.0229806	-0.0258272	0.0887196	0.0710109	-0.0426591	-0.0200157
eye movement	-0.0890206	0.00952353	0.0398076	-0.022997	0.0282769	0.0166873	0.0226878	-0.0502975	0.0775785	0.400276	0.00940836	-0.0368499	0.0753814	0.19397	0.0953599	0.119388	-0.0637673	0.212271	-0.12934	0.127735	0.0616044	0.00128152	-0.0149952	-0.0360686	0.0403857	0.0486449	0.0481602	-0.0596197	0.0168232	0.00914615	-0.0663782	0.105262	-0.0170624	0.0326468	0.0278716	0.0705902	0.0303489	-0.000357472	-0.0335574	-0.0412059	0.0511141	-0.07067	0.0952128	-0.0238895	-0.0445193	-0.0237651
eye movements	0.00723158	0.0334858	0.0448051	-0.00130159	0.0492658	0.0196669	-0.0428497	-0.124137	0.0222103	0.425526	0.0688095	0.219093	0.00568088	0.388801	0.0017215	0.0917985	-0.0433981	0.198694	-0.090231	0.112295	0.0177396	-0.00560138	-0.0521174	-0.00313948	0.0930461	-0.00661422	0.0390421	-0.0968368	0.0144066	0.137536	-0.0699144	0.16874	-0.0514765	0.0181609	0.0437345	0.0747605	-0.0638174	0.0988237	-0.0168168	0.0101348	0.0416109	-0.0560076	0.0333948	0.0404148	-0.0715052	-0.0744715
eyes	-0.169236	-0.119151	0.0256693	-0.0593681	0.103772	0.161181	-0.0582634	-0.222351	0.097924	0.202834	0.134662	0.0365424	0.00457227	0.157797	0.109817	0.139364	0.0447242	0.274312	-0.104898	0.0645663	0.0867981	-0.0235614	0.0107118	-0.0856119	0.00145916	-0.105054	0.0752554	-0.0803645	-0.0325872	0.22384	-0.111899	0.148483	-0.00592627	0.0892034	0.0406548	0.060941	-0.0849701	0.0617914	-0.119363	0.0162828	0.0748768	-0.0074888	-0.017985	0.0297058	-0.0327723	-0.0415702
face	-0.253485	-0.119105	-0.04288	-0.0551008	0.154107	0.217581	-0.0238987	-0.224686	-0.0376655	0.0135571	0.0625556	-0.104853	-0.0328716	-0.108886	-0.0111665	0.170123	0.0216836	0.160324	0.0303674	-0.0811517	0.0168536	-0.0134412	0.0120731	-0.00964602	0.0310419	-0.0855935	-0.306688	-0.0721248	-0.0214518	0.269849	-0.0411597	-0.057664	-0.122926	-0.0360969	-0.00635272	-0.0128218	-0.114132	0.0527406	-0.0120041	-0.0202765	0.199096	0.0473627	-0.0206042	-0.06984	-0.0417315	-0.0348948
face recognition	-0.277699	-0.1551	-0.0223637	-0.0436156	0.0815571	0.250154	-0.0681467	-0.140057	-0.011205	-0.0166675	0.0455467	-0.110934	-0.0026392	-0.0287061	0.0171191	0.136647	-0.0155735	0.0853195	0.0676392	-0.0758524	0.0970227	0.0398058	0.0548085	-0.00184197	0.0148175	-0.0326591	-0.233302	-0.0910162	0.000156603	0.238062	-0.0268245	-0.0236878	-0.0827878	0.00968728	-0.0342054	-0.0343439	-0.0239279	0.0388573	0.0123604	-0.0428904	0.247949	0.0826797	-0.06473	-0.0206611	0.0323365	-0.0399881
face stimuli	-0.212758	-0.0980816	-0.0686896	-0.082639	0.138412	0.0898956	0.0137766	-0.141183	-0.0768837	0.0401344	0.117494	-0.124829	-0.0020576	-0.0907748	-0.0255669	0.08288	0.0307602	0.159548	-0.034387	-0.102078	0.0911513	0.0497616	0.0525149	0.024734	0.0653158	-0.103129	-0.161019	-0.0925357	-0.0110748	0.207245	0.0845472	-0.0180626	-0.140653	-0.0774572	-0.0221167	0.0750317	-0.0792632	0.0727791	-0.0067034	-0.0858933	0.213889	0.0746041	-0.0758599	-0.117079	-0.0221965	-0.0605453
faces	-0.292973	-0.169948	-0.0229447	-0.00948094	0.157826	0.245209	-0.00661811	-0.176085	-0.0552462	-0.0283225	0.0142842	-0.132502	-0.0166195	-0.127929	-0.00791079	0.139501	0.0370238	0.124348	0.0125066	-0.105679	0.0345175	0.00260208	-0.00743428	0.0349174	0.013388	-0.0895394	-0.306206	-0.0414671	-0.0247365	0.181918	-0.035142	-0.0302006	-0.123322	-0.0715668	-0.000365046	-0.0239814	-0.0838019	0.0840274	-0.0373956	-0.0381326	0.164996	0.0665868	0.0100237	-0.0748045	-0.0167063	-0.0451799
facial	-0.207283	-0.060334	0.00331593	0.0204862	0.0435348	0.0625801	-0.0133658	-0.0356057	-0.0367719	-0.0813962	0.0765413	-0.269147	0.0146491	-0.197549	-0.00711018	0.106531	0.0230788	0.123362	-0.105463	-0.135263	0.0534404	-0.0270368	0.0687646	0.0275057	0.0143382	-0.0657833	-0.216528	0.044796	-0.0410109	0.0320391	0.0404688	-0.0103133	-0.130619	-0.066782	0.0463039	-0.0342476	-0.102656	0.0858169	-0.0440822	-0.0557469	0.0658783	0.0633496	-0.031172	-0.160848	-0.0828703	0.0184209
facial expression	-0.115676	0.079169	-0.0650093	0.0169152	0.0670399	0.0578112	-0.0807312	-0.18894	0.00765962	-0.114388	0.0616406	-0.20392	0.0147593	-0.0839395	0.0348387	0.0709121	0.0612294	0.172614	-0.140747	-0.0866232	0.0723484	0.0627631	0.0935774	0.0217376	0.0782692	-0.0922825	-0.177538	0.0258379	-0.0348414	0.0637099	-0.0141258	0.011887	-0.0941369	-0.012458	0.0265858	-0.00749773	0.0075731	0.102781	-0.0656542	-0.0655677	0.0927054	0.175432	-0.0219485	-0.12474	0.0244794	0.0494974
facial expressions	-0.16976	-0.0363615	0.0445449	0.0473352	0.0462503	0.0515808	-0.00891641	-0.0664376	-0.0046869	-0.0565047	0.0799354	-0.222461	0.021721	-0.162518	-0.011307	0.068079	0.0319845	0.135327	-0.0808028	-0.090612	-0.00142169	-0.0703272	0.0793527	0.0345173	0.00471166	-0.0509265	-0.199321	0.017962	-0.0472197	0.0049199	-0.00365796	0.024325	-0.128087	-0.0972257	0.0276275	-0.0620852	-0.157248	0.13167	-0.040212	-0.0562133	0.0402343	0.0457128	-0.00242817	-0.151423	-0.110224	-0.0074757
familiar	-0.070185	-0.217045	-0.0420155	-0.0716665	0.134193	0.157972	-0.0460544	-0.0857132	-0.109987	0.0503541	0.0491382	0.143161	-0.0292908	0.0379953	-0.0617916	0.158354	-0.0964505	0.0422767	0.128575	-0.0692344	-0.016318	0.0234288	0.0489488	-0.0233586	-0.0464207	0.0148211	-0.317402	-0.174485	-0.0333172	0.187745	-0.0139942	-0.0321268	0.182642	0.079712	-0.0891034	-0.0507197	-0.20229	-0.0122554	0.056652	0.0207331	0.139358	0.0256916	0.0341349	0.0548075	0.0404766	0.0562281
familiarity	-0.0567927	-0.25607	-0.12312	-0.105722	0.203486	0.197327	-0.0584302	0.0820644	-0.104857	0.0624969	0.0614424	0.138037	-0.0284887	0.0867225	0.00388739	0.0628613	-0.0667996	0.0110589	0.0652162	-0.0991142	0.00665324	0.0300317	-0.0907978	-0.0142748	-0.0154494	0.037279	-0.288863	-0.0999677	-0.0568045	0.0401765	-0.0452996	-0.0991389	0.192097	-3.62579e-05	-0.0125574	-0.00685058	-0.115055	0.0265696	-0.0013626	0.027354	0.0348968	-0.0213584	0.0337776	0.0586812	0.0100335	0.0420105
fear	-0.215069	-0.0987667	0.0393016	0.0882058	0.023876	0.0835554	0.0528905	-0.050092	-0.0845707	-0.16701	-0.0216726	-0.231158	0.0258871	-0.200245	0.066946	-0.0334994	0.000610848	-0.0829922	-0.0807375	-0.161498	0.028623	0.0444678	0.0130444	0.0794684	0.0141606	-0.0942517	-0.187568	0.154746	-0.0501698	-0.109398	0.166567	0.0359278	-0.101978	-0.105995	-0.00243992	-0.0362626	-0.0195925	0.0973858	-0.0748931	-0.0564637	0.00991491	0.116086	0.0887664	-0.192057	0.0559033	-0.0340148
fearful	-0.200144	-0.079336	0.0147921	0.0185864	0.091375	0.122456	0.0171408	-0.0781671	-0.0592432	-0.0691389	-0.0020708	-0.166893	0.0506541	-0.145171	0.0250056	0.0152082	0.0216584	-0.0125592	-0.0474606	-0.107515	0.0494937	0.00596966	0.0125588	0.0638941	0.0483443	-0.115806	-0.232397	0.105313	0.00350675	-0.0626532	0.122781	0.00229334	-0.0970257	-0.104974	-0.0266327	-0.0123761	-0.040814	0.145336	-0.0555753	-0.0601807	0.0728841	0.0552555	0.0115384	-0.130594	-0.0180002	-0.0179035
fearful faces	-0.20602	-0.072196	0.00802862	0.00750604	0.0633091	0.158342	0.00142431	-0.0309336	-0.0231216	-0.0172244	-0.0376384	-0.129827	0.0392974	-0.0737766	0.0462183	0.0494541	0.039623	-0.0246061	-0.0272044	-0.0897297	0.0522005	0.026384	0.04159	0.0735741	0.0734592	-0.0832805	-0.174011	0.0953096	0.0319353	-0.07083	0.0646821	0.0066003	-0.0507226	-0.0962519	-0.0366924	-0.0384569	0.0287614	0.124473	-0.0356585	-0.0201722	0.113385	0.0893116	0.0290185	-0.128348	0.0116105	-0.009787
feedback	0.241227	0.324764	0.210582	0.0907766	-0.187935	-0.126483	0.128289	7.38617e-05	0.0535668	-0.0346295	-0.0694596	-0.0723693	0.0476118	-0.0436113	0.121448	-0.12113	-0.0591667	-0.155879	-0.200975	0.0297248	-0.0045539	-0.0107469	0.0593728	-0.148689	0.105394	-0.0325569	0.177313	0.0458116	0.0618184	0.00865542	-0.0271792	0.0820376	-0.0423171	-0.0927094	0.0618254	0.0524083	0.104272	-0.0798008	-0.0072669	0.0842828	-0.0257264	0.0177034	-0.0617101	-0.106569	0.0654041	0.0607619
feeling	0.0383329	0.129289	0.00943618	-0.0500393	-0.0159007	-0.0813446	0.0513749	0.0129997	-0.0032842	-0.292207	-0.100199	-0.0805815	-0.0305612	-0.165321	0.113666	-0.165518	0.160936	-0.0267684	-0.142464	-0.0226003	-0.0557613	0.0692126	0.116819	0.0163897	-0.0179016	0.148407	-0.00714505	-0.0203461	0.027653	-0.0628079	-0.0622717	0.127873	0.0128112	-0.0383	-0.027972	-0.0254881	0.0317464	0.100439	-0.135541	-0.0851235	-0.0201735	0.0176977	-0.0763081	-0.184796	-0.0176194	0.117113
feelings	-0.107207	-0.0274836	0.034943	0.0415664	-0.0410478	-0.0600352	0.0346388	0.0563444	-0.034981	-0.1918	-0.0592465	-0.1976	0.0639378	-0.225114	-0.0427681	-0.144047	0.129661	-0.0471932	-0.184805	-0.0824559	0.0033999	-0.00787179	0.0860815	-0.0091777	-0.0230992	0.213018	-0.0743916	0.0542685	0.0173502	-0.116812	0.178038	0.130966	0.0964636	-0.0904029	-0.0187225	-0.111173	-0.089729	0.0722708	-0.0169932	0.0232652	-0.0783666	0.040586	-0.016524	-0.119199	-0.018049	-0.0075706
finger	0.329658	0.286842	0.133274	0.102165	-0.152648	-0.157216	0.00368528	0.0861318	0.31574	0.134352	-0.163598	0.0810255	0.0319621	0.208461	0.0656862	-0.025013	-0.0244154	-0.137475	-0.131612	0.139041	-0.00754172	0.0114917	0.245614	-0.192705	0.188644	-0.0481834	0.116363	-0.077495	0.105152	0.0357861	-0.0850755	0.132603	-0.0209487	0.100608	-0.00113111	0.0728669	0.0748216	0.020256	0.0575665	0.0944976	0.0157077	0.0132936	-0.023608	0.0776826	0.0435794	0.0299181
finger movements	0.215661	0.226144	0.123188	0.128395	-0.102596	-0.175171	-0.0277863	0.110954	0.215979	0.218222	-0.197804	0.158427	0.0122003	0.29729	-0.0795019	-0.0155474	-0.0578369	-0.146933	-0.0603981	0.130851	-0.0325961	-0.0211898	0.250057	-0.11582	0.142943	-0.0276231	0.0858255	-0.118487	0.0739318	0.0518752	-0.060447	0.118927	-0.0325377	0.11347	-0.00930744	0.0568063	0.0432996	0.0295776	0.0683548	0.0418382	0.0399334	0.00772441	-0.0162632	0.107246	-0.0109686	0.0214215
finger tapping	0.363032	0.301125	0.172366	0.158329	-0.179715	-0.142524	0.0436008	0.131689	0.233779	0.113725	-0.147297	0.0550992	0.0318255	0.124977	0.0496915	-0.0174318	-0.0799488	-0.119814	-0.118392	0.176498	-0.0432153	0.0355641	0.194284	-0.139401	0.166805	-0.0644509	0.107043	-0.0468388	0.0410929	0.0217965	-0.0466998	0.122083	0.0188952	0.114613	0.013475	0.0873263	0.0753881	-0.00177766	0.109117	0.105309	-0.0413306	0.0744765	-0.0152967	0.0533388	0.00835829	0.0878416
flexibility	0.0159607	-0.0219623	-0.002422	0.0351724	-0.0532664	0.00324128	0.0258467	0.0872846	0.112316	0.147893	-0.165763	0.336505	0.0284752	-0.0147618	-0.157975	-0.0403455	-0.00192187	-0.00435959	0.123954	0.00465618	0.0252319	-0.148996	-0.0124337	0.039832	0.0481487	0.06405	0.0689958	-0.162448	-0.0188977	-0.0448886	0.0738157	0.0217671	-0.0621992	0.0311728	-0.0132479	-0.00341206	0.101867	-0.141109	-0.0468056	-0.0441213	-0.122974	0.0480194	0.022962	0.0236732	-0.0382517	0.0529988
flexible	-0.0439551	-0.0677934	0.0365358	-0.0592444	-0.0310846	-0.0345374	0.0213959	0.11493	-0.0443127	0.166863	-0.0759671	0.193695	0.014303	0.0534421	-0.104567	0.134848	-0.228556	-0.0232051	0.171241	-0.0231513	-0.143789	-0.183907	-0.0318655	0.0630165	0.0381409	0.0582461	0.0271549	-0.184246	-0.00621628	-0.105786	-0.000913801	-0.00568875	-0.000507137	-0.0655343	0.0433482	-0.0941561	-0.0877502	-0.0100676	0.107546	0.0125459	0.0383746	0.0152904	0.128497	0.0385242	-0.077068	0.0887585
fluency	0.210017	-0.0995444	-0.144367	-0.105469	0.0481261	0.0780024	-0.0366565	0.163637	-0.0523356	-0.0241989	0.0596738	-0.0900355	-0.0740031	-0.228794	-0.234871	-0.063951	-0.0834332	0.0107637	0.193459	0.0276945	-0.209864	0.0128833	-0.0703096	-0.0328415	0.0168736	0.0527452	0.0694338	-0.0437066	-0.123806	0.0656676	-0.0632	-0.247434	-0.00472787	0.087579	-0.00722741	-0.0531734	-0.0177122	-0.0175573	0.0112303	-0.172524	-0.120919	-0.0594362	-0.0458113	-0.0034168	-0.0833568	0.0269968
food	-0.0828563	-0.0319482	0.119423	0.0453878	0.0417669	0.0117636	0.0571623	-0.105392	-0.0420372	-0.145038	-0.158542	-0.130326	-0.0354073	-0.157334	0.0102809	-0.0582453	0.0107231	-0.100388	-0.150534	-0.163031	0.052266	0.15618	-0.0516818	0.108513	0.0159245	-0.131835	-0.0076956	0.0428938	-0.0252472	-0.0403985	0.209314	0.0577868	-0.161648	-0.102931	0.0801194	0.0343029	-0.0398243	0.0394952	-0.0416308	-0.000392303	0.126775	0.155094	0.184722	-0.128653	0.123475	-0.126863
foot	0.186907	0.190279	0.131141	0.0359356	-0.148748	-0.133898	0.0432639	0.233446	0.307184	-0.088404	-0.208619	-0.0691402	0.0653865	0.0835377	0.126009	-0.0975887	0.295309	-0.20953	-0.136792	0.0100361	0.0300361	0.0178832	0.121352	-0.114735	0.160221	0.0560268	0.099162	-0.0413197	0.232925	-0.0246377	0.00604011	0.100471	-0.00717231	0.07138	-0.00801036	0.0735944	0.0927702	-0.023763	0.01708	0.134957	-0.0573478	0.0291673	-0.00765888	0.0223413	0.0545795	-0.0153622
form	0.0142966	-0.176723	-0.0940209	-0.13182	0.0633346	-0.059991	-0.0612366	-0.236536	-0.0164088	0.0403625	0.273687	0.0455972	-0.0205065	0.0404326	-0.131	0.0442886	0.0124727	0.225175	0.119331	-0.0254704	-0.088834	0.00725485	0.0673995	-0.0797048	-0.00882383	0.00650237	-0.0857316	-0.161079	0.0205101	0.277633	-0.173939	-0.135279	-0.0674582	0.100222	-0.039664	0.0200433	-0.104954	-0.0349718	0.0187244	-0.0221247	0.0695956	0.0315367	-0.106029	-0.0105015	-0.00390482	-0.0206492
forms	0.0641287	-0.0858856	-0.0945126	-0.118966	-0.0756827	-0.171311	-0.0495759	-0.0547992	-0.100155	-0.0015533	0.0934613	0.154346	-0.0563924	0.0985815	-0.192628	0.00171817	-0.194754	0.0774383	0.146464	0.0549193	-0.17651	-0.0802884	-0.10023	-0.0293246	-0.0552606	-0.0751689	-0.0146128	-0.101896	-0.088887	0.214325	-0.020014	-0.174802	0.0571319	0.0977941	-0.0135801	-0.0637447	0.0124241	0.043636	0.0315997	-0.0580001	-0.00180659	-0.0199745	-0.0708649	0.011162	-0.0509476	-0.0005302
gain	0.0835685	0.168912	0.175665	0.127468	-0.0486043	-0.147688	0.0915954	-0.0492309	-0.0963429	0.00217519	-0.123184	-0.086251	0.0161795	0.00115055	0.0793124	-0.0582879	-0.023216	-0.094843	-0.0874993	0.0160653	0.00531117	0.155113	-0.0965221	0.0336431	-0.131816	-0.0441861	0.0488734	0.130919	0.0492129	-0.0770889	0.0440061	0.154068	-0.151542	-0.228291	0.10517	-0.0348473	0.017572	0.0431656	-0.0017361	-0.0384272	-0.0025423	0.0778909	0.153948	-0.0921361	0.0175227	-0.0054051
gains	-0.113841	0.0591262	0.206594	0.141098	-0.0294161	-0.0450066	0.182047	-0.0390618	-0.0588678	-0.123917	-0.0792123	-0.0263518	0.0324493	-0.0655439	0.0349834	-0.128713	0.0256791	-0.151237	-0.0777122	-0.108033	-0.0857246	-0.043734	-0.0928813	0.130149	-0.0256349	-0.116447	0.0223207	0.0801293	-0.0038914	-0.0948181	0.174755	-0.00891395	-0.129873	-0.287733	0.0580274	-0.05784	0.0711286	-0.0504063	-0.0114548	0.0368229	-0.0931716	0.0488955	0.0818667	-0.0443551	0.083163	-0.0462912
gambling	-0.138226	-0.101963	0.0586115	0.0919648	-0.0234642	-0.017768	0.100598	0.050141	-0.0335011	-0.159349	-0.242052	-0.17108	0.0358555	-0.118948	0.0347482	-0.107434	0.0176045	-0.168182	-0.109276	-0.11076	-0.0118521	0.0290434	-0.0213493	0.117547	-0.0503274	-0.0547149	0.0216328	0.0268497	0.0104588	-0.160442	0.258792	0.0568644	-0.060035	-0.250759	0.069017	-0.0898295	-0.0203898	-0.00564643	-0.101402	-0.0755219	-0.011079	0.0179339	0.0803991	-0.105955	0.044175	-0.0006444
game	-0.0843134	-0.0156763	0.0930772	0.0756288	-0.1042	-0.0619789	0.0510685	0.102677	-0.163823	0.0197068	-0.251077	-0.0398806	-0.0173448	-0.0605123	-0.0677557	-0.0587988	0.00617721	-0.0770163	-0.0481464	-0.0741643	0.0296192	0.00039989	-0.119237	0.189198	-0.112648	0.0688268	0.144688	0.0210076	-0.0679114	-0.157476	0.16336	0.0798736	-0.032731	-0.196516	0.0688075	-0.0904862	-0.0777123	-0.0312375	-0.0056989	-0.0422787	-0.127384	0.0278039	0.119434	0.0203219	-0.062914	0.0172138
gaze	-0.156108	-0.0564489	-0.0043476	-0.0189574	-0.0612021	0.0416466	-0.0149031	-0.207934	0.0628366	0.3119	0.182616	0.0935713	-0.0017811	0.223562	0.0275983	0.122385	0.0847393	0.29408	-0.0865633	0.0485178	0.0633939	0.0470621	0.00546231	-0.00415921	0.0766178	-0.0539857	-0.043323	-0.112424	0.0597484	0.16815	-0.106421	0.160471	-0.0592367	-0.0187823	-0.0176292	0.00975442	-0.14443	0.0759361	-0.0415351	0.0259539	0.057492	0.0002766	-0.0536561	-0.0069425	-0.0701647	-0.109345
gestures	0.011361	-0.0153513	-0.0632031	-0.116595	-0.110693	-0.123834	-0.0245601	-0.165184	0.029317	0.177218	0.269643	0.145754	-0.0093377	0.108942	-0.0804354	0.139923	0.0236162	0.28967	-0.0627044	0.0444373	-0.0903586	-0.0621167	0.169936	-0.112679	0.0504953	-0.0306639	-0.0546219	-0.126983	-0.0490237	0.153973	-0.115631	-0.0641315	0.0159351	0.0753098	0.0217081	0.061904	-0.179636	-0.0338221	0.0204621	0.0971245	0.0321822	-0.0554433	-0.0919716	0.0392381	-0.0714989	0.0417853
goal	-0.21525	-0.166712	0.0500893	-0.00222805	-0.0716681	-0.0831627	0.0111664	0.151276	-0.0057887	0.117613	-0.195987	0.260269	-0.0015979	0.21835	-0.0860548	-0.040163	-0.0462008	0.0762516	0.0331031	0.050798	-0.0230291	0.0743164	0.0219003	-0.00557618	-0.00831812	0.0429303	0.0994663	-0.212163	-0.0166781	0.0276739	0.0102963	0.109302	0.136465	-0.0159668	0.00338273	0.0374577	0.0212202	0.0437007	0.0210191	0.00247498	0.124603	-0.00959703	0.1346	0.0714893	0.0519781	0.0552654
goal directed	-0.138367	-0.0970297	0.0430921	0.0118695	-0.0950463	-0.0569626	0.000166522	0.240329	0.0245391	0.0861769	-0.156814	0.135272	0.00728042	0.0910012	-0.0685191	-0.0872338	-0.048739	0.0116341	0.0203969	0.0127774	-0.00114701	0.0817164	0.0496212	0.0134805	0.027042	0.0424899	0.0359843	-0.181244	-0.0779497	0.0240479	0.0602397	0.116421	0.214671	0.0422117	0.0366563	-0.0610381	0.0710518	0.0214911	0.0536374	-0.0117914	0.0470178	-0.012496	0.0588452	-0.0139904	0.076313	0.143505
goals	-0.137881	-0.11296	0.127174	0.173029	-0.0378262	-0.141987	0.0428984	0.147029	-0.0010572	0.10306	-0.136473	0.190026	0.0180315	0.217007	-0.0502518	0.00483096	-0.0939887	0.0604495	0.0452064	0.0261454	-0.00612416	0.0290829	0.0929188	0.0159577	0.119118	0.0484935	0.124899	-0.0721289	-0.0892944	-0.0536317	-0.0915989	0.0133785	0.0280568	-0.176437	0.0129009	-0.0609503	0.0338982	-0.00091133	-0.0098086	0.0370547	0.0485169	0.00199557	0.0720536	0.110997	-0.00757893	-0.0026484
grasping	0.142622	0.0204483	-0.0486689	-0.0866874	-0.0353267	-0.0798525	-0.0516074	-0.0754753	0.159224	0.18486	-0.0498162	0.327267	0.0133293	0.317502	-0.157893	0.0225878	0.0154053	0.177384	-0.0720485	0.118776	-0.0380685	0.0448938	0.229938	-0.134198	0.115441	-0.0544432	0.0866081	-0.175254	0.0139679	0.154981	-0.0981169	0.0623275	-0.0292379	0.0567459	0.00472679	0.0282209	-0.0484272	0.0354039	0.00012755	0.0451273	0.137425	0.00339339	0.0147256	0.0243827	0.0356654	0.0473205
hand	0.23035	0.260618	0.0782256	0.023482	-0.124841	-0.151256	-0.0252603	0.0510657	0.348457	0.157688	-0.117815	0.154228	0.0425591	0.294397	0.0595894	-0.008901	0.026892	-0.00692847	-0.13002	0.109584	-0.00445323	0.07005	0.227557	-0.208283	0.180638	-0.0211219	0.156419	-0.112586	0.140339	0.0343983	-0.0830726	0.0970156	-0.00280881	0.0825217	0.0185408	0.0822731	0.00589472	0.0223432	0.0013566	0.102773	0.0453913	-0.000838021	0.0180222	0.0498575	0.0224606	0.0162803
hand movements	0.216315	0.157575	0.136309	0.0131955	-0.138573	-0.153509	-0.024507	0.0137643	0.311563	0.199489	0.0115553	0.109355	0.0383414	0.186894	0.0448902	0.0280482	0.032378	0.08405	-0.12899	0.120496	-0.00355395	0.00867348	0.172207	-0.173913	0.192815	-0.0521095	0.132191	-0.0729976	0.173961	0.0117654	-0.0747789	0.0342256	-0.0031828	0.0903215	0.00959265	0.0415439	0.0155016	0.0628442	0.00515054	0.118354	0.0470111	-0.0146803	0.016543	0.0778306	-0.0416757	0.00931079
hands	0.11381	0.122652	0.0500346	-0.0106169	-0.125867	-0.0998143	-0.0192523	-0.0534194	0.223298	0.156276	-0.0606175	0.241294	0.0124204	0.348316	0.0298619	0.0273078	-0.0100544	0.123958	-0.108455	0.079327	-0.0272188	0.0196579	0.237256	-0.168623	0.106067	-0.0393947	0.0644136	-0.129635	0.0529388	0.127045	-0.130487	0.112105	-0.0691554	0.0297471	0.00196359	0.0693183	-0.0427767	0.0189013	-0.0350566	0.101463	0.0787575	-0.0464776	0.0480376	0.0435151	-0.010006	0.00674169
happy	-0.160704	-0.0588417	0.014204	0.0681038	0.0999473	0.104721	0.00809785	-0.0605591	-0.0479711	-0.14027	-0.014356	-0.225192	0.0361751	-0.205283	0.00565576	0.0216021	0.0345757	-0.00350508	-0.118566	-0.213015	0.0693046	-0.0377432	0.00956302	0.0929881	0.0304114	-0.0928656	-0.249556	0.127831	0.0172751	-0.11687	0.109473	0.025443	-0.0861485	-0.113145	-0.0250538	-0.0526456	-0.0761383	0.0638712	-0.0153361	-0.0499596	0.00177502	0.0455325	-0.00926129	-0.111463	-0.0807707	-0.101862
happy faces	-0.118007	-0.0606671	0.0283965	0.043968	0.0777382	0.116041	-0.00441268	-0.143251	-0.0161778	-0.138755	-0.0974213	-0.171949	0.0315519	-0.166511	0.0636596	0.017467	0.0627869	-0.0671811	-0.151339	-0.162353	0.123408	0.00576783	-0.0401135	0.0953499	0.0417086	-0.0967261	-0.146612	0.158327	-0.0101117	-0.0860858	0.128771	0.0349776	-0.167704	-0.157211	-0.0562284	-0.032351	-0.0100411	0.0776316	-0.0593407	-0.0103444	0.029836	0.0708706	-0.0021869	-0.0335475	-0.0641149	-0.109584
head	-0.021781	-0.0118121	0.108915	0.0228028	0.036805	0.149456	0.0388872	-0.0959845	0.162131	0.00397462	0.0306584	-0.173736	-0.0143844	0.0322578	0.127662	-0.0722215	0.11842	0.0136406	-0.0484766	0.101958	0.0591278	0.0544755	0.155886	-0.187357	0.105339	0.042989	-0.00130705	0.00127176	0.00918692	0.0478314	-0.199204	0.0996825	-0.10946	0.0348039	-0.0224844	0.0518772	0.166932	0.0733707	-0.0567587	0.0292989	-0.000105422	0.0426772	-0.0833126	0.0213714	0.0669281	-0.0425824
heard	0.178255	0.0513508	0.00395583	0.0276839	-0.0372213	0.0232777	0.0210334	-0.0501584	-0.0585086	-0.120705	0.186719	-0.175613	-0.0470834	-0.164125	0.028886	-0.124174	-0.015599	-0.0924019	-0.101187	-0.0645246	-0.0399604	-0.153645	0.0158081	0.0722032	-0.0195522	0.00698268	-0.060604	0.237952	0.042051	-0.12651	-0.118392	-0.0601809	0.104059	0.106635	-0.0778921	0.0329785	0.168098	-0.0305344	-0.0022954	-0.0029385	-0.147458	-0.0405742	-0.300756	-0.0374216	-0.00552719	0.03766
hearing	0.221911	0.0444314	-0.0626852	-0.0820903	-0.0857327	-0.0569491	-0.0217121	-0.19011	-0.0622872	-0.0341741	0.316194	-0.0718343	-0.0402314	-0.0151371	0.142037	-0.0963529	0.0421616	0.0719514	-0.0398793	-0.0335011	0.0418795	-0.0551074	-0.0371322	-0.0914936	-0.0390293	-0.0633575	-0.0392475	0.219182	-0.00704783	0.0172006	-0.0908685	-0.045519	0.00748896	0.144061	-0.0414239	0.0210802	0.100222	-0.104181	0.0237276	0.104317	-0.059295	-0.0323644	-0.275073	-0.0312336	0.0119223	-0.0072251
identification	-0.236924	-0.114731	0.0308262	-0.0188928	0.142795	0.167009	0.0163063	-0.262769	-0.099147	-0.0464917	0.129187	-0.0430377	-0.0370797	-0.145886	-0.0640804	-0.0775637	0.0661261	0.258854	-0.139654	-0.112234	0.0181712	0.101633	-0.10568	0.0532418	0.0537295	-0.0991662	-0.0628004	-0.0493668	-0.0353146	0.120009	-0.0683851	0.0170679	0.0794587	-0.12343	-0.023692	-0.046285	-0.0640394	0.0291548	-0.0115052	-0.0497863	0.108288	0.0466692	0.031131	-0.0627206	0.0323668	-0.063056
identity	-0.226084	-0.0743366	-0.0497358	-0.0401914	0.116812	0.165666	-0.0670032	-0.187885	-0.0540362	-0.018943	0.119721	-0.0323784	-0.0293485	-0.0032725	-0.0225939	0.182785	-0.0387486	0.102568	0.0794766	-0.0728416	-0.0646353	-0.0767045	-0.0273599	0.0267481	0.0470123	0.0174095	-0.259108	-0.137399	-0.0361008	0.340871	-0.0552601	-0.0794557	-0.0261897	0.036421	-0.0345056	-0.0783772	-0.119696	0.0523605	-0.0013186	-0.0545908	0.177089	0.0321234	-0.0863285	-0.0501048	-0.0217879	0.0118652
illusion	-0.08358	0.0964482	0.00438007	-0.114704	-0.0980062	-0.0815315	-0.0323044	-0.231947	0.0456863	0.0852726	0.119541	0.017058	-0.0163233	0.115364	0.104232	-0.0165535	0.075941	0.20956	-0.0623704	0.00398741	0.0790135	0.0816982	-0.00114231	-0.122052	0.0818705	0.0453834	0.000627764	-0.0005571	-0.0457943	0.137669	-0.0999596	0.0414938	-0.0549083	0.000423388	-0.0913574	0.071564	0.0372565	0.0461252	-0.0410481	0.0366601	0.208323	-0.0144497	-0.0139557	-0.0449679	0.0145189	-0.0183799
imagery	0.181319	0.180149	0.101996	0.0212459	0.0601428	-0.0382168	-0.0160545	0.118423	0.201394	0.246732	-0.102217	0.263831	0.00094433	0.318913	-0.0333297	-0.0283868	-0.00535104	-0.028112	-0.106596	0.102497	-0.0235414	0.0706969	0.0881822	-0.118466	0.197954	0.0613175	0.0929211	-0.104665	0.128811	0.0492075	-0.129459	0.15934	0.0723311	0.121777	-0.0194937	0.0825144	0.112122	0.0367003	-0.0236383	0.174994	-0.0303374	-0.021189	0.0002223	0.134818	0.0795164	0.0241382
imagine	0.0817467	0.068482	0.0873705	-0.023235	-0.0181949	-0.0128454	0.00919051	0.188761	0.149805	0.049546	-0.0305866	-0.0428846	-0.0124347	-0.0011628	0.0113736	-0.159867	-0.0600745	-0.0437253	-0.0511615	0.014482	-0.00291226	-0.0354224	0.141314	-0.109826	0.162385	0.0188482	-0.076438	-0.10384	0.0738509	-0.0355518	-0.00378335	0.15944	0.138099	0.0603429	-0.0556671	-0.00421567	0.131949	-0.0991093	-0.119209	0.172636	-0.0506865	0.0142584	-0.0534989	0.0766011	0.0267308	-0.0527384
imagined	0.140072	-0.0429358	0.141109	0.0189305	-0.0345984	-0.00677419	-0.0380101	0.213904	0.075676	0.126921	-0.121322	0.18865	0.00196871	0.235129	-0.0601244	-0.0423802	-0.0536083	-0.0206674	-0.0300543	-0.0075798	0.0187745	-0.023295	0.149865	-0.0772517	0.174442	0.0911046	-0.0521805	-0.115521	0.0433596	-0.0264954	-0.0380781	0.204954	0.201335	0.10604	-0.0741262	0.043013	0.11275	-0.110465	-0.0920678	0.0362609	-0.00820173	-0.0271207	0.00639445	0.134069	0.017352	-0.0774947
imitation	0.0718911	0.110887	0.0203653	-0.0279817	0.000242446	-0.087864	-0.0684392	-0.137649	0.103991	0.131753	-0.0568212	0.124567	-0.0102024	0.269808	-0.149311	0.0708116	0.0850062	0.122793	0.00961018	0.0603486	-0.0495215	-0.0583776	0.103774	-0.180543	0.0800636	0.0435191	0.119438	-0.110547	0.0214004	0.21213	-0.167623	0.0812664	0.0183804	0.0201999	-0.0450384	0.114759	-0.0605949	0.121604	-0.0045903	0.124087	0.107143	-0.0501456	0.0509762	0.0464992	0.0241614	-0.0371987
implicit	-0.193091	-0.178556	-0.0579865	-0.0727606	0.326741	0.160699	-0.0419119	-0.00744169	-0.017651	-0.0425179	0.0202754	-0.201521	-0.0031353	-0.0401132	-0.0199058	-0.0508971	0.130746	0.0658938	-0.0404036	-0.0770176	-0.00966768	0.0389296	-0.0176326	0.0107793	-0.102337	0.102902	0.0403225	0.0537851	-0.0382262	0.0888718	0.0486507	-0.00976826	-0.120021	0.0265095	0.131434	-0.00921544	0.0355482	0.00330805	-0.0088644	-0.111499	0.0169115	-0.0532992	0.0186365	-0.0614208	0.00151443	-0.0650066
impulsivity	-0.312562	-0.221091	0.050849	0.105688	-0.0601075	0.0244737	0.046465	0.152626	-0.0368175	-0.045882	-0.151636	-0.108039	0.00557527	-0.0792019	0.0551183	-0.0229059	0.000572161	-0.120766	0.0687053	-0.0951725	0.00544272	-0.0137633	-0.0848851	0.13858	-0.138172	-0.0790232	0.0870378	-0.0363911	-0.0708041	-0.101421	0.207894	0.0362273	-0.055594	-0.0368762	0.104307	-0.011945	-0.00151118	-0.0638503	0.0216914	-0.162446	-0.0392468	0.0334282	0.0898241	-0.0392871	-0.00341847	0.0216892
incongruent	0.163387	0.0808004	-0.207819	-0.144348	-0.106247	-0.123024	-0.101607	-0.0284768	-0.0844138	0.0938552	0.0711829	0.0201561	-0.0458831	-0.0627552	-0.0118546	-0.0192416	-0.0297239	0.0544501	0.0934209	0.115332	-0.107348	-0.102071	-0.0246461	0.0631539	-0.0213409	-0.0456595	0.122597	-0.0606023	-0.0184565	0.0871515	-0.0169226	-0.150227	-0.160618	0.00548387	-0.0197225	-0.0109712	0.053375	-0.101912	0.0481064	-0.0274487	-0.0393811	0.0217006	-0.0469271	0.00836941	-0.095336	0.0406072
index finger	0.383616	0.252243	0.0912984	0.0251863	-0.112402	-0.0900411	0.0350381	0.0675334	0.309774	0.0467668	-0.143011	0.0148078	0.0384669	0.167934	0.124543	-0.0545087	0.0409547	-0.168352	-0.186588	0.0869896	0.075695	0.0309726	0.232017	-0.148341	0.156314	-0.0510099	0.0930362	-0.111404	0.164513	0.0376626	-0.0622926	0.145291	-0.00245554	0.0670069	0.0354193	0.0662579	0.0750027	0.0168289	0.0169885	0.0744364	0.0185937	0.0279158	-0.0548547	0.0479494	0.121775	0.0482255
induction	0.0984099	0.181006	-0.0277587	0.00937176	-0.101037	-0.105553	-0.0022122	0.100142	0.00400028	-0.153311	-0.0805407	-0.0729219	0.057948	0.0285965	0.180135	-0.107459	0.0990567	-0.127182	-0.0160134	-0.0624402	0.0417221	0.0631425	0.0526306	-0.154194	0.00774202	0.0598562	0.0380597	0.106888	0.0715616	-0.0918283	0.000632925	0.0233912	-0.00308141	-0.0307515	-0.00898704	-0.0275528	0.0241876	0.0873333	0.0193189	-0.011697	0.0328946	0.0512041	0.0796518	-0.140377	-0.00153096	0.0366223
inference	-0.0323944	-0.225919	-0.0822652	-0.0602501	0.0160335	-0.0658701	-0.0192669	0.147624	0.0916688	-0.11146	0.137179	0.00027682	-0.0715381	-0.0446045	-0.0882729	-0.0084874	0.0923163	-0.0342959	0.0545687	0.0379155	0.0260947	-0.127987	0.0712204	0.0215567	-0.0594873	0.079876	0.0832863	-0.0788974	-0.0117882	-0.0517785	0.0386803	-0.0441754	0.0884255	-0.0177034	-0.00424502	-0.056108	-0.0462099	-0.00991539	0.0120024	0.0270447	-0.0926344	-0.118053	-0.0712663	0.0220956	-0.105843	-0.0054152
inferences	-0.153638	-0.141814	-0.0217835	-0.0614343	-0.0418373	0.0452248	-0.0309583	0.125404	-0.116942	-0.0878407	0.0235143	-0.0653376	-0.0716977	-0.099864	-0.0359519	0.0156044	-0.0551598	-0.0613405	0.119058	-0.106712	-0.100525	-0.067691	0.0459487	0.0441668	-0.243483	0.0309825	-0.0806778	0.00924187	-0.115496	-0.108427	0.0681134	-0.121524	-0.0372401	-0.0293569	0.13391	-0.0186063	-0.0239911	-0.0666079	-0.0497998	-0.0631151	-0.151164	-0.055416	-0.0483215	-0.026856	-0.0832732	-0.0392075
inhibit	-0.0845803	0.0588999	0.0106331	0.0564586	-0.0478144	0.0058141	0.0260202	0.154992	-0.0575073	0.0550645	-0.0730154	0.0800057	-0.056239	0.0989297	0.0500664	0.0730019	-0.103002	-0.00429543	0.0778521	0.159323	-0.0539969	-0.0840065	-0.0605083	0.114846	-0.084628	0.106253	0.127089	-0.150437	-0.0624367	-0.0665332	-0.00998569	0.0639132	0.0102929	0.0193965	0.0911354	-0.0117587	-0.0387776	-0.0852496	0.0800441	-0.0631946	-0.144402	0.0111706	0.0837536	-0.0868625	-0.153122	0.0355887
inhibiting	0.0620319	0.189641	-0.0191731	0.00787637	-0.0137857	0.0269209	0.00483883	0.123065	-0.0719242	-0.0182536	-0.0918352	0.0129287	-0.0950907	-0.0978155	-0.0158934	-0.065284	0.0245617	-0.0532443	0.121922	0.0809886	-0.11195	-0.0325189	-0.0475046	0.0248209	-0.0624118	-0.0800413	0.090181	0.0336394	0.0105341	0.113358	-0.00893756	-0.052154	-0.012539	0.0787424	0.179132	-0.0574788	-0.00172394	-0.0358436	0.116658	-0.0716391	-0.0611544	-0.0540893	0.0479253	0.0277378	-0.0890024	0.0691021
inhibition	-0.099161	0.200324	0.103293	0.136329	-0.090968	-0.114312	0.0117623	0.149136	0.0336878	-0.0140565	-0.157569	-0.0913851	-0.0498829	-0.0147478	0.00481066	-0.0697498	-0.0345722	-0.121028	0.0751339	0.163932	-0.00922472	-0.195428	-0.0529632	0.0693887	-0.0889215	0.0628182	0.176868	-0.0867449	-0.00861124	-0.0279392	0.00765476	0.0850001	-0.0307943	0.0337957	0.135767	0.0390123	-0.035569	-0.058858	0.0675922	-0.12929	-0.119913	-0.0413397	0.102978	0.0398332	-0.112541	0.0854689
inhibitory	0.0150029	0.275305	-0.0188311	0.0399773	-0.130357	-0.193507	-0.00554616	0.110959	0.0618287	0.0336495	-0.177931	-0.122474	0.00996206	-0.0315286	0.0328606	-0.151716	0.021117	-0.141275	-0.0478649	0.0933833	0.0424404	-0.128242	0.0453834	-0.0297914	-0.118682	0.0200265	0.132805	-0.0469833	0.0257044	-0.0544902	-0.0141098	0.0766105	-0.0540532	0.0557612	0.191226	0.0499932	0.019117	-0.0696715	0.0698595	-0.0583696	-0.0646608	-0.0604735	0.016562	-0.0347309	-0.0142249	0.110969
inhibitory control	-0.118454	0.182448	0.00246701	0.0259298	-0.041268	-0.119241	-0.0319702	-0.0122004	0.00835737	0.0670194	-0.108266	-0.0651119	-0.0060963	-0.0168498	-0.0147892	-0.0162846	-0.0357928	-0.0573895	0.0415645	0.0344471	-0.050724	-0.217695	0.0575852	0.0410481	-0.136717	0.0222814	0.144977	-0.16013	-0.037846	-0.051679	0.0715022	0.128452	-0.0506668	-0.00495462	0.153583	-0.0716501	-0.0869451	-0.0551134	0.00914708	-0.122008	-0.12012	-0.026821	-0.0296552	0.0527848	-0.0448916	0.129139
insight	-0.0603996	-0.0295096	0.16918	0.230772	0.217435	0.194119	0.0264655	0.0511823	0.105767	-0.144278	-0.100603	-0.136678	-0.0585477	-0.0630268	0.00956761	-0.0417432	0.0904347	-0.0770258	-0.0655527	0.0173717	0.0470766	-0.00416747	-0.0617233	-0.072184	0.0442807	-0.0455803	-0.0167245	-0.0487833	0.0950368	-0.0459521	-0.0579714	0.0617806	0.00858506	-0.0238632	0.014719	-0.043309	-0.0198055	-0.0453183	-0.0259443	0.0395331	-0.168699	0.093939	0.126426	-0.0126643	0.140438	0.0453349
insights	-0.160121	-0.0996836	0.0832954	0.08036	0.0596721	0.100487	0.106035	0.0514296	0.0691458	-0.0363405	-0.0746479	-0.0734712	0.0572564	-0.0831645	0.0188261	0.0236113	0.0835244	-0.206429	-0.0101718	-0.144339	0.117134	0.0615	0.114926	0.00256647	-0.0343209	0.100926	-0.0390247	0.103567	-0.0413363	-0.177764	0.0902872	0.0794184	0.132694	-0.0667658	-0.0308527	-0.0670312	0.0839754	-0.0547301	-0.0160193	-0.0465013	-0.0455223	0.0101419	0.0881148	-0.0341007	-0.0360499	-0.0038434
integrate	0.0962265	0.101347	-0.0199415	-0.0457073	0.0414882	0.0805707	0.0426245	-0.157915	0.0132808	0.0705841	0.0709932	0.159773	0.029672	0.17117	0.143161	0.0203215	-0.103794	0.161332	-0.0751435	-0.0034188	-0.0348952	-0.0389679	-0.118341	-0.0731304	0.0266884	0.0798673	0.0383168	-0.0582337	0.00806127	0.11091	-0.142213	0.032715	-0.00923741	-0.00767444	-0.0408072	0.0426005	0.024367	-0.00819586	0.0253411	0.0380219	0.0191515	-0.0634806	0.01308	-0.0208495	-0.00404536	-0.0098376
integrated	0.0423751	0.00253148	0.0419622	-0.0134599	0.0284148	-0.0312101	-0.0147966	-0.154081	0.0260512	0.0700057	0.238028	0.0432375	-0.0598437	0.0246892	0.155296	-0.0723867	0.0242588	-0.00382143	-0.0344691	-0.0275088	0.0877417	-0.0508135	0.0534933	-0.156919	0.134663	0.0223944	-0.0666299	0.106139	0.0182656	0.0649426	-0.0795028	0.0736325	-0.0663486	0.0597716	0.0647444	0.0121167	0.123014	-0.0432666	0.0293041	0.110696	-0.129532	0.021759	-0.1843	-0.0064691	-0.00927368	-0.13877
integrating	0.00459097	-0.0867762	0.0292541	0.0458823	-0.00997498	-0.130621	0.0293421	0.0916045	-0.0313071	-0.0461076	0.0482997	0.271056	-0.0348968	0.0310644	-0.055031	0.02131	-0.118698	-0.108359	0.102209	-0.0019527	-0.0538905	-0.15424	-0.0184466	-0.060057	0.00925424	0.120895	0.135592	-0.0954143	0.104953	-0.0110656	-0.0621036	0.0278038	-0.0305354	0.00185732	-0.00528031	0.0158862	-0.0381537	0.041126	-0.0012987	0.0324542	0.0833354	-0.10269	-0.0013965	0.0920386	-0.0634479	-0.0403276
integration	0.192999	0.0537337	-0.0668577	-0.135655	-0.135734	-0.0795166	-0.0842142	-0.219473	0.0197069	0.00516719	0.387673	-0.046315	-0.0159963	0.0152954	0.0793152	-0.0953635	0.014533	0.12678	-0.0966159	-0.0174917	0.00502093	-0.0542821	0.119788	-0.152022	0.081957	0.0420693	-0.0140568	0.108802	0.0362667	0.117107	-0.154704	-0.0473265	0.00959488	0.153754	-0.0867649	0.0579351	0.0767178	-0.0395979	0.00291556	0.0680846	-0.0510999	-0.0388955	-0.267404	-0.0255042	-0.0346415	0.023721
integrative	0.033743	-0.112409	-0.0726069	-0.0903583	-0.144438	0.0108437	0.012564	0.0783105	0.0763907	0.210274	0.0554911	-0.0185843	0.0456178	-0.0058327	0.00998783	0.123133	-0.0272872	0.130099	0.0276134	-0.0293393	-0.122928	-0.0927153	-0.0522575	-0.0557052	-0.018912	-0.150591	-0.112717	-0.0679657	-0.0864238	0.092068	0.00867586	-0.0511027	0.0482947	-0.0650812	-0.0500422	0.0197367	-0.0330612	-0.0247936	-0.0328159	-0.0416371	-0.0295359	-0.0740074	0.0521096	-0.0660435	0.0234282	-0.0144237
intelligence	-0.0094527	-0.0908694	-0.0214264	0.0828777	-0.0448694	0.0228889	-0.0702294	-0.0110807	-0.0333276	0.0288412	0.0201175	0.0310408	-0.0039943	0.064853	0.0126064	0.100321	0.0225607	-0.0556328	0.149405	-0.002259	0.0916837	-0.0999986	-0.0760693	0.156044	-0.164239	-0.126028	0.125756	-0.102461	-0.00313597	-0.071332	0.138234	0.0308812	-0.0584973	-0.0726251	0.0126947	-0.0388136	-0.0502217	0.000868334	-0.0191872	-0.126715	-0.00977812	-0.0742113	-0.0477529	0.207022	-0.0585129	-0.0455124
intended	0.0298638	-0.0002766	-0.0082001	-0.0528665	-0.167351	-0.167315	0.0487761	0.0358952	0.0782281	-0.0196609	0.0610846	0.0206109	0.0526295	0.180606	-0.0624979	-0.102922	-0.0912751	-0.0235952	-0.0884678	0.0368292	-0.138316	-0.227335	0.0767361	-0.0183192	-0.0600819	0.00488421	0.217078	0.0644826	-0.0628935	-0.0843594	0.0481806	0.026335	-0.0283649	0.0630258	0.0556822	0.0497194	0.0428232	-0.0253311	-0.010511	0.0435759	-0.0579496	-0.0137128	-0.0304781	-0.0273039	-0.0447848	0.0552545
intention	-0.271769	-0.165708	-0.0607384	-0.0905993	-0.0713136	-0.0541656	-0.0902106	0.00494377	-0.0490406	-0.0548154	0.0958195	0.0180293	-0.0234351	0.0372687	-0.0729213	0.0304879	-0.058592	0.187695	0.00892072	-0.117316	-0.0616618	-0.122114	0.0305047	0.0706453	-0.111517	0.147543	0.0138686	-0.15851	-0.0806283	-0.031258	0.0954828	0.0270441	0.0403099	-0.00143708	0.127574	-0.120483	-0.0988904	-0.0749554	-0.0417066	-0.0154468	-0.079363	-0.126749	0.00881958	0.132326	-0.0466276	-0.0804745
intentional	-0.0782766	-0.0314414	0.033207	0.0175477	-0.0124125	0.0101088	-0.0220762	0.0103659	-0.0190749	0.0349559	-0.0207954	0.0565565	-0.0372474	0.0634529	-0.036208	-0.0062555	0.0410824	0.10181	-0.000403466	0.140266	-0.115475	-0.0863324	0.0993003	0.0857536	-0.123775	0.0427721	-0.166847	-0.137025	-0.014292	-0.155545	-0.0137033	-0.0220557	0.132438	0.00336852	-0.00105779	-0.0396151	-0.00530331	-0.0318496	-0.047503	-0.0701104	-0.0746534	-0.0482498	0.000955862	0.126933	-0.0912736	0.0854167
intentions	-0.187766	-0.092494	-0.025206	-0.0470124	-0.198949	-0.122889	-0.0695074	0.0360516	-0.0768807	-0.0336168	0.137701	-0.0143527	-0.0337886	-0.0437291	-0.0961563	0.107317	0.0160001	0.283155	-0.0167813	-0.0548133	0.0027199	-0.153562	0.147539	-0.0390294	-0.147583	0.113637	-0.0352024	-0.187328	-0.042012	-0.010091	0.0724317	-0.0446946	0.063532	0.00275231	0.0768441	-0.0520432	-0.164925	-0.0207146	-0.0392103	0.0776538	-0.103163	-0.129857	-0.0265509	0.0413113	-0.100098	0.0509041
interference	0.0746162	0.135218	-0.083806	-0.0444723	-0.0447008	-0.0489883	-0.0323877	0.116114	-0.0773166	0.0619857	-0.121094	0.303669	-0.0447569	0.156367	-0.10635	0.132856	-0.142834	0.0129737	0.173384	0.19998	-0.11931	-0.0882532	-0.0865409	0.116256	-0.0128785	-0.0502719	0.162918	-0.194589	-0.0162367	0.0825004	0.0251525	-0.0713909	-0.0686947	0.0365327	-0.000582199	-0.0421931	0.0113149	-0.0298187	0.138746	-0.106051	0.0740266	-0.00802985	0.0942155	0.0688981	-0.0815374	0.0420396
judgment	-0.0219041	-0.267528	-0.115192	-0.0898575	0.0707127	-0.0292063	-0.0799864	-0.00477562	-0.128919	0.08225	0.143516	0.114744	-0.0700632	0.00141141	-0.164094	0.0778064	-0.074915	0.0634114	0.241025	0.00589418	-0.206512	-0.10631	-0.178762	0.0765995	-0.180066	0.049676	0.00779219	-0.105059	-0.0639449	0.0887176	0.0582469	-0.202273	-0.0197031	0.0481651	-0.0117261	-0.0186166	-0.0356802	-0.117852	-0.0187232	-0.086522	-0.0220179	-0.0602785	0.0165453	0.107782	-0.0579161	-0.0604253
judgment task	0.0471577	-0.187181	-0.0948771	-0.0401623	0.0373357	-0.0950506	-0.0622752	-0.0724913	-0.0596357	0.0456502	0.140464	0.0971648	-0.0312415	0.0308131	-0.1215	0.0902195	-0.054755	0.0996527	0.192419	0.0227003	-0.220757	-0.138402	-0.146464	0.0733142	-0.0561591	0.11907	0.0754604	0.00194683	-0.0533936	0.197129	-0.0484751	-0.149096	-0.0756553	0.0932468	-0.0393393	-0.0154654	-0.0835994	-0.0703309	0.00862545	-0.0980409	0.0853438	-0.0217998	-0.0232971	0.11984	-0.0700974	-0.0513485
judgments	-0.159425	-0.309591	-0.119541	-0.0918921	0.0266266	1.17385e-05	-0.0406847	0.0155475	-0.104722	-0.0619145	0.129923	0.0899468	-0.0493158	-0.0816942	-0.166808	-0.0378377	-0.0562784	0.0616571	0.115404	-0.0246685	-0.127547	-0.0259733	-0.120551	0.10576	-0.194387	0.0240834	-0.0878744	-0.12808	-0.12402	-0.053034	0.0158422	-0.0725154	0.111572	-0.0176048	0.0712171	-0.0687647	-0.0405057	-0.15941	-0.0450742	-0.117791	-0.0448047	-0.0403085	0.0478338	0.177872	0.00553709	0.00679899
language	0.319187	-0.0649756	-0.101823	-0.0826041	-0.100297	-0.125435	-0.0500176	-0.102618	-0.0460683	0.0914517	0.36966	-0.0838349	-0.0489767	-0.169377	-0.235166	-0.0051598	-0.0320727	0.0768202	0.109487	0.0291209	-0.210455	-0.127742	-0.0280103	0.0745855	-0.00961702	-0.0197138	0.0364832	0.0269524	-0.0547655	0.0607585	-0.131889	-0.266466	-0.00746609	0.128478	-0.0190943	0.0152425	0.0649647	-0.036652	0.0156522	-0.00755184	-0.0740639	-0.0931244	-0.201758	0.0713007	-0.0742176	0.0023325
language comprehension	0.166135	-0.0772952	-0.0774766	-0.0413672	-0.0380067	-0.0691336	-0.0252215	-0.0675817	-0.0540527	0.0520232	0.270868	-0.158968	-0.0414346	-0.177509	-0.162345	-0.0824886	0.0237893	0.00557999	0.0452805	-0.0542719	-0.100884	-0.132495	-0.0424502	0.0371996	-0.0605094	0.0573685	-0.0363034	0.0972528	0.00238564	-0.0862361	-0.0562015	-0.191702	0.0316145	0.102849	-0.0429869	0.0290352	0.0931703	0.00353848	-0.0319678	0.00319387	-0.0926319	-0.156451	-0.210846	0.0699713	-0.121562	-0.0023708
language network	0.218381	-0.0618162	-0.0272546	-0.0194221	0.00463756	-0.0761289	-0.0109863	-0.097501	-0.0576501	-0.0062279	0.270772	-0.0477091	-0.050018	-0.0622673	-0.27349	-0.0281844	-0.019222	0.0958193	0.0965835	0.021405	-0.129036	-0.113114	-0.0351562	0.0932313	-0.0468748	-0.005918	0.0395224	-0.0112331	-0.04908	0.067438	-0.155981	-0.195539	-0.000538943	0.130983	-0.0258858	0.0190609	0.0307188	0.043897	0.0124114	-0.016737	-0.11244	-0.0987375	-0.162689	0.0766601	-0.0411564	0.0902848
languages	0.311889	-0.06158	-0.0767742	-0.129631	-0.0332594	-0.0718634	-0.0975906	-0.114096	-0.0743932	0.0392535	0.324076	0.066617	-0.0993578	-0.107033	-0.181713	-0.0347146	-0.0808273	0.0898251	0.176429	0.043567	-0.209495	-0.0404671	-0.0858843	0.0452307	-0.00235751	-0.0557166	0.000266007	-0.0269893	-0.0566808	0.124714	-0.0998076	-0.256016	0.00131404	0.0804043	-0.0176814	-0.0376537	0.0204877	-0.033543	0.0877791	-0.00478795	-0.0188255	-0.056814	-0.122637	0.057376	-0.038091	0.0101275
learn	0.0942159	-0.0924012	0.0216324	0.0519653	0.0193208	0.118677	0.0120819	-0.0808344	-0.0104983	-0.0275152	0.0124139	-0.0189968	0.0132693	-0.0194327	0.100821	-0.0550067	-0.0257296	-0.0266575	0.050043	0.0713987	-0.107031	-0.104791	-0.0682323	-0.0216229	-0.00775497	-0.13188	-0.0581479	0.108385	-0.0132697	-0.0765308	0.14409	-0.0330262	0.0161586	-0.00597695	0.0159614	-0.0424739	0.110008	-0.06115	-0.0546103	0.00817453	-0.0699258	-0.151807	-0.0647924	-0.0426142	-0.0899222	-0.0262977
learned	0.0497341	-0.0313862	0.134261	0.104965	0.0992698	0.20604	0.0398362	0.153132	0.044754	0.138869	0.0557911	0.194438	0.0292827	-0.0004587	0.0338004	-0.0316298	-0.0769742	0.0681453	-0.222434	0.0761616	-0.0253225	-0.061783	-0.0708017	-0.0476609	0.0802691	0.0327758	-0.248039	0.0160362	-0.0223606	-0.112308	-0.0694195	0.0690956	0.186879	-0.0731731	-0.148803	0.0203689	0.033743	0.0020189	0.0623519	0.0128104	0.0659336	-0.0382786	0.091818	0.0139752	-0.0625561	0.0803804
learning	0.0149034	0.025524	0.253243	0.184134	0.116649	0.234246	0.178711	0.0621114	-0.0268825	0.070622	-0.13012	0.054205	0.0154569	-0.0101947	0.065857	-0.0063014	-0.0275528	-0.229823	-0.0546435	0.0199349	-0.129544	-0.00537024	-0.0616965	0.00912562	0.136032	-0.162731	-0.190389	0.162264	0.0836957	-0.0867541	0.00223668	-0.00359623	0.0555064	-0.194012	-0.0574036	-0.0258405	0.0544606	0.0606837	0.0289487	0.0721309	0.0553524	0.0249352	0.126284	-0.0246205	-0.0157121	0.0212138
learning task	-0.12858	-0.0316805	0.168233	0.139669	0.210612	0.227329	0.168237	0.178774	-0.060174	-0.0947719	-0.126399	-0.0727804	-0.0296239	-0.100812	-0.041467	-0.0640173	-0.0860238	-0.153637	-0.00620073	0.0286157	-0.0711871	0.0559043	-0.0780206	0.110242	0.0130541	-0.0658773	-0.207223	0.0768842	-0.047101	-0.14539	0.125129	-0.0455614	-0.00949768	-0.261314	-0.00115	-0.10173	-0.0584567	0.0965298	0.0155596	-0.0800358	0.0520816	0.00217045	0.0929192	-0.0594282	-0.0147464	0.0648759
letter	0.175317	0.0279044	-0.151083	-0.0737765	0.0698864	-0.0221195	-0.0501531	-0.0352581	-0.0367472	0.265643	0.0418926	0.188397	-0.0506423	0.148526	-0.190068	0.0188555	-0.105336	0.114565	0.193164	0.167094	-0.0841478	0.0148986	-0.0799173	-0.0038648	-0.00986093	0.00906693	0.180068	-0.0579472	-0.106827	0.25337	-0.106865	-0.19991	-0.082194	0.032776	-0.0121656	0.0219178	0.00189082	0.041706	0.0873444	0.058521	0.129621	-0.0236447	0.0160728	0.0710012	-0.0664736	0.0768782
letters	0.0457288	-0.0246797	-0.0621731	-0.0883555	-0.0288837	-0.0247423	-0.0423094	-0.130799	-0.0300956	0.150863	0.150813	0.283674	-0.0282552	0.20958	-0.0816109	0.0442551	-0.0847732	0.102489	0.197284	0.10358	-0.069936	0.0301798	-0.0392094	-0.00697097	0.0241126	-0.068639	0.0718418	-0.135319	-0.0719048	0.264885	-0.0706126	-0.117307	-0.125957	0.0841005	-0.0183848	-0.0311655	-0.00486003	0.014928	0.0937691	0.0175515	0.201612	0.00462556	-0.0290769	0.0492444	-0.00361332	0.0175212
lexical	0.389373	-0.11957	-0.179391	-0.097003	-0.0255416	-0.0340141	-0.0653198	-0.0194293	-0.0737532	0.0623994	0.284419	-0.0644171	-0.0578187	-0.136319	-0.255854	-0.0083662	-0.0610444	0.085047	0.164839	-0.0116797	-0.173447	-0.0544859	0.0118986	0.00306349	-0.0235505	-0.0452412	0.0657571	0.00355708	-0.0546511	0.129165	-0.129258	-0.268705	0.0146594	0.102263	0.0159701	-0.0108252	0.00747663	-0.0607252	0.0420546	-0.0222453	-0.0480288	0.000263066	-0.180682	0.05618	-0.0615291	0.0264392
lexical decision	0.282235	-0.0396811	-0.168415	-0.0675379	-0.029693	-0.043696	-0.121498	0.0303076	-0.0711602	-0.0461401	0.140787	-0.114155	-0.0510492	-0.0847452	-0.218319	0.0205195	0.0416122	0.123246	0.142803	-0.0624962	-0.0708257	0.0302425	0.0923154	-0.00796381	0.013162	-0.0488637	0.059869	0.0563241	0.0420544	0.127771	-0.084778	-0.184981	0.0194235	0.0433414	-0.0300271	0.00613535	0.00859397	-0.0246975	0.058289	-0.0386732	0.00117514	0.0625012	-0.134901	0.0271637	0.0220652	-0.0457131
limb	0.210042	0.219893	0.102338	0.000367349	-0.119978	-0.131149	-0.00772178	0.0838718	0.447312	0.113383	-0.0048856	0.0904815	0.0292289	0.202765	0.0676062	-0.0510682	0.184337	-0.0438242	-0.139683	0.0388568	0.044367	0.0300317	0.217729	-0.167316	0.164665	0.00195713	0.0411091	-0.0219409	0.141595	0.0268692	-0.0761542	0.145116	0.0373606	0.075762	0.0198717	0.0600025	0.0628238	-0.0110128	-0.0446463	0.102693	-0.0653359	-0.04704	-0.0578175	0.041471	0.0437832	-0.0237445
linguistic	0.205751	-0.0557968	-0.114426	-0.124774	-0.0888628	-0.134819	-0.0545262	-0.124488	-0.0659048	0.061158	0.370644	-0.0636667	-0.0548853	-0.118958	-0.161596	-0.0171249	-0.0516346	0.0790227	0.0795244	-0.0156928	-0.167123	-0.165982	-0.0229473	0.0946381	-0.0213911	-0.0528575	0.00275219	0.0641567	-0.0249801	0.0479998	-0.147104	-0.229858	-0.000301493	0.127571	0.0250709	0.051425	0.0198074	-0.0429236	0.0410227	0.0146288	-0.12603	-0.141294	-0.273287	0.0262987	-0.106585	0.0404348
listened	0.207745	0.006813	-0.0836509	-0.0693996	-0.0827196	-0.0967546	-0.0553488	-0.150653	-0.0556653	-0.0707044	0.311901	-0.152346	-0.0240612	-0.132168	0.0912352	-0.101619	0.0163374	0.041715	-0.0969107	-0.0518701	-0.0199083	-0.0903092	-0.00570772	0.0061567	0.0163904	0.0250769	0.0495813	0.202902	-0.00899211	-0.00903347	-0.103864	-0.0439978	0.00198909	0.126716	-0.00772531	0.0678159	0.20295	-0.0556135	-0.0147082	0.0678264	-0.138312	-0.0988972	-0.281657	-0.0205955	-0.0226796	0.0219148
listening	0.202427	0.0846963	-0.0393703	-0.0485721	-0.12228	-0.110978	-0.0365157	-0.133561	-0.0680091	-0.0635979	0.30802	-0.215862	-0.0234532	-0.109235	0.104305	-0.103053	-0.00216883	-0.0115064	-0.105964	-0.0546608	0.0185978	-0.1002	-0.0144501	0.00285354	0.0212761	0.000157898	0.0174023	0.242238	-0.0144304	-0.0291689	-0.0838447	-0.0458232	0.0242127	0.130428	3.26586e-05	0.0984241	0.247394	-0.0239473	0.00601479	0.0808821	-0.151972	-0.0937428	-0.328202	-0.0159148	-0.00416827	0.0269279
long term	-0.0969815	-0.208525	-0.0269176	0.027099	0.20941	0.245876	0.0152136	-0.0236858	-0.0316173	0.207816	0.0870695	0.165991	-0.070578	-0.0788453	-0.10356	0.127303	-0.0210939	-0.0149326	0.0927664	0.0234996	0.017531	-0.0734761	-0.131104	0.183233	-0.0136128	-0.0568331	-0.244836	-0.0234586	-0.0178663	-0.0223048	0.00376956	-0.105573	0.0597586	-0.0220801	-0.111506	-0.0317442	0.00736452	-0.0160722	0.0414585	-0.0114666	0.00912256	0.00826117	-0.0211453	0.112307	-0.0353717	0.0254965
maintain	0.187837	0.1756	-0.0124805	-0.0722894	-0.0623076	0.0159959	0.0355574	0.0903777	-0.136934	0.102484	-0.060004	0.0950923	0.0477391	0.0554499	-0.0368654	-0.043632	-0.107812	-0.10443	0.111843	0.0861721	-0.116746	-0.0979354	-0.0636017	0.0873922	-0.0343385	0.0662043	0.0727876	-0.132541	-0.0420604	-0.112916	-0.0114727	-0.0500637	0.0159439	-0.0794152	0.0303944	-0.0569733	-0.0168024	0.0617079	-0.0268015	-0.0338547	-0.0360215	-0.0510283	0.0969521	0.116185	-0.0861899	0.0581107
maintained	0.12251	0.00012938	-0.0310801	-0.0656941	-0.0313727	-0.0238326	-0.0258168	-0.0343484	-0.105514	0.315626	-0.049621	0.174321	0.0279176	0.228295	-0.0424229	0.0402577	-0.103441	0.0907017	0.0347685	0.120565	-0.024485	-0.00881243	-0.13973	0.0704263	0.00979553	-0.0215137	0.0495664	-0.105	-0.0133607	0.1145	-0.0113178	0.00405412	0.0587647	0.0104946	-0.0202889	0.0454655	-0.0165398	0.0690843	0.0658404	-0.0598842	0.119157	-0.016254	0.0488316	0.122299	-0.0248304	0.0301201
maintaining	0.00629331	0.0924254	-0.0080277	-0.0665497	0.056391	0.000159952	-0.0382551	0.190603	0.0868125	0.226633	-0.0692201	0.172824	-0.042599	0.266877	-0.0512573	-0.0369809	-0.0436314	-0.0464809	0.132342	0.185846	-0.030144	-0.142797	-0.0693775	0.0586415	0.0477664	0.106108	0.213664	-0.0572137	0.0136424	-0.0905114	-0.0450126	0.119642	0.0558221	0.0272243	-0.0590836	-0.0221369	0.059233	-0.039951	-0.0350794	-0.0203409	-0.0326719	-0.0769707	0.0368957	0.0841048	-0.07428	-0.0135553
maintenance	0.0891624	0.074522	-0.0471625	-0.0663816	0.00193227	-0.0669848	-0.0109443	0.0992302	-0.109258	0.379981	-0.10898	0.283363	-0.0146836	0.0868762	-0.090572	-0.0075838	-0.207162	-0.0469804	0.111515	0.164104	-0.193191	-0.099256	-0.182313	0.0743985	0.0260395	-0.0554756	0.104831	-0.0560003	-0.0842241	-0.0598236	-0.0417719	-0.0341819	0.0709645	0.0406375	-0.0331183	-0.0258834	0.000423435	0.00979527	0.0372727	0.00326178	-0.0379615	-0.00349557	0.133609	0.0506283	-0.0812349	0.0333254
match	0.209889	-0.0836396	-0.108736	-0.09769	0.0151389	-0.055627	0.0225382	0.0560001	0.0153754	-0.0269159	-0.0132324	0.0722684	0.0153695	0.00092654	0.146422	-0.117757	-0.0165685	-0.0761793	0.0510433	0.0871607	-0.0010117	0.102374	-0.0368648	-0.107839	-0.128653	0.0693226	-0.0342793	-0.0532214	0.0601077	0.182018	-0.187393	0.105465	-0.00737305	0.0112253	0.0882572	-0.139272	-0.0155774	-0.0428396	-0.030812	-0.154897	0.0438438	0.0359801	0.0596313	0.0551804	0.101354	-0.0108004
matching	-0.0109438	-0.0404231	-0.110264	-0.100738	0.11602	0.0383407	-0.0766533	-0.173228	-0.131449	0.168102	0.040285	0.136984	-0.0581077	0.0525705	-0.149313	0.0749115	-0.0371479	0.176186	0.236538	0.121607	-0.0965822	0.039193	-0.127686	0.0473433	-0.030521	-0.082323	0.0496091	-0.112448	-0.00879497	0.270118	-0.108004	-0.124278	-0.0762786	0.032084	-0.0621348	0.0693875	-0.0920941	0.108017	0.0655267	-0.05504	0.274754	0.0725707	0.0753148	0.0189762	0.03218	0.031209
matching task	-0.083307	-0.0199095	-0.119188	-0.1138	0.1598	0.121077	-0.0603462	-0.0864598	-0.114959	0.0723308	-0.0278203	0.0332639	-0.065642	0.00788094	-0.0783844	0.110396	-0.0331285	0.170619	0.23102	0.0444868	-0.0221678	0.0267798	-0.143049	0.0597861	-0.070142	-0.121036	-0.0347262	-0.0882277	-0.0619439	0.189189	-0.0225676	-0.160594	-0.0500693	-0.0647797	-0.0840593	0.070589	-0.0204092	0.0999097	0.0617855	-0.0186016	0.260397	0.0386052	0.0709423	-0.0114127	0.0483111	0.0299553
memories	-0.241103	-0.291716	-0.0156525	0.0139212	0.242982	0.287757	0.0546304	0.0659731	-0.0584543	-0.0642413	0.00450558	-0.0382616	-0.0458474	-0.115535	-0.0305106	0.0128662	-0.0631799	-0.0344816	0.0246733	-0.101066	0.033053	0.0429241	-0.0548443	0.00946429	-0.0450395	0.0797121	-0.341586	0.0686797	-0.0912335	-0.187602	0.000641529	-0.0648061	0.220442	-0.0725278	-0.142302	-0.0731185	-0.0744998	-0.0291148	-0.0684681	-0.00240731	-0.0507135	0.0362678	0.0170336	-0.0065074	0.00383022	0.0112019
memory	-0.129573	-0.189186	-0.0811053	-0.0377183	0.211397	0.259425	0.0417008	0.102459	-0.1469	0.0969542	-0.06765	0.233841	-0.0252429	0.0454461	-0.0786416	0.0993726	-0.123101	-0.0792684	0.248376	0.0653664	-0.107668	-0.0457635	-0.177803	0.0768843	-0.135407	0.0240885	-0.272096	-0.0404932	-0.0401437	-0.132824	-0.0582887	-0.115445	0.235657	-0.0360857	-0.169184	-0.071637	-0.002904	-0.0307498	-0.0009444	-0.0645132	0.0177188	-0.0405048	0.104409	0.108252	-0.0608163	0.00257514
memory encoding	-0.079664	-0.0700731	-0.0492352	-0.0555496	0.374062	0.313863	0.0940932	-0.0871151	-0.0634881	-0.0164587	-0.0436591	0.0628223	-0.0836505	-0.0601659	-0.0159995	0.133212	-0.0402031	0.0183929	0.107286	-0.0502087	-0.0892232	-0.0100943	-0.0790259	-0.00221632	-0.100439	-0.112317	-0.392275	0.106524	0.0222333	-0.0695105	-0.0614165	-0.0921763	0.111613	-0.131692	-0.170081	-0.0600516	0.000514813	0.0473727	0.0305743	-0.0158649	0.074225	0.0331376	0.0512008	0.047316	0.0390105	-0.0718052
memory load	-0.0391266	0.0513469	-0.127815	-0.097019	-0.117196	-0.11215	-0.0420761	0.148627	-0.12323	0.184558	-0.0948505	0.282344	-0.0928802	0.239159	-0.0360926	0.0459594	-0.14935	-0.0752195	0.242857	0.139571	-0.133448	0.00433541	-0.128028	0.080308	-0.0826464	0.00388881	0.0903514	-0.0532899	-0.0945756	0.0697956	-0.064534	0.00690132	0.0115453	0.0319576	-0.0443142	-0.0146049	0.00480895	-0.087859	0.0196827	0.0122104	-0.0228857	-0.0981367	0.0923435	0.107661	-0.0407182	-0.0500462
memory performance	-0.210578	-0.114044	-0.0658937	0.00603154	0.155942	0.205602	0.0114533	0.0378536	-0.0559523	-0.039346	-0.0911509	0.120225	-0.0274956	0.0131462	-0.0617807	0.160441	-0.00283977	-0.0280193	0.109637	0.0512611	0.0173915	-0.0382875	-0.0712205	0.0732928	-0.15383	0.0180998	-0.305522	0.0393104	0.0578742	-0.0743614	-0.0413685	-0.0345252	0.116222	-0.108536	-0.108793	-0.107589	-0.0756445	-0.00384292	0.0381328	-0.117452	0.0933048	-0.0661757	0.0171377	0.0914596	-0.0760409	0.157305
memory processes	0.00128091	-0.0601362	-0.0791155	-0.0931081	0.21766	0.379565	-0.00360959	0.0227045	-0.101414	0.0363506	-0.148707	0.200342	-0.0855289	-0.0787003	-0.0178277	-0.0002964	-0.0604179	-0.143303	0.116442	0.00936386	-0.0641733	0.00800883	-0.0981466	0.0662607	-0.0818291	-0.14071	-0.287413	-0.0115149	0.0146229	-0.0591326	-0.0649833	-0.147268	0.124161	-0.0190316	-0.0988785	-0.0998603	-0.0140419	0.0620754	-0.0291782	-0.0326405	0.0680968	0.0332583	0.0947787	0.00849871	-0.0105241	0.00582667
memory retrieval	-0.173793	-0.187506	-0.0172511	-0.0219989	0.116918	0.0692428	0.0866579	0.165752	-0.0758684	-0.0533137	-0.0430636	0.16838	0.00986999	-0.100497	-0.0402087	-0.0236671	-0.104117	0.0477188	0.0844049	-0.0596525	-0.0535906	-0.0353061	-0.128567	0.0492479	-0.198157	0.1136	-0.212409	0.01046	-0.10503	-0.252961	0.0188304	-0.0933495	0.234575	-0.023395	-0.157449	-0.113918	-0.0716037	-0.109821	-0.0871425	-0.0557407	-0.0296052	-0.0267338	0.124412	0.0869457	-0.0284753	0.0361062
memory task	-0.125098	-0.0478008	-0.0780763	-0.0351883	0.099989	0.0835274	0.0638522	0.163496	-0.173419	0.0655559	-0.18415	0.148934	0.00321676	0.0285454	-0.00502378	0.0372715	-0.103805	-0.203621	0.221118	0.0606549	-0.0516813	-0.0763588	-0.168865	0.0485258	-0.115001	-0.000792591	-0.14951	-0.0186668	-0.0514708	-0.163951	-0.00101841	-0.0894431	0.127857	-0.0668246	-0.0843873	-0.0964929	0.1361	-0.0780575	-0.0113057	-0.040563	-0.00971754	-0.0640532	0.092267	0.146355	-0.0663567	0.0659665
memory tasks	0.169487	-0.0142499	-0.113491	-0.130254	0.0923279	0.118279	-0.0234351	0.0534722	-0.113189	0.0672691	0.0512256	0.176085	-0.0264594	-0.0086964	-0.066657	0.112867	-0.161468	-0.0543531	0.255848	0.0704936	-0.195143	-0.0748361	-0.159261	0.0826635	-0.129511	-0.0742399	-0.0551736	-0.049414	0.0552674	-0.0587049	-0.0295077	-0.0205629	0.10677	0.0746222	-0.0512081	-0.023696	0.0804868	-0.0742118	0.0830181	-0.0976718	-0.0325195	-0.0953511	-0.00770892	0.0894181	-0.0556863	0.00061741
memory wm	0.10372	0.102396	-0.0649742	-0.0791589	-0.0492286	-0.0220301	-0.0532505	0.13932	-0.112094	0.290001	-0.192802	0.299619	-0.0059933	0.172757	-0.0572143	0.0382634	-0.107532	-0.0488711	0.196129	0.175722	-0.0734867	0.0182946	-0.113801	0.0164496	0.0195673	0.00233525	0.0675722	-0.0937749	0.0459255	-0.0161139	-0.134521	-0.101847	0.0620049	0.0228812	-0.0156516	0.00162844	0.0141455	-0.0151473	0.0797984	-0.101297	0.0894678	-0.0361172	0.153124	0.0858463	-0.0638231	0.0099804
mental imagery	-0.0009987	0.112783	0.04527	-0.0578926	0.225095	0.0881535	-0.0256522	-0.0147102	-0.0120525	0.192299	0.0198207	0.351145	-0.0333185	0.153209	-0.0688319	0.142929	-0.00183935	0.17723	-0.0140976	0.107255	-0.0591396	0.0967111	-0.00636312	0.00548163	0.107273	0.0820958	-0.0121993	-0.07352	0.0297628	0.136839	-0.0701108	0.0796961	0.115817	0.144024	-0.0989766	0.014905	-0.063538	0.0670638	-0.0282217	0.0911969	0.0243647	-0.00271001	0.119348	0.0750037	0.0132883	-0.0737699
mentalizing	-0.1929	-0.170435	-0.0297709	-0.0256608	-0.0559659	-0.071497	-0.0203328	0.125965	-0.107551	-0.030229	0.158271	-0.0744942	-0.0216925	-0.0822006	-0.0840276	0.0431056	0.0443801	0.184388	-0.026824	-0.031816	0.0227214	-0.0506487	0.0843641	-0.0215048	-0.116543	0.171242	0.0312105	-0.105193	-0.100277	-0.0967404	0.157696	-0.0424	0.0803236	-0.046069	0.0428191	-0.0781995	-0.0852436	-0.0193676	-0.0559052	-0.0437594	-0.139016	-0.0831672	-0.0942202	0.0268203	-0.0294781	0.0186387
mnemonic	-0.145081	-0.0494559	-0.115816	-0.0863438	0.177283	0.199459	0.007949	-0.0101673	-0.111245	-0.0803677	-0.0389056	0.0184002	-0.0347993	0.0906503	-0.0391066	-0.0061707	-0.0695106	-0.0827249	0.102974	-0.0072969	-0.0757111	0.0345436	-0.0885859	-0.0232381	-0.0829068	0.106491	-0.229236	-0.0783591	-0.0112461	-0.0756077	-0.124156	-0.0205209	0.261278	-0.010765	-0.00594788	0.0438445	-0.0508096	-0.0399433	0.0898096	-0.0679562	0.0553442	-0.103755	0.072965	0.0493308	0.037559	-0.0081565
monetary	-0.0564958	-0.0752541	0.283531	0.240418	-0.0238921	-0.0112515	0.142163	0.0252283	-0.0991909	-0.0625547	-0.155996	-0.127165	0.0316124	-0.125867	0.0158779	-0.0227459	-0.0543295	-0.11095	-0.155084	-0.105361	-0.0935028	0.00568942	-0.0572381	0.0626965	-0.0275781	-0.0497964	0.0953982	0.0897945	0.00401858	-0.11136	0.154137	0.0310482	-0.116056	-0.260729	0.0768028	-0.0361758	-0.00885159	0.0534231	-0.027228	-0.0326077	-0.0582819	0.0827953	0.122801	-0.139943	0.0344483	0.00474974
monetary reward	-0.110814	-0.078322	0.300349	0.220819	-0.00223452	-0.0284613	0.153095	-0.0381753	-0.0865752	-0.0166779	-0.108893	-0.0519688	0.0497489	-0.0327894	-0.0227505	0.0141383	-0.0523478	-0.0874718	-0.1683	-0.0472538	-0.161363	-0.0588915	-0.03316	0.0888734	-0.0323492	0.00173699	0.0315478	0.0774776	0.0158758	-0.0654963	0.112632	-0.00922003	-0.18032	-0.237519	0.0748382	-0.0128331	-0.062961	0.0437204	-0.0600231	-0.0159125	-0.0435502	0.0689995	0.120231	-0.161611	0.0882052	0.0383093
money	-0.134783	-0.133306	0.0997373	0.142057	0.000630236	0.137802	0.0985924	0.157207	-0.138623	-0.0700195	-0.154297	-0.0151659	-0.0131217	-0.109699	0.0550947	-0.0371502	-0.0246801	-0.119573	-0.129575	-0.143635	0.0198205	0.0708804	-0.0750886	0.0108216	-0.013278	-0.104672	0.00699967	0.0467295	-5.39534e-05	-0.100451	0.164888	0.0763179	0.0265968	-0.21227	-0.0392201	-0.0510958	0.0336631	-0.0457825	-0.0054863	-0.0383686	-0.0784656	0.0773328	0.0518277	-0.0775346	0.0599371	-0.0757927
monitor	0.210601	0.207418	-0.0116863	-0.0999725	-0.18218	-0.147191	0.00358261	0.156131	-0.0095349	0.124625	0.0407914	0.0336843	0.0412202	-0.0204883	0.0474382	-0.019488	-0.0376805	-0.0456377	-0.105213	0.109094	-0.00450876	-0.0310623	-0.053914	-0.121719	0.0687377	0.0774634	0.105684	0.0806402	-0.0384451	-0.0370257	-0.0990764	0.0100522	-0.0326764	0.139547	0.0143149	0.0144583	0.0986088	-0.05482	-0.0203994	0.0260771	-0.131911	-0.000416015	-0.0617534	0.0355456	-0.0152746	0.102156
monitored	0.018226	0.0077848	0.15953	0.11142	0.0541056	0.0402243	0.0153582	0.0705844	-0.0317091	0.0334226	-0.0093921	-0.0197692	-0.0265056	0.121701	0.0622795	-0.0631336	-0.0584335	0.0182538	0.0502357	-0.0705	0.0460137	-0.0263265	-0.0197942	0.0694807	0.0921109	0.0634604	-0.0162625	0.113913	-0.038143	-0.0854749	0.0611591	0.111228	0.0880876	-0.117695	-0.0562119	0.164792	0.0265353	0.0548516	-0.0627032	0.125024	-0.0956949	-0.00277997	-0.000770547	-0.062628	0.125971	-0.0101743
monitoring	-0.0475659	0.0979316	0.00031727	-0.0648936	-0.213919	-0.202493	-0.0447749	0.316126	-0.0230373	0.00694669	-0.155577	0.130634	0.0284377	0.0424871	-0.0256777	-0.0612374	-0.162552	0.0054226	0.147424	0.232681	-0.0179037	-0.0391712	-0.0724974	0.0247029	-0.0846382	0.0258454	0.168824	-0.0797591	0.000841657	-0.022763	0.0778944	0.058913	0.0636296	0.0500148	0.0441691	-0.0473695	0.106562	-0.072124	0.0912832	-0.15102	-0.0598144	-0.0122892	0.0366664	-0.012863	-0.00881475	0.165476
mood	-0.230695	-0.060356	0.021822	0.1074	0.0758437	0.0838937	0.0214618	0.0512661	-0.0732977	-0.16015	-0.117216	-0.214368	0.0621719	-0.190799	-0.0135394	0.0432168	-0.00499605	-0.223605	0.0612213	-0.188713	0.0238635	-0.0854731	-0.0529954	0.169258	-0.11009	-0.0561486	-0.0566429	0.11434	0.027713	-0.153875	0.237143	-0.0306334	-0.0227505	-0.115594	0.0791269	-0.0781828	-0.00598601	0.0418766	0.00111418	-0.114688	-0.0521935	0.0448666	0.0365358	-0.120291	0.00583265	-0.0183917
moral	-0.178105	-0.163278	-0.0254143	0.0044123	-0.0946373	-0.180171	-0.0473378	0.105058	-0.102543	-0.071558	-0.0173817	-0.146988	-0.0122563	-0.177033	-0.0803984	-0.0740286	0.0617789	0.0743287	-0.0839535	-0.0804685	0.114093	-0.0589621	0.0378372	0.0324611	-0.229442	0.15249	-0.0167817	-0.0414679	-0.0853327	-0.114549	0.151435	0.0356612	0.0530325	0.00598974	0.0804972	-0.119422	-0.077672	-0.0464136	-0.0667642	-0.0256272	-0.107351	0.0630912	-0.00427982	0.012021	-0.0550959	0.0910922
motion	-0.134575	-0.0803447	-0.0464351	-0.0888158	-0.00842275	0.00218411	-0.0531928	-0.202172	0.00784304	0.145328	0.197689	0.114922	-0.0195797	0.141086	-0.0153174	0.104241	0.0896255	0.417553	-0.0807282	0.0457922	0.0606684	0.0626537	0.0243531	-0.101627	0.0327128	0.0196428	-0.0282102	-0.137035	-0.0203135	0.227423	-0.0986447	0.0643958	-0.0357955	0.00878836	-0.0519744	0.0578986	-0.239644	0.0670976	-0.0077967	0.0235001	0.133387	-0.0659545	0.0170764	-0.0479988	-0.040945	-0.0345524
motivation	-0.100918	-0.0295564	0.208857	0.204582	0.0136891	-0.028554	0.137826	0.0194519	-0.15083	-0.0414335	-0.179576	-0.0981856	0.0276399	-0.0863268	-0.0690393	-0.0415442	-0.0832008	-0.142343	-0.134643	0.00033123	-0.130145	0.0469785	-0.0652547	0.18382	0.0156727	-0.00153452	0.00461464	0.0952174	-0.0200169	-0.125162	0.171181	-0.0168462	-0.141511	-0.228869	0.0820127	-0.0767616	0.00375195	0.0667414	-0.0746819	-0.0539665	-0.00482689	0.094245	0.145989	-0.158654	0.0340884	-0.0061404
motivational	-0.178489	-0.0218648	0.155968	0.166378	-0.0908376	-0.0305938	0.171928	0.100293	-0.099707	-0.100127	-0.180939	-0.0626163	0.0368185	-0.0901713	0.0758406	-0.0083034	-0.0367812	-0.22891	-0.124653	-0.0992313	-0.0822291	0.00424247	-0.00256109	0.133568	-0.0270281	0.00993823	0.000206474	0.0289149	-0.0687651	-0.0859909	0.241959	0.015329	-0.108804	-0.214579	0.0851314	-0.114258	-0.0025532	0.0612295	-0.0972296	-0.0148691	-0.043617	0.0769079	0.113166	-0.169714	0.0668812	0.0366771
motor	0.369033	0.305055	0.118844	0.0719168	-0.153665	-0.174528	-0.00531677	0.155067	0.291462	0.219194	-0.120184	0.0562901	0.0359863	0.166179	0.0557658	-0.0538441	-0.00429918	-0.0859533	-0.141078	0.185466	0.0048516	0.0220908	0.158071	-0.166558	0.20776	-0.0132197	0.169422	-0.0930711	0.144005	0.0612317	-0.114747	0.0959735	-0.0179989	0.0941806	0.0156361	0.105867	0.0955046	-0.0135331	0.0611139	0.0937135	-0.00183164	-0.000566394	-0.0276958	0.0537327	0.0397804	0.0734143
motor control	0.257906	0.277034	0.226304	0.0987745	-0.1267	-0.18103	0.0149856	0.145847	0.237367	0.163623	-0.146952	0.0282045	-0.0049927	0.104196	0.0779593	-0.0723907	-0.0356009	-0.124024	-0.106751	0.173082	-0.0320019	-0.0324652	0.179693	-0.172952	0.169273	-0.059441	0.148092	-0.0627768	0.135614	0.0643292	-0.100558	0.0105701	-0.00458884	0.11024	0.0799311	0.0955402	0.13149	-0.0169061	0.0933254	0.137813	-0.00145809	0.0104901	-0.00743115	0.0852743	0.0768815	0.0839907
motor imagery	0.277114	0.221924	0.133728	0.064825	-0.110825	-0.114613	-0.032511	0.131657	0.269145	0.259245	-0.151803	0.131282	-0.003815	0.252879	-0.0581263	-0.0423999	0.00852332	-0.128192	-0.120546	0.134872	0.00246687	0.0183302	0.171625	-0.126673	0.194101	0.0134655	0.0940458	-0.114217	0.176929	0.0137733	-0.111633	0.167505	-0.0214806	0.0949437	-0.0228335	0.0948834	0.110537	-0.0283904	0.0150117	0.134377	-0.0631237	-0.00260041	-0.0376326	0.103806	0.0385572	0.0308289
motor performance	0.216299	0.315553	0.120578	0.109143	-0.125097	-0.103147	0.0153805	0.14388	0.256167	0.122112	-0.0826092	0.00748348	0.0507888	0.201125	0.0429223	-0.0469391	0.0315753	-0.11105	-0.140664	0.118587	0.0537334	0.0512608	0.174292	-0.109395	0.177304	-0.0255532	0.0302113	-0.115238	0.209008	-0.0294886	-0.0966216	0.142042	0.00975697	0.1132	-0.00637953	0.130362	0.0934394	0.0143554	-0.0277872	0.10058	-0.0119454	0.0359919	-0.0241898	0.0712774	0.0650502	0.03188
motor response	0.0421468	0.253101	0.108547	0.0102585	-0.192966	-0.11715	0.0397973	-0.0115139	-0.0431399	-0.0066491	-0.0063715	0.0924219	0.0641512	0.158306	0.127022	-0.110435	-0.0283977	-0.0405581	-0.0486726	0.19618	-0.00315047	-0.0303949	0.059978	-0.0529818	0.0608797	-0.0566729	0.120097	-0.0664236	0.158453	0.0408165	-0.101062	0.0718934	-0.0788003	0.0391763	0.0139477	0.0937934	0.0638314	-0.00377896	0.0252422	-0.0211187	0.0927766	-0.0517873	0.0703543	0.0959268	-0.0950762	0.00619291
motor responses	0.18999	0.137942	0.0349046	0.0948434	-0.123923	-0.114157	-0.0124835	0.0725563	0.0718002	0.0627232	-0.0731926	0.0546903	0.0284654	0.00572094	0.00800149	0.0188877	-0.0361668	-0.0567483	-0.038407	0.112642	0.00734499	0.00787069	0.191433	-0.0149312	0.156975	-0.104245	-0.0232212	-0.128514	0.16668	0.0471861	-0.00703745	0.0498352	-0.0833931	0.0366707	0.0651399	0.0833618	0.0805123	0.0705152	0.0438642	-0.0634336	0.0413055	0.0561757	-0.0546851	0.0292511	-0.0522348	0.105891
motor task	0.184932	0.300704	0.1336	0.124462	-0.149346	-0.161955	0.0357295	0.159058	0.333236	0.152817	-0.114574	-0.0080629	0.0408205	0.202732	0.0676761	0.0274175	-0.0383026	-0.0723038	-0.0981423	0.162662	-0.0248936	-0.0272888	0.195814	-0.229962	0.132253	-0.0206249	0.136666	-0.0901994	0.198599	0.0338254	-0.0191696	0.0558805	-0.0232833	0.0620753	-0.00199615	0.124731	0.0103973	0.026227	0.0582295	0.137364	0.0311341	-0.00414123	0.0489323	0.0254697	0.0725752	0.0464517
movement	0.303636	0.27134	0.156305	0.0986381	-0.130006	-0.138591	-0.00462675	0.10559	0.344389	0.227502	-0.0712147	0.0459297	0.0439469	0.196807	0.0683943	-0.0343416	0.016931	-0.0619086	-0.153344	0.10819	0.0458658	0.00803842	0.151202	-0.194022	0.198669	0.00583894	0.1244	-0.0397059	0.168099	0.0293251	-0.118331	0.133479	0.00581079	0.0988308	0.0186781	0.109143	0.0760145	-0.00441512	0.0514208	0.103052	-0.0140767	-0.0148015	-0.0332487	0.0643387	0.0453403	0.0257186
movements	0.240714	0.22818	0.128072	0.0674266	-0.105756	-0.136408	-0.0350689	0.0219436	0.292091	0.304095	-0.0586417	0.144723	0.0294212	0.290501	0.015844	0.0183066	0.0320265	0.0280989	-0.136505	0.127732	0.00501747	-0.00270733	0.175118	-0.174752	0.193153	0.00160811	0.0914364	-0.0968617	0.126605	0.103954	-0.110819	0.160794	-0.0374743	0.0851192	-7.7849e-06	0.0985151	0.0223691	0.0303522	0.0266797	0.10672	0.0341604	-0.0300239	-0.0272617	0.0660333	-0.00742213	-0.0013345
moving	-0.0257118	0.0518605	-0.0010981	-0.0781204	-0.0498784	-0.0566751	-0.0434167	-0.142428	0.0159544	0.206018	0.083384	0.101987	-0.0256629	0.311704	0.00518332	0.112707	0.0509205	0.340251	-0.10369	0.0541289	0.0676027	0.00373198	0.101411	-0.106388	0.0735615	-0.0309299	0.00451898	-0.189393	0.0350913	0.172437	-0.085622	0.160513	-0.0519055	0.0199192	-0.0586969	0.0632746	-0.180955	0.0659697	-0.0236417	0.025976	0.13068	-0.073779	0.00905891	-0.0106321	-0.0188497	-0.0366029
multisensory	0.164003	0.137009	-0.0586221	-0.136101	-0.00217411	-0.051047	-0.0497655	-0.27746	-0.0245539	-0.0188728	0.248097	0.0941683	-0.0118579	0.161078	0.204523	-0.105652	0.0867247	0.140142	-0.105924	-0.0422993	0.0967601	0.0480949	0.0199546	-0.165751	0.0722339	-0.0358099	0.0447369	0.0429561	0.0312174	0.223487	-0.149571	0.0573693	-0.0456967	0.0826739	-0.02437	0.0560881	0.0240837	0.00162008	-0.0102216	0.0728936	0.0128573	-0.051213	-0.137252	-0.0303346	0.0241953	-0.0369707
music	0.209002	0.0819227	-0.0458842	-0.0341566	-0.139403	-0.10151	-0.0453451	-0.0877765	-0.0709414	0.00754722	0.164336	-0.161573	0.0129046	-0.0989706	0.0808637	-0.106694	0.0317955	-0.0883801	-0.135441	-0.056237	0.0112629	-0.148007	-0.0310212	0.0548724	0.0494226	-0.0704925	0.00878028	0.205798	-0.00797531	-0.0544032	-0.0727433	0.0267223	0.0184158	0.106804	-0.0317095	0.12829	0.301961	-0.0213249	-0.0008564	0.07803	-0.126788	-0.0170875	-0.310197	0.0183745	0.0138164	0.0483124
musical	0.153434	0.123081	-0.0557194	-0.053814	-0.146079	-0.0940325	-0.0379918	-0.0455056	-0.0547287	-0.0241442	0.165292	-0.201461	-0.0220662	-0.126767	0.11596	-0.113752	0.00207071	-0.172955	-0.154184	-0.0768394	0.0390864	-0.154485	-0.00879597	0.0509324	0.0577328	-0.0317877	0.0107771	0.179307	-0.0099373	-0.0777049	-0.0241433	0.03053	0.0193791	0.10455	-0.0212245	0.0870879	0.282571	-0.0342897	-0.0107066	0.10628	-0.104912	-0.0311788	-0.258787	0.0112057	0.0371203	0.0522789
names	0.0204884	-0.299354	-0.155817	-0.0711198	0.211457	0.132567	-0.0291725	-0.0566312	0.00577434	-0.0076978	0.111726	0.048033	-0.0237089	-0.135178	-0.150449	-0.0262676	-0.0234863	0.0350675	0.116374	-0.0923527	-0.096791	-0.0257324	-0.0116377	0.0431978	-0.0327977	-0.0487931	-0.0468577	-0.0003564	-0.0796555	-0.0358672	-0.0925502	-0.0896802	0.108861	0.0109864	-0.0761867	-0.0288342	-0.0947987	-0.0353343	-0.0465557	-0.115518	0.00228348	-0.0245541	-0.0417135	0.0435046	-0.0446242	0.0959696
naming	0.341447	-0.130082	-0.129693	-0.0358541	0.0442072	-0.064188	-0.0542257	-0.0461668	0.165169	0.153057	0.139449	-0.0047296	-0.0203866	-0.110745	-0.107676	-0.0250883	-0.0420192	0.0958965	0.101541	0.0994719	-0.158231	0.102392	-0.054135	-0.0920719	0.0329922	-0.0553113	0.065641	-0.0415941	-0.112122	0.273671	-0.140496	-0.193424	-0.0695821	0.0829578	-0.00317356	0.0427074	-0.086547	0.0110209	0.0386837	0.0545653	0.101796	-0.012207	-0.0116348	0.0914588	-0.0294887	0.0520092
navigation	-0.195406	-0.132506	-0.0011714	0.0201256	0.349098	0.512827	0.00662389	-0.0356401	-0.035921	0.0708301	-0.0614521	0.135831	-0.013102	0.162946	0.031215	0.0232017	0.0458267	0.048264	0.0347155	0.0741645	0.0162121	0.0283879	-0.128452	-0.028345	-0.0119666	0.100796	-0.149248	-0.0959407	-0.0189557	0.102366	-0.0881425	0.10596	0.271995	-0.0060416	-0.132298	0.0154094	-0.0435441	-0.0163834	-0.0197071	0.0206564	0.035109	-0.050225	0.0508594	0.0993458	-0.0401891	-0.0630897
negative emotional	-0.162903	-0.0660844	-0.0165639	0.0376406	0.0898932	0.0683472	0.0130942	-0.0445229	-0.0934447	-0.142646	-0.101745	-0.148242	0.0879695	-0.166456	0.0373824	-0.0884315	0.00265168	-0.0506785	-0.0467905	-0.0414126	0.06025	0.0216182	-0.000779	0.104219	0.0278785	0.112796	-0.262999	0.0899727	-0.00739854	-0.152005	0.0108914	0.0981508	0.0428104	-0.039008	0.0771037	0.00161932	-0.0266258	0.0992779	-0.10315	-0.00637998	0.0834954	0.0170148	0.0897051	-0.0643436	0.0162147	0.0681054
neutral faces	-0.207584	-0.0742801	0.0398779	0.0520737	0.133669	0.125746	0.00652763	-0.136105	-0.0440277	-0.0640772	-0.0567668	-0.147379	0.0107529	-0.103264	0.0764727	0.0405809	0.012449	-0.0137808	-0.0599426	-0.101865	0.0523624	-0.0234059	-0.000237113	0.0602801	0.045339	-0.0889573	-0.232928	0.136507	0.000934561	-0.0886782	0.0554002	-0.00372299	-0.103722	-0.166356	-0.0265278	0.0287081	-0.0271014	0.14607	-0.0569297	0.0215394	0.0900348	0.0581838	0.0873651	-0.101643	-0.0288081	0.00064301
neutral pictures	-0.12358	-0.126968	0.030322	0.066085	0.0542011	0.0676773	0.00200228	0.00339726	-0.119258	-0.10342	-0.0297059	-0.14832	0.0212143	-0.104819	0.00922807	0.0765456	0.0376046	0.0373176	-0.0174493	-0.124238	0.00463763	0.00450493	0.0246178	0.0671125	-0.0623852	-0.0304879	-0.17345	0.00599475	0.00366948	-0.0693047	0.0778037	0.0063461	-0.0466989	-0.0755122	0.0270102	0.00330383	-0.0690202	0.12651	-0.0611935	0.0694304	0.0628021	0.0462021	0.0944508	-0.0925729	-0.041912	-0.0094965
neutral stimuli	-0.121957	-0.0859907	-0.0082848	0.0638149	0.0103083	0.133331	0.0509675	-0.0764777	-0.116815	-0.145216	-0.0145565	-0.156212	0.0710197	-0.169279	0.0412005	0.0700105	0.0146328	-0.0266479	-0.039994	-0.0743289	-0.0331057	-0.0463718	-0.0230602	0.152615	-0.1133	-0.130454	-0.158614	0.150411	0.0171554	-0.157799	0.0138354	0.00343545	-0.0781577	-0.087343	0.0123967	0.0392448	0.0479279	0.211309	-0.0557916	-0.026789	0.0308306	-0.0110179	0.0473804	-0.0755286	-0.0468569	-0.0400625
nociceptive	0.258466	0.419227	0.0049906	-0.0171215	-0.136949	-0.116384	0.0503399	0.0186737	0.010509	-0.249561	-0.22505	-0.0612443	0.0589824	-0.0996828	0.132401	-0.173761	0.118754	-0.264902	-0.0696215	0.0128689	0.0962424	0.232905	0.0515314	-0.0940025	-0.0172111	-0.0144037	0.0489135	0.0941786	0.0521505	-0.0475125	-0.0191002	0.0639055	0.00147911	0.0123863	-0.0182434	-0.00070973	0.00076838	-0.0109043	0.0104381	-0.0260646	-0.0298938	0.0464716	0.0563773	-0.0414789	0.0436314	0.0461646
nogo	-2.179e-06	0.0131442	-0.0351044	-0.0336012	-0.0783156	-0.0222663	-0.054614	0.0230953	0.0465532	0.0286658	-0.0721612	0.11423	0.0215316	0.0420833	0.0475607	-0.0437507	0.0307471	-0.0957973	0.0673826	0.0876644	0.0307542	-0.144379	-0.0940884	-0.0812368	-0.0320268	0.117011	0.114998	-0.114774	0.0256379	0.0588198	-0.0355764	0.177352	-0.023889	0.0178193	0.132781	0.0377736	-0.0650354	-0.00973512	0.0166155	0.0166337	-0.132624	-0.0813925	0.0678041	0.0428264	-0.0731846	-0.0052873
noun	0.332242	-0.166972	-0.0931647	-0.00471283	-0.0293082	-0.0985732	-0.0491981	-0.116563	0.0134689	0.115448	0.272284	0.0249816	-0.0244944	-0.142637	-0.311546	-0.0130313	-0.0208296	0.13096	0.0932184	0.0263857	-0.180968	-0.0563334	-0.021878	0.0334662	-0.0217433	0.0450905	0.00378992	0.00219902	-0.0912661	0.0967365	-0.0842483	-0.204345	0.0693384	0.132679	-0.068015	-0.0150401	-0.0723129	0.0315634	-0.0149134	-0.0659463	-0.126368	-0.0523597	-0.0334303	0.110578	-0.012064	0.00093219
nouns	0.193128	-0.150969	-0.115657	-0.0167835	0.133148	0.127104	-0.0277959	-0.00629482	-0.0300557	0.00049915	0.229786	-0.0174704	-0.0509669	-0.144162	-0.246471	-0.0109985	-0.0821083	0.0441317	0.102863	0.0259796	-0.265447	-0.0460123	0.0113761	0.113145	-0.0301383	0.0164753	-0.119807	0.0471217	-0.0661957	-0.0111161	-0.138468	-0.226667	0.0946604	0.0837579	-0.103299	-0.0287173	0.00225111	-0.0739026	0.00098201	-0.142357	-0.138648	-0.0290451	-0.111036	0.0884099	-0.026829	-0.0193915
novel	-0.0473673	-0.135523	-0.0912641	-0.0119159	0.111164	0.12102	0.04785	-0.0804625	-0.083035	-0.0353566	0.0872064	0.0926848	-0.0231452	-0.0772595	0.0193874	0.00885664	-0.0190439	-0.081264	0.0879384	0.0195216	-0.0800798	-0.0614692	-0.103381	0.0736776	0.0747821	-0.0355721	-0.32592	-0.0017594	0.0183778	-0.0961178	-0.054378	-0.000595208	0.103834	0.024203	-0.0754604	-0.10554	0.0224931	-0.0689388	0.0511932	0.0169195	0.0640584	-0.0113602	-0.0197299	0.154445	-0.0935302	-0.0858507
novelty	0.0112751	-0.0256278	-0.0412492	-0.0365063	0.139504	0.196969	0.0321087	-0.116929	-0.161341	-0.0885009	0.0122528	-0.0688813	0.0451421	-0.0650021	0.0610814	-0.0069109	-0.0414585	0.0204994	-0.0451752	0.00097936	-0.0328062	-0.13176	-0.0150249	-0.0314351	0.0944239	0.0592415	-0.239662	0.00613666	-0.0119016	0.12039	-0.194668	0.0837296	0.0418752	-0.0436415	0.0889794	-0.0639585	0.0691341	0.0651058	-0.0731593	0.0551536	0.0820126	0.0563343	0.044855	-0.0573847	0.0536109	0.109014
noxious	0.181805	0.340631	-0.0278549	0.00770719	-0.107882	-0.162393	0.0152688	0.0597431	-0.0684658	-0.3	-0.232885	-0.155585	0.0432679	-0.138661	0.168526	-0.184309	0.00333697	-0.268248	-0.0706702	-0.0033855	0.0881052	0.120583	0.0684884	-0.110545	-0.0489575	-0.0386993	0.0624777	0.0534396	-0.00472161	-0.0874862	0.0644206	0.100164	0.0414669	0.00631936	-0.0246163	0.0130103	0.0216099	-0.0562276	-0.0230015	0.0195441	-0.0271243	0.0387439	0.110035	-0.0442862	0.0788031	0.0102493
number	-0.0303317	-0.098528	-0.0213544	-0.0311518	-0.0526986	-0.106422	-0.00657196	0.0196253	0.0411369	0.162014	-0.110709	0.432405	0.0193523	0.326763	-0.0120168	0.0918176	-0.180647	0.0891531	0.0373559	0.191714	-0.126579	-0.0348861	-0.105454	0.0387694	-0.0252741	0.00668562	-0.0242269	-0.213421	-0.00095428	-0.0417668	0.053236	-0.0492952	-0.0498084	-0.0391122	-0.0117699	-0.00886431	-0.0361126	-0.0589109	0.0650893	-0.0688646	-0.00557991	0.0174306	0.124152	0.099848	-0.148446	0.0310774
numbers	0.0787994	0.0623197	-0.0663904	-0.0543558	-0.0043974	-0.0403452	-0.0772301	-0.038474	-0.0175108	0.209025	-0.133543	0.407068	-0.025416	0.414034	-0.0635265	0.102044	-0.150577	0.0729596	0.0997365	0.143307	-0.0649663	-0.024698	-0.0797634	0.0614983	-0.0058141	-0.0863997	0.139598	-0.24878	-0.0167187	0.0484368	0.0733646	-0.0583372	-0.0782202	0.0101802	-0.0317609	0.0289857	-0.00775431	-0.0526165	0.112376	-0.0160393	0.000302912	-0.00954661	0.0640388	0.114955	-0.0222224	-0.0246327
numerical	0.0174072	0.0400939	-0.0357605	-0.0674507	-0.0812008	-0.0189897	-0.0582548	-0.0230124	-0.0750806	0.142877	-0.0990477	0.464432	-0.0070859	0.406757	-0.0510948	0.0820286	-0.075308	0.11273	0.10673	0.140427	0.00320706	-0.00124098	-0.118426	0.0201373	0.0281422	-0.0703997	0.0807271	-0.206175	-0.0174738	0.0213668	0.00166731	-0.123009	-0.0283477	0.0123928	0.00875135	0.0389959	-0.00195368	-0.0659971	0.0835717	-0.0166218	-0.00341065	0.0395985	0.0430503	0.0700083	-0.0464042	-0.0108655
object	-0.0281433	-0.108931	-0.0827683	-0.0982717	0.15277	0.102439	-0.0790535	-0.218188	0.0619704	0.13317	0.0740965	0.289833	-0.0686344	0.235355	-0.0533021	0.12845	0.0220707	0.278049	0.0602659	0.0485451	0.0228654	0.0895475	0.0522285	-0.111551	0.0743671	-0.000883643	-0.0701993	-0.189727	-0.0111482	0.345719	-0.173282	0.0252849	-0.0440956	0.0473388	-0.0629425	0.0420171	-0.179698	0.0445765	-0.0206728	0.0375459	0.219911	-0.0213476	0.00887097	0.0600286	0.0260838	-0.0389174
object recognition	-0.196069	-0.183515	-0.0502223	-0.0723582	0.141469	0.0927918	-0.0659956	-0.196373	0.0713991	0.00373175	0.0692745	0.0998208	-0.0352422	0.126846	0.00638104	0.161492	0.085719	0.292815	0.0885502	-0.002363	0.0956472	0.0579956	0.00820247	-0.112455	0.0702498	-0.0110129	-0.102507	-0.12315	-0.00252698	0.345157	-0.123653	0.0482348	-0.0829883	0.0551432	-0.0836855	-0.0242374	-0.0844143	0.0343114	-0.0345867	0.000672719	0.241616	0.00424366	0.032597	0.0267562	0.0417876	-0.0429459
objects	-0.0851972	-0.160854	-0.0722658	-0.0868133	0.245168	0.172493	-0.0779257	-0.232096	0.0541529	0.0992946	0.0427782	0.194068	-0.0865984	0.158362	-0.0520651	0.140211	0.0141747	0.24985	0.0856599	0.0252047	-0.00229278	0.0597256	0.0327047	-0.0886569	0.048451	-0.0617193	-0.209847	-0.18167	0.00310072	0.381997	-0.151739	0.030316	-0.0735002	0.0166963	-0.0573738	0.01674	-0.16497	-0.00673612	-0.0079263	0.0437578	0.22763	0.0010917	0.0225519	0.0607022	0.0347975	-0.0719725
observing	0.0305585	-0.035505	-0.0754107	-0.0939662	-0.0827306	0.0100015	-0.0853452	-0.124896	0.0740345	0.139513	0.117349	0.0908014	0.00706975	0.0728914	-0.0567644	0.0858208	0.0579951	0.197929	-0.110051	0.00065526	-0.0607681	-0.0643077	0.254972	-0.174534	0.0376026	-0.0452142	-0.0432697	-0.218062	-0.0135245	0.189736	-0.0164668	0.093365	-0.0205735	0.0064892	-0.0227521	-0.029902	-0.308218	-0.00716484	0.00818188	0.0945514	0.0331302	-0.0156853	-0.0535601	-0.0539354	-0.148046	-0.0195554
oddball	0.0578022	0.0606634	-0.0470111	-0.046873	-0.00898099	-0.0492235	0.012044	-0.0159295	-0.104906	-0.181397	-0.0327536	-0.0651104	0.0181623	-0.0648907	0.26167	-0.157547	-0.0794178	-0.0775855	-0.0813529	-0.0038357	-0.0060902	-0.00490098	0.03532	0.0234359	0.170337	-0.027836	0.0980654	0.133011	0.0629545	0.0568094	-0.118523	-0.0202616	-0.0383556	0.0925332	0.140573	0.0955276	0.124654	-0.00851698	0.0618817	0.215724	-0.126653	-0.0263166	-0.0580005	-0.0167725	0.0353186	-0.0263507
oral	0.299024	0.216092	0.177321	0.222319	-0.0680978	-0.0805672	0.0535585	-0.0193647	0.0773367	0.0837843	-0.0325784	-0.163786	0.064622	-0.159023	0.0839622	-0.119861	-0.0118039	-0.102511	-0.120244	-0.0250279	0.0509668	0.0484323	0.0116261	-0.0989876	0.0882023	0.0339104	0.0355039	0.194447	-0.00169351	0.106792	-0.0973444	-0.12226	-0.0375819	-0.0207716	-0.0128128	0.185227	0.148723	0.0341711	0.0422523	0.11563	0.0289841	-0.0318317	-0.120532	0.0602592	0.027808	-0.0160401
order	0.280074	0.218704	-0.0334551	0.052869	-0.130055	-0.219152	-0.0181415	-0.042596	0.0352157	-0.0137501	0.0449584	0.0516299	0.015355	0.0790716	0.0321911	-0.116801	-0.0429125	-0.104684	0.00815019	0.0559589	-0.104431	-0.0478883	0.0239128	-0.0412744	0.0804111	-0.0780189	0.0794235	0.0788693	0.0833681	0.0483197	-0.0563053	0.0462014	0.0207585	0.10635	0.0627777	0.116198	0.173503	-0.0204038	0.0142719	0.104861	0.0451909	-0.0718874	-0.0931193	0.14389	-0.0211289	-0.0686825
orientation	-0.298627	-0.0953409	-0.0260444	-0.00151227	0.249432	0.154263	-0.0147518	-0.173269	0.0328107	0.0983006	-0.0348743	0.208567	-0.0202051	0.253485	-0.000413573	0.0730932	0.0123582	0.119522	0.0201473	-0.0119723	0.062113	0.157274	-0.0324577	-0.0171035	0.0677281	-0.0637929	-0.109918	-0.120067	-0.00328374	0.198816	-0.0208216	0.0772271	-0.0250829	-0.0863148	-0.0174887	0.055048	-0.0237041	0.127172	-0.0414537	0.0444214	0.236454	0.0537365	0.12151	0.00910577	0.0156511	-0.0428791
oriented	-0.0900599	-0.133537	-0.0467959	-0.0694788	0.0245807	0.061852	-0.0174032	0.132096	-0.0360873	0.123331	-0.111822	0.239346	-0.0104607	0.226092	0.000256459	0.00415921	-0.0620478	0.0261724	0.0434243	0.0583725	0.0588614	-0.00570587	0.0446068	-0.0233043	-0.0559831	-0.00799006	-0.0755647	-0.134258	-0.0551305	0.124243	0.053817	0.00882473	0.0392642	0.0253622	-0.00660003	0.00274099	-0.030227	0.00214957	-0.0487667	0.0195439	0.0420199	0.0321612	0.0270917	0.180292	0.0101049	0.0117169
orienting	-0.0075945	0.0282093	-0.0806676	-0.12894	0.0426627	-0.041891	-0.0741221	-0.0333629	-0.0853696	0.251748	0.0347912	0.306501	0.012884	0.300651	0.0704467	0.110715	-0.142881	0.207678	-0.0187692	0.150712	-0.0467594	-0.121836	-0.163974	0.0641844	0.0685156	0.122837	0.100876	-0.178829	-0.0298722	0.116686	-0.148185	0.0775642	-0.0170971	0.020343	0.0389616	0.0746754	0.0347937	-0.0797589	-0.028761	0.0403514	-0.00342144	-0.0114764	0.0589212	0.0571185	-0.0674862	0.00092164
orthographic	0.239351	-0.0936529	-0.0974511	-0.0834826	0.0291957	0.00523695	-0.059342	-0.0704815	-0.0174644	0.148829	0.19493	0.112601	-0.0534507	0.00354697	-0.19125	0.0267586	-0.0880622	0.0544693	0.17902	0.102234	-0.185793	0.0193019	0.00312158	0.0602765	-0.00456739	-0.0443448	0.00458815	-0.0960191	-0.0579345	0.310414	-0.088896	-0.312165	-0.0776397	0.0798163	-0.0100387	-0.0274375	-0.0558669	0.0254754	0.0662011	-0.0979871	0.0862715	0.0192397	-0.0431643	0.0740606	-0.0392295	0.0359074
overt	0.369139	0.185446	-0.0175392	-0.0103874	-0.211682	-0.207524	-0.062688	0.0406494	0.110731	0.281333	0.0436966	-0.0659687	0.0197061	0.0733347	-0.0171845	-0.0239498	-0.121528	0.0366797	-0.0237799	0.115747	-0.0586179	-0.0237333	0.0181963	-0.173454	0.122417	0.0544143	0.13914	0.00611548	0.018556	0.126095	-0.0988344	-0.0221362	-0.0554663	0.13312	-0.00992885	0.0976255	0.181749	-0.0737331	0.0759151	0.16279	-0.0758209	-0.0345038	-0.132925	0.0863896	-0.014421	0.0171005
pain	0.176406	0.314704	-0.0061232	0.00890907	-0.0895892	-0.125135	0.0388312	0.0758055	-0.0318308	-0.299239	-0.234097	-0.132072	0.0427845	-0.152232	0.166874	-0.206532	0.0256668	-0.21982	-0.0990949	-0.0044331	0.0900587	0.19631	0.125443	-0.152453	0.0371742	-0.0391421	0.0626876	0.113316	-0.0149575	-0.0641975	0.023543	0.0881447	0.0284487	-0.00506285	-0.00812433	-0.0255354	-0.00915332	-0.00572846	-0.0011923	0.0238578	-0.00504313	0.0677279	0.100348	-0.120616	0.115381	0.047681
painful	0.218374	0.342827	-0.0282028	-0.0181408	-0.113603	-0.143107	0.000726111	0.0471322	-0.0588659	-0.294348	-0.229876	-0.0849977	0.00755881	-0.128088	0.129079	-0.236032	0.0266427	-0.212057	-0.0740145	0.0327433	0.0793268	0.217224	0.125328	-0.119426	0.0263703	-0.0498945	0.108622	0.0734296	0.0108741	-0.0541848	-0.000973624	0.10807	-0.00938321	0.0155635	-0.0123074	-0.00883538	-0.0225621	0.0150584	-0.0201121	0.0495611	0.0156317	0.0360619	0.0899178	-0.0877867	0.0925478	0.0439074
passive viewing	-0.157994	-0.0736304	-0.0219995	0.0183228	0.0420809	0.0305671	-0.0412874	-0.203424	-0.0179914	0.0540313	0.0186934	-0.0473947	-0.0461421	0.117581	-0.0093879	0.0419458	0.0110796	0.264048	-0.0871894	0.0640644	-0.0173058	0.0348629	0.0974646	-0.0432037	-0.00369579	-0.0522723	-0.126935	-0.0875403	-0.0275196	0.0816782	-0.0704997	0.104319	-0.032594	0.0290105	-0.00317433	0.0535185	-0.150159	0.0640926	-0.0231959	0.0821429	0.158682	0.022607	0.13821	-0.114831	-0.0694607	-0.0689965
personal	-0.263171	-0.250361	-0.0216977	-0.0260142	0.083588	0.0658331	0.0183643	0.145083	-0.0995942	-0.060876	-0.0039185	-0.151145	-0.0137289	-0.144189	-0.0642644	-0.0345506	-0.0152743	0.0319725	0.0518803	-0.224928	-0.0765718	-0.0162613	0.000910902	0.0690005	-0.118465	0.0947869	-0.129461	-0.0024637	-0.140032	-0.158983	0.0853139	0.00961539	0.136073	-0.0548208	-0.042086	-0.0812461	0.00520035	-0.00799589	-0.0954106	-0.0551392	-0.0423153	-0.0671755	-0.018047	0.0551684	0.000966152	0.0296316
personality	-0.306968	-0.119238	-0.0109676	0.0501604	-0.00669603	-0.0155741	0.0259582	0.12729	-0.0534588	-0.15436	-0.102886	-0.254743	0.0403581	-0.185248	-0.018763	-0.0102612	0.0243785	-0.173619	-0.000535032	-0.128575	0.085308	0.0339344	-0.0364799	0.151037	-0.148786	-0.0498097	-0.0575368	0.0671278	-0.0475699	-0.199559	0.236484	0.0526174	-0.00296688	-0.10591	0.0706563	-0.0468983	0.00312278	-0.00926954	-0.0698668	-0.0863794	-0.0291046	0.0690562	0.0507214	-0.0451252	0.0245624	-0.0466166
personality traits	-0.226893	-0.13291	0.0354857	0.0835172	0.0904429	0.0463761	0.0303846	0.0552996	-0.0666631	-0.160716	-0.066959	-0.213251	-0.0066891	-0.198256	-0.0242113	-0.0187849	-0.0296429	-0.168915	-0.0361678	-0.109521	0.0777425	0.0241037	-0.0344155	0.0932671	-0.128986	-0.101232	-0.0628044	0.0872551	-0.0869248	-0.158415	0.166628	0.0649794	0.0138567	-0.137675	0.0758037	-0.00029104	-0.0118637	-0.0469199	-0.0881375	-0.042873	-0.0486968	0.0454941	-0.0169525	-0.105307	0.0535394	-0.0952245
perspective	-0.136249	-0.137676	-0.0173076	-0.0930295	0.120174	0.0254582	-0.0585958	0.0639558	-0.0853458	0.00106036	-0.103166	0.0920261	-0.0464162	0.119984	-0.158033	-0.0497236	0.0565832	0.0298372	0.0355819	0.0417327	0.0454045	-0.0798419	0.0738289	-0.0442394	-0.123189	0.0493935	-0.0168425	-0.0765619	-0.0464971	-0.0641418	0.0842608	0.136427	0.0499346	0.0406814	0.104207	-0.0539937	-0.0470266	1.01247e-05	-0.178895	0.0579016	-0.0711745	-0.086697	0.072964	0.0772668	-0.0540399	-0.052811
phonetic	0.234729	0.0545599	-0.0833982	-0.109525	-0.160197	-0.0400795	-0.0763188	-0.0981798	-0.0896609	-0.024775	0.275292	-0.179917	-0.0414892	-0.184596	0.00376775	-0.0396837	0.0295496	0.0107666	-0.0610566	-0.0102389	0.0264096	-0.105212	0.00790877	0.0277313	0.0863704	-0.0201858	0.0451257	0.0786793	-0.0210481	0.000320968	-0.0291467	-0.151517	-0.0177357	0.127685	-0.0155706	0.0309701	0.148991	-0.0371844	0.0961296	0.100921	-0.122044	-0.0962782	-0.3849	0.0936293	-0.03214	0.0420262
phonological	0.454369	-0.0671127	-0.129429	-0.0887254	-0.0555023	-0.0944368	-0.0622972	-0.0740814	-0.0492163	0.130929	0.240484	0.0591707	-0.0456405	-0.0714681	-0.209328	-0.003008	-0.0611524	-0.0018652	0.130577	0.0797673	-0.215321	-0.0611481	-0.0499148	0.0338776	0.0265321	-0.0685544	0.0325474	0.0124359	-0.0391414	0.1419	-0.133662	-0.306291	-0.0238945	0.105369	-0.0612642	-0.0218747	0.052414	-0.0582577	0.0791812	-0.0136271	-0.0188429	-0.0215216	-0.171612	0.0774086	-0.061418	0.0774643
photographs	-0.257754	-0.256434	-0.0404092	-0.0557941	0.134997	0.162134	0.0120514	-0.181227	-0.0479994	-0.139868	0.0474547	-0.0846124	-0.0414485	-0.0359391	-0.0347658	0.0781086	0.0846559	0.0452198	-0.0817071	-0.108736	0.101828	0.0620352	0.00259814	0.0010273	-0.0704941	0.00489833	-0.171811	-0.0858327	-0.0116804	0.166129	0.042173	0.12069	-0.0451655	-0.0382893	-0.0580297	-0.114939	-0.242996	0.0231039	-0.0633461	0.0346932	0.12103	0.030778	-0.00383733	0.103888	0.00831029	0.00228647
picture	-0.113123	-0.286591	-0.103249	-0.0123696	0.194548	0.0745819	0.02381	-0.143522	-0.0490603	0.041024	0.184889	-0.122109	-0.0621967	-0.10402	-0.117095	0.0876526	-0.0181106	0.147538	0.077337	-0.0290203	-0.0480186	0.0288279	-0.0695489	0.021534	0.0253079	-0.110195	-0.271206	-0.0620214	-0.130011	0.104568	-0.0953566	-0.0818382	-0.0807591	-0.025974	-0.036676	0.0132865	-0.232613	0.0393679	-0.0647211	-0.00388498	0.128827	0.0404741	0.132305	-0.0894068	-0.0535299	-0.0456605
pictures	-0.187388	-0.240482	0.00885489	0.0444379	0.14679	0.0828342	0.0163563	-0.0421711	-0.0987077	-0.148729	0.0234892	-0.114547	-0.0206782	-0.150804	-0.0309456	0.0882192	-0.0207134	0.0418325	0.00748106	-0.0921386	-0.0394844	0.0300425	0.0159404	0.0479506	-0.0476136	-0.0376918	-0.237582	0.00700285	-0.0639199	0.0335686	0.0690249	0.00309148	-0.0613254	-0.100318	-0.00345639	-0.00974569	-0.217532	0.0697137	-0.0942671	-0.0277055	0.159076	0.0523241	0.155	-0.115866	-0.0275348	-0.0266525
pitch	0.225465	0.208486	-0.0566197	-0.0611379	-0.135209	-0.136808	-0.0455163	-0.151405	-0.0377569	-0.0702294	0.14746	-0.0937827	-0.0157876	-0.0654496	0.146141	-0.0880145	-0.0152361	-0.0723556	-0.0943143	-0.0369839	0.0357812	-0.0502938	-0.0173524	-0.072704	0.0692104	-0.00322644	0.0644015	0.166852	-0.0204391	-0.00261299	-0.0778218	-0.0300706	-0.0111249	0.120228	-0.0168888	0.0917385	0.251846	-0.0592712	0.0399935	0.0788061	-0.102448	-0.0520729	-0.285697	0.00648667	0.0079428	0.0227101
place	-0.0667834	-0.181276	-0.03784	-0.0277539	0.382077	0.330707	-0.117793	-0.137366	0.00566675	0.0544879	0.0939526	-0.0407669	-0.0882915	0.0654814	-0.0851372	0.0265844	0.0442936	0.101087	0.0605188	0.0715641	0.0277046	-0.0107331	-0.020507	-0.0409887	0.0263487	0.0293833	-0.223664	-0.0904948	-0.041505	0.201337	-0.117596	0.0229969	-0.0610107	0.0353725	0.058626	0.01862	-0.0735131	-0.138292	-0.0593486	0.0620025	0.0895655	0.0167306	0.0199165	0.0754969	-0.0475323	-0.0463612
placebo	-0.119155	0.164223	0.0135636	0.0636808	-0.0179018	-0.00165212	0.0643964	0.0936085	-0.0939948	-0.238297	-0.25086	-0.182037	0.0845908	-0.198868	0.0940471	-0.0236494	0.0110945	-0.234691	0.0112219	-0.126883	0.0529052	0.139377	0.014124	0.0609536	-0.0442343	-0.0267538	0.046232	0.126625	-0.0237969	-0.176321	0.187767	0.0332473	-0.05263	-0.118127	-0.00837776	-0.0186121	-0.0228584	-0.00252552	0.0385067	0.0752915	-0.00118919	0.0626094	0.147485	-0.118802	0.0830459	-0.0542004
placebo controlled	-0.0492826	0.164677	-0.0747608	0.0203537	0.0660486	-0.125042	-0.000842972	0.188925	-0.0636163	-0.216177	-0.256636	-0.104368	0.0564969	-0.0720246	0.130822	0.0172844	-0.0414077	-0.108953	0.0604441	-0.0749273	0.0920527	0.0811089	0.0880542	0.119567	-0.0358959	-0.0419764	0.0743542	0.0424956	-0.0120479	-0.126009	0.0507604	0.0433752	0.00509225	0.0128434	0.00862106	-0.108102	0.00211822	-0.0667924	0.061185	0.016396	-0.0646608	0.000384969	0.112859	-0.0644789	0.0294736	-0.0191562
planning	0.14104	0.109755	0.0921866	0.051506	-0.0851035	-0.101454	0.0157795	0.140724	0.0511689	0.304925	-0.0741493	0.289993	0.0192101	0.23731	-0.0966403	-0.0148058	-0.0550571	-0.00886154	0.100265	0.210281	-0.141726	-0.0449094	-0.0232869	-0.0596653	0.123116	0.0357941	0.163214	-0.096658	0.0694634	0.0124092	-0.133671	0.113398	0.0447288	-0.00764668	-0.0132063	0.0522543	0.0480322	-0.0149592	0.0159533	0.0508157	-0.00519868	-0.0713601	0.0744	0.177667	-0.00464358	0.0056433
pleasant	-0.0175342	0.0527571	0.0768441	0.0282892	-0.0519106	-0.0330247	0.0436835	-0.112443	-0.115427	-0.220055	-0.072901	-0.254213	0.0290473	-0.242084	0.0670778	-0.0982734	0.0310823	-0.171767	-0.211329	-0.180804	-0.0467259	-0.00214377	-0.0150237	0.0893835	0.0160972	-0.126185	-0.094368	0.195985	0.0146053	-0.116499	0.101164	0.0477051	-0.0916633	-0.0820967	-0.00727152	0.0009184	-0.0119788	0.114878	-0.0319959	0.00115993	-0.000274079	0.0882997	0.0516175	-0.140772	-0.0221093	-0.0216506
pointing	-0.084621	-0.0257664	-0.0056987	-0.0275943	-0.0195872	0.0058303	-0.0654267	0.0208791	-0.0303141	0.12886	-0.0134485	0.343482	0.0127267	0.367816	0.0120226	0.087853	-0.0192335	0.1256	0.0300131	-0.0041396	-0.0125121	-0.0476865	-0.0302089	-0.0201468	0.109684	0.0572045	0.0336868	-0.147761	0.00736421	-0.0163976	-0.105262	0.0519486	-0.00263685	0.0729851	0.0150269	0.0713437	-0.0789614	0.143466	-0.0467707	0.0477842	-0.0443262	-0.0279045	0.0943823	0.0501964	-0.117785	-0.00788
position	0.168281	0.109187	-0.0154236	0.0505188	-0.035702	0.0531354	0.00795806	-0.169161	0.13194	0.253093	0.135046	0.208541	-0.0173291	0.264237	0.0717887	-0.0437551	0.0163561	0.0586041	-0.0706272	0.0784526	-0.0172432	0.0563893	-0.0727182	-0.032354	0.0689235	0.0040654	-0.00201554	-0.0453415	-0.0651282	0.00670974	-0.0816726	0.0725922	0.0841246	-0.000351768	0.0130451	0.0814568	-0.0631056	0.0953385	0.00194459	0.0652794	-0.0195908	-0.0514455	0.00270559	0.0203779	-0.0885401	-0.0627339
predict	-0.201048	0.139264	0.0835102	-0.0677286	-0.0839845	0.0329691	0.0304427	0.00793613	-0.0764171	-0.0878348	-0.116758	0.00893355	0.0897674	0.0309943	0.0609824	-0.059058	-0.0606947	-0.216238	-0.038624	-0.0869447	0.0664449	0.0939597	-0.0316828	0.0388957	0.12945	-0.000644033	-0.0809954	0.0960243	0.061994	-0.0857052	0.146638	0.055028	-0.0859962	0.0838182	-0.0766094	-0.147712	0.0337489	0.0455381	0.0135097	-0.0460074	-0.0590035	0.0796202	0.0465153	0.0186247	0.111743	0.0030642
predicted	-0.166073	0.0560828	0.0955669	0.0728444	0.0400499	0.188351	0.0809555	-0.026335	-0.0477404	-0.11453	-0.0713477	-0.146515	-0.0102374	-0.128741	-0.0222165	-0.0898138	0.0291326	-0.204121	0.0208136	-0.0846455	0.0349312	0.0527096	-0.0414792	0.0854564	0.0237617	-0.0584229	-0.15729	0.128646	0.0361327	-0.0938325	0.0776091	0.0936806	-0.0724036	-0.111774	-0.0667223	-0.0439805	0.0327249	-0.00237932	0.0513705	-0.0495926	-0.100062	0.0871969	0.012341	0.00906859	0.019015	0.0521008
predicting	-0.0404774	-0.127437	0.212309	0.0469111	-0.02462	0.08276	0.175001	-0.0605005	-0.157958	0.0444156	0.0159387	-0.08347	0.0125135	-0.0601917	0.024218	0.068798	-0.0188473	-0.0605083	-0.0772804	-0.0443584	-0.088478	-0.022117	-0.0565403	0.0604991	-0.0319525	0.0923598	-0.1086	0.0171688	-0.00432092	-0.15937	0.119439	0.0774702	-0.00664228	-0.197142	-0.0605178	-0.0837433	-0.051531	0.0540192	-0.0138936	0.0654496	-0.0388602	-0.028668	0.0390608	-0.15189	-0.00387438	-0.0642832
prediction	-0.115174	-0.0021985	0.141784	0.0921854	-0.0511386	-0.00772334	0.092612	0.0310896	0.00678166	0.115322	-0.0504193	-0.042614	0.00654309	0.0662344	-0.0564605	0.0465971	-0.0508107	-0.125597	-0.0999614	-0.0984432	-0.101089	-0.0748791	0.00660002	0.149	-0.0759383	-0.0814435	-0.0268132	-0.0850508	0.0253745	-0.0474678	0.134509	0.0797327	-0.0939488	-0.224483	0.0194303	-0.0291814	-0.0211111	-0.0278129	0.0154446	-0.0122409	-0.00973188	0.00470723	0.049432	-0.016443	-0.041364	-0.0846713
prediction error	-0.016295	0.0459427	0.180943	0.172558	-0.0514748	0.0156532	0.118538	-0.0442897	-0.0635324	-0.0272148	-0.0638971	-0.0956778	-0.0387411	-0.136919	-0.0540599	0.0268936	-0.0388602	-0.14451	-0.0237171	-0.0628397	-0.198198	-0.053886	-0.0286923	0.0864707	-0.0699095	-0.0330155	0.0266392	-0.0141716	-0.0398407	-0.0180332	0.12712	0.011869	-0.146086	-0.319876	0.0235869	-0.0374463	-0.0206125	0.0238251	0.0200443	0.0241135	0.0139602	0.00487456	0.0609932	-0.0566602	-0.0105876	0.0156643
predictions	0.0267733	-0.0164697	0.0342828	-0.00134305	-0.182652	-0.169056	0.0390893	-0.11635	-0.0126204	0.0825953	0.113509	0.0429606	0.0155299	0.0263327	0.0770705	-0.0373296	-0.0181336	0.0167948	-0.126935	0.0604125	-0.108253	-0.163081	0.0272409	-0.0699738	0.0497646	0.0394634	-0.02972	-0.0687856	0.0710712	0.0643593	-0.134143	0.0326182	-0.0965786	0.0402204	0.0134669	0.0138539	0.0766133	-0.00553994	0.0278454	-0.0122958	-0.1031	-0.0579535	-0.0364781	0.106024	-0.117865	0.0241157
predictive	-0.0749071	0.147087	0.106906	0.112018	-0.0420586	0.159211	0.00126643	0.013069	-0.0510312	0.227426	-0.0329691	-0.0671826	0.0103081	0.0965291	0.0610044	0.0268304	0.0164316	-0.1344	-0.091683	-0.0018325	-0.0146709	-0.00519151	-0.0770815	0.0211051	0.0831099	-0.11389	-0.0661508	0.0776766	0.0148492	-0.0607193	0.0855655	0.11772	0.0130724	-0.165383	0.0060123	0.057956	0.0569487	-0.0539574	-0.0555962	-0.0502836	-0.0489327	0.031104	0.0437016	-0.0139307	0.000988696	-0.0134613
predicts	0.0561688	-0.197473	-0.0080624	0.0304419	0.129207	0.0873131	-0.0209894	-0.0254313	-0.100903	-0.0764526	0.133167	-0.105306	-0.0074378	-0.095945	0.0639759	0.0494877	0.064307	-0.00676859	-0.060183	-0.0583789	-0.0298086	-0.0834373	-0.195695	-0.0426033	-0.130223	0.0460645	0.0638728	0.0730549	-0.00610647	-0.0581724	-0.0684087	-0.0183221	0.105597	0.104639	-0.106577	0.0759148	-0.0685512	0.00183864	0.0929083	0.0715412	0.00857573	-0.0124049	-0.00760451	-0.0390644	-0.0192577	0.0410619
preference	-0.101454	-0.0821217	-0.026505	-0.0436721	0.077292	0.047839	-0.0448442	-0.139247	-0.0060061	0.12457	0.155984	-0.0669712	-0.0190616	0.0649856	0.0473602	-0.0073075	0.118609	0.225069	-0.191095	-0.0183349	-0.0308106	0.0241364	-0.157314	0.0170365	0.00220159	-0.0510914	0.0629146	-0.0310803	-0.145917	0.255041	0.0661211	-0.0116554	-0.142686	0.0349364	0.0753776	0.0336848	-0.10338	0.00405822	0.043256	0.0195037	0.0835228	0.0538046	0.00500059	-0.183325	0.035891	0.0468966
preferences	-0.17647	-0.166053	0.0453401	0.028392	-0.0281057	0.0585312	0.0595131	0.122862	-0.0932347	-0.055367	-0.0914872	-0.0401662	-0.0358428	-0.160555	-0.0732254	-0.0324422	-0.0251381	-0.0445284	-0.141418	-0.167881	-0.0445826	-0.0811117	-0.100194	0.0344868	-0.0482089	-0.0377958	0.0669911	-0.0165823	-0.108733	0.0540433	0.291738	-0.126263	-0.12061	-0.232015	0.135967	-0.040226	-0.0206719	-0.086287	0.014133	-0.0367554	-0.0305621	0.032607	0.00719162	-0.0573913	0.0368882	-0.017963
preferential	0.0360269	-0.13315	0.0616054	0.0945583	0.132227	0.125789	0.0350549	-0.0881086	-0.0567524	0.203947	-0.0613427	0.085409	0.00230571	0.196987	-0.118653	0.0612079	-0.0499291	0.0962571	0.0562622	0.0706443	0.0553473	-0.0518372	0.00711207	-0.0396035	0.00541067	-0.0220101	-0.16917	0.0392749	-0.0526112	0.0750174	-0.128538	-0.0805536	0.00731822	0.0558593	-0.0269559	0.0912099	-0.0747486	0.000956234	0.110038	0.0891554	0.0929643	0.115783	0.100751	-0.0039956	0.110455	0.0363255
preparation	0.0617617	0.178011	0.144924	0.023642	-0.0218303	-0.100786	0.0227851	0.160106	0.11692	0.290512	-0.136072	0.224523	0.00653884	0.29637	-0.0654395	0.033229	-0.0545709	-0.00225832	-0.0456462	0.238352	-0.0260029	-0.0575534	0.0289595	-0.0318666	0.156427	-0.00360176	0.144217	-0.0905514	0.0964946	0.0191002	-0.0380441	0.200622	0.000207068	0.107837	0.0389991	0.0612975	0.0395516	0.0739005	0.0258512	0.0271894	0.0306401	0.0105942	0.106844	0.048308	-0.00226562	0.0556176
preparatory	0.024129	0.217791	0.0185258	-0.0414261	-0.0614955	-0.10266	-0.0371851	0.047957	0.0368264	0.223623	-0.0943053	0.340484	-0.0184475	0.344689	0.0567047	-0.0398327	-0.198185	0.0921209	-0.11012	0.220198	0.027496	0.0129179	-0.0680197	-0.0542322	0.0759779	0.0910776	0.122507	-0.125177	0.0613663	0.0133983	-0.0115331	0.133616	0.0103777	0.0375952	0.0556333	-0.0209584	0.0825835	-0.08519	0.0386264	-0.0108609	0.0183837	0.0121459	0.0674662	0.0437003	0.0125839	0.0579611
primary auditory	0.144795	0.0402047	-0.0376967	-0.0490383	-0.0788181	-0.0796959	-0.0344488	-0.163355	-0.0286829	-0.100553	0.272162	-0.15146	-0.0027838	-0.0629599	0.201819	-0.115333	0.0463868	-0.0209052	-0.0836499	-0.0680475	0.0656065	-0.0404293	-0.0362626	-0.067489	0.0483186	-0.00269893	0.0105722	0.225691	-0.0111005	0.0299174	-0.0996908	0.0198967	0.00957387	0.1176	-0.0295322	0.0830899	0.257772	-0.0665769	-0.0012704	0.101506	-0.0842612	-0.0341358	-0.24283	-0.0011281	0.0472157	-0.0148438
primary motor	0.34904	0.306867	0.123678	0.0570077	-0.138001	-0.15124	0.00450632	0.154575	0.433306	0.125846	-0.146562	-0.0714806	0.047068	0.121621	0.0662776	-0.0544206	0.0674826	-0.143035	-0.165055	0.0967944	0.0796023	0.019706	0.144961	-0.174635	0.174228	-0.00245615	0.108588	-0.0199247	0.181882	0.0236261	-0.0862443	0.0775564	0.020387	0.0770693	-0.00155898	0.105947	0.108011	-0.0204434	0.0123015	0.113621	-0.022555	0.0211438	-0.0456701	0.0527479	0.0924766	0.0373605
primary sensorimotor	0.189977	0.218725	0.05871	0.0767447	-0.136712	-0.102282	0.0240388	0.196191	0.372043	0.0996456	-0.123121	-0.0021503	0.0505071	0.148414	0.0885663	-0.0917126	0.115697	-0.131158	-0.115907	0.178482	0.0444029	0.0470848	0.13469	-0.17273	0.23342	-0.0397187	0.122054	0.00910742	0.22054	0.00246716	-0.0983172	0.0497401	-0.0148314	0.0793421	0.0153101	0.0703902	0.0705865	0.0301011	0.0760732	0.11986	-0.00766109	0.0290321	0.00287754	0.104355	0.0557174	-0.0086783
primary sensory	0.246889	0.217228	0.037599	-0.0621035	-0.0551207	-0.165433	-0.0125263	-0.0230718	0.184892	-0.0631253	0.141719	-0.0439863	0.03458	-4.547e-05	0.185334	-0.0946805	0.0898058	-0.0194035	-0.18962	0.0319697	0.0649781	0.0764844	0.0247476	-0.10274	0.0525752	-0.00228043	0.160503	0.088323	0.083966	0.0713438	-0.130119	0.0854076	0.0678553	0.07056	-0.0347122	0.169339	0.0252385	-0.0789032	-0.0297697	0.124698	-0.0825086	0.0134467	-0.0889007	-0.0889513	0.10325	0.064473
primary somatosensory	0.341229	0.257997	-0.0077772	-0.0213583	-0.163723	-0.152796	0.0250735	0.027506	0.252209	-0.191556	-0.200021	0.03085	0.0778868	0.0583804	0.194187	-0.133305	0.15645	-0.216583	-0.139345	0.014186	0.0711952	0.0660878	0.24618	-0.304182	0.135589	-0.0106957	0.11858	-0.016925	0.0980723	-0.0353643	-0.0340063	0.0966433	0.00696478	0.0510263	0.0039987	0.0274453	0.00321495	-0.0122935	-0.0213007	0.116327	0.03124	0.00172165	-0.0142272	-0.0169061	0.0605616	-0.0009257
primary visual	-0.160811	-0.185326	-0.0068396	0.0447467	0.133179	0.105877	0.0038997	-0.155841	0.13116	0.0912753	0.163355	0.124882	-0.0332327	0.0708468	0.0314135	0.0670194	0.13987	0.230043	-0.0829686	0.0680149	0.0806681	0.0878964	-0.0515788	-0.0494546	0.0131103	-0.074666	0.0441139	-0.053882	-0.0418346	0.329337	-0.0963197	0.079448	-0.0623012	0.0130313	-0.143435	0.0110726	-0.267992	0.168495	-0.0490076	0.0452723	0.163265	-0.0348128	0.0658447	-0.0442672	-0.0137167	-0.0129048
prime	-0.139134	-0.192846	-0.0342848	0.032254	0.154062	0.139263	-0.0520329	-0.173825	0.0116085	-0.0360682	0.0103065	-0.0239315	-0.0066291	0.124805	0.01641	-0.0407082	-0.0426843	0.0374235	0.127699	0.0528904	0.0574622	0.083609	-0.0317953	0.050466	0.0253169	0.0239296	-0.0401486	0.051791	0.0554342	0.144307	-0.0044864	-0.00405387	-0.03596	0.0210852	-0.122271	0.0420814	0.103564	-0.0899171	0.0351334	-0.0294598	0.170461	-0.0612174	-0.00840959	0.0200964	0.0899838	-0.0552097
priming	-0.0471518	-0.153951	-0.141936	-0.016591	0.185326	0.11685	-0.101807	-0.101876	-0.0092112	-0.0352419	0.205613	-0.115376	-0.116098	0.0421981	-0.0700316	0.131597	0.0691096	0.0786548	0.214806	0.0766142	-0.0136668	-0.0706756	-0.102526	0.0413568	-0.0316854	0.0429753	-0.121861	-0.0302022	0.034442	0.280946	-0.0510472	-0.145333	-0.0536407	0.0423268	0.0659419	-0.0525537	-0.0708771	-0.0577792	0.0701466	-0.0592735	0.0996866	-0.0309589	-0.0736197	-0.0158542	0.0317642	-0.0022287
probabilistic	-0.0104914	-0.0811712	0.142134	0.130127	-0.0884359	-0.0532078	0.0923662	0.0632099	-0.0202839	-0.0381524	-0.0473319	-0.19902	0.0585697	-0.0364472	0.0427705	0.0272873	0.0830002	-0.16489	-0.0486946	-0.129097	0.00768686	-0.0296209	-0.0443574	0.0203264	-0.0632134	0.0219116	-0.0788508	0.0988634	-0.0376039	-0.165269	0.135052	-0.002064	-0.048642	-0.201813	0.0279763	-0.143551	-0.0136436	0.0310311	-0.0133187	-0.0613741	-0.0235458	-0.0421598	-0.0401817	-0.147216	-0.0182866	-0.156685
probability	0.0463388	-0.0411152	0.0707247	0.107143	-0.0727101	-0.00594842	0.0207148	-0.0750555	-0.0189225	-0.0307124	-0.0286436	-0.113903	0.0219714	-0.03831	-0.10579	-0.0475308	-0.0174878	-0.125039	0.0146858	-0.0082335	-0.107374	-0.0179322	-0.0972042	0.181099	-0.0919197	-0.0801705	-0.146228	-0.0683749	0.0763217	-0.211162	0.0833753	-0.0137517	-0.0774763	-0.145285	0.00133112	-0.0371866	0.0589621	-0.0233536	-0.0268839	-0.030039	-0.0555207	0.0265396	0.0381974	-0.0513265	0.00581604	-0.0636558
probe	0.104937	-0.036371	-0.0823012	-0.0662496	-0.117068	-0.0387358	-0.00231292	-0.0586705	-0.143366	0.123798	-0.002866	0.0431962	0.0524539	0.0578143	-0.101775	0.179193	-0.118916	0.0306091	0.175527	0.0904443	-0.0908385	-0.25675	-0.0313813	0.131083	0.039751	-0.0140115	0.0969553	-0.115104	0.00101905	0.113378	-0.073698	-0.0783179	-0.108605	-0.0464217	-0.0343452	-0.0440558	-0.065129	0.0494202	0.0442404	-0.107988	0.062007	-0.0268354	0.055968	-0.0593438	-0.133244	-0.0673159
prospective	-0.221563	-0.128225	0.0503319	0.103931	-0.104576	0.128483	0.00187666	0.174628	0.00959783	-0.0489337	-0.0831115	-0.044215	0.0504304	0.0520289	0.0437446	0.00857622	-0.0471646	-0.0751596	-0.0258913	0.029156	-0.0084908	-0.0566789	0.0829668	-0.00723751	-0.0128669	0.141758	0.0352652	-0.002408	-0.00256164	-0.141423	0.19288	0.0416655	0.180822	-0.0497209	-0.0338792	-0.110536	0.0149762	-0.0526652	-0.0216325	-0.0599495	0.0510624	0.0155773	0.0113775	-0.00611	-0.0272608	-0.0355257
pseudowords	0.479255	0.0209141	-0.065373	-0.0258709	0.00376028	-0.0598605	-0.0412842	-0.0981578	0.020183	0.0955728	0.247146	-0.153801	-0.0113262	-0.0377407	-0.175444	0.00175897	-0.0600768	0.0789029	0.0582239	0.020147	-0.113516	0.0384913	-0.0440422	-0.0362447	0.101516	-0.0270004	-0.0621134	0.0911886	-0.0331906	0.140297	-0.13117	-0.197305	-0.0564389	0.0867414	0.0169378	0.0533928	0.0250801	-0.0790674	0.0832381	0.000604089	0.0755632	-0.00300825	-0.123868	0.0813898	0.0078692	0.0857043
punishment	-0.0970961	-0.0358181	0.135745	0.103843	-0.0510727	-0.0562951	0.142977	0.0321012	-0.119128	-0.107842	-0.135244	-0.154027	0.0022163	-0.128888	0.0253671	-0.0678052	-0.0581602	-0.180327	-0.114057	-0.146094	-0.102716	-0.0533218	-0.0529262	0.148152	-0.095573	-0.00319581	0.03714	0.111643	-0.0821656	-0.117569	0.0775503	-0.0278106	-0.0344007	-0.236247	0.0959374	-0.0719247	0.0022861	0.0298917	0.0239805	-0.0127242	4.92752e-05	0.0204308	0.111565	-0.0534177	0.0283159	-0.0111152
reach	-0.0681217	-0.0459786	0.138479	-0.00346908	0.146349	0.0710256	-0.0298486	0.0114688	0.255669	0.0356036	-0.0326439	0.280532	0.0161887	0.326138	-0.0968514	-0.021524	0.0571578	0.00616105	-0.00904621	0.0462418	0.00424116	-0.00442486	0.0349789	0.0213506	0.151587	0.012444	0.102908	-0.0871841	0.054382	0.00836879	-0.037196	0.132027	-0.0365724	0.0167251	0.0889158	0.0387088	0.00776844	0.083536	-0.0404478	0.017964	0.0540323	0.0362138	0.0511327	0.0415451	-0.0321177	-0.0398334
reaching	0.0306468	-0.041102	0.0519329	0.0181867	0.0138287	-0.0694876	-0.0614815	0.170139	0.151352	0.160757	-0.0658963	0.272024	0.00388816	0.328806	-0.0865002	-0.0514424	-0.0496877	0.0602694	-0.0306425	0.0513514	0.0213853	-0.00525771	0.124745	-0.0086321	0.0950933	0.00369827	0.194921	-0.0427998	0.0512389	-0.0133284	0.026454	0.0772338	0.0304449	0.0480471	0.0410683	0.0236527	0.0610394	0.0520313	0.0242412	-0.0189458	0.0500076	-0.0372973	0.0531502	0.105208	0.0474281	0.0121949
reactivity	-0.20499	-0.002089	0.0960406	0.0828092	0.0464933	0.0417021	0.0587856	-0.021817	-0.0803747	-0.17236	-0.0388169	-0.165522	0.0605231	-0.182798	0.0434893	-0.0406001	0.00982524	-0.0905865	-0.0917822	-0.130939	0.0273849	0.103325	0.0528283	0.0949538	0.0360761	-0.0322466	-0.102271	0.198177	0.022641	-0.169948	0.13909	0.0495972	-0.116553	-0.175843	0.0666371	-0.112723	-0.0632986	0.122148	-0.0694014	-0.0151393	0.00215739	0.0816147	0.10191	-0.238013	-0.00239384	-0.0553297
read	0.160066	-0.171829	-0.133424	-0.0929245	-0.00223732	-0.0649489	-0.0629211	-0.0598458	-0.0437755	0.0220102	0.289236	-0.018146	-0.0300779	-0.0153534	-0.165131	0.0489613	-0.0903229	0.106525	0.173356	0.0340984	-0.0757953	-0.128183	-0.0136047	0.130175	-0.11904	-0.0210198	0.0663436	-0.0783737	-0.0122944	0.0906977	-0.0824967	-0.243762	-0.0308866	0.0600148	0.0785189	-0.0126729	-0.00524891	-0.033845	-0.0001612	0.00490002	-0.0429918	-0.0811142	-0.103724	0.0613949	-0.12213	0.0593571
reading	0.305644	-0.124733	-0.101989	-0.0915953	0.00104693	-0.0699519	-0.0852526	-0.0994539	0.00524955	0.129461	0.324817	0.0582676	-0.0676733	-0.0008631	-0.194724	0.0273902	-0.0474847	0.129013	0.144877	0.105155	-0.155323	-0.0161167	-0.0213197	0.0396661	0.00652274	-0.070198	0.0698264	-0.0449977	-0.0444048	0.228969	-0.137392	-0.292556	-0.0765822	0.0742161	0.0113702	0.0312602	-0.0172054	-0.0139191	0.0415489	-0.0348564	0.0608013	-0.0157122	-0.101844	0.0744455	-0.0653186	0.00667125
reappraisal	0.0409515	0.0114418	-0.117236	0.0615296	-0.0351836	-0.0726676	-0.00648999	0.118433	-0.173789	-0.146674	8.7324e-05	-0.199345	-0.0301857	-0.113326	-0.105157	-0.0149047	-0.0738486	-0.0871817	0.148129	0.0183893	-0.0951046	-0.125994	-0.015965	0.136681	-0.156972	-0.105735	0.105901	0.0223781	-0.0414281	-0.168366	0.0673077	-0.0475566	0.0640518	0.0482571	0.044427	-0.0128594	-0.0706952	-0.0821533	-0.0267526	-0.0475903	-0.0528943	-0.0988576	0.000586493	0.00589515	-0.105992	-0.0919087
reasoning	-0.10077	-0.158722	-0.0355172	-0.0416933	-0.0814564	-0.120186	-0.0950902	0.206972	-0.109351	0.0791277	-0.0559583	0.114971	0.018031	0.0510787	-0.135433	-0.0146741	-0.0893061	0.0786309	0.217188	0.127589	-0.0622107	-0.0510542	-0.116411	0.122549	-0.20612	0.0376562	0.0921425	-0.136899	-0.139477	-0.00302757	0.0680503	0.0135951	0.0160534	-0.00729905	0.087409	-0.0468018	-0.0941125	-0.0277058	0.00153208	-0.146244	-0.0156688	-0.0988003	0.096914	0.0785493	-0.061854	0.0416705
recall	0.0396288	-0.237942	-0.0254471	0.015094	0.204135	0.284142	0.0903598	0.0975851	-0.101769	-0.0766261	0.0668234	-0.0226579	-0.0324844	-0.0928939	0.0176331	0.0531427	-0.0840784	-0.121077	0.160435	-0.037494	-0.093821	-0.0511711	-0.091428	0.0844199	-0.12807	0.0703744	-0.241431	0.102126	-0.0543766	-0.220107	0.071131	-0.142905	0.288142	-0.0294975	-0.130883	-0.0215403	0.0671179	-0.127565	-0.0291934	0.013559	-0.0855595	-0.0267432	-0.0359589	0.0817323	-0.0147176	0.0575776
recognition	-0.10246	-0.254437	-0.138014	-0.116704	0.258412	0.29059	-0.0255578	-0.0900731	-0.0811263	-0.0660455	0.111815	0.072901	-0.0567509	-0.0350746	-0.0696194	0.1437	-0.0204483	0.155515	0.172318	-0.0344932	-0.0227262	0.0176811	-0.0458002	0.0250609	-0.0828232	0.0540027	-0.342908	-0.0911719	-0.0279316	0.112878	-0.144737	-0.117486	0.0616077	-0.0362467	-0.0778974	-0.0780202	-0.105469	-0.0229622	-0.0490788	-0.0697187	0.192198	0.0538788	-0.00288465	0.046526	-0.0099208	0.0118652
recognition memory	-0.0700599	-0.135703	-0.0156193	-0.0152805	0.226266	0.260868	0.0739117	0.0514002	-0.098367	-0.0784301	-0.0616335	0.104149	-0.0014852	-0.0195797	0.0168181	0.024809	-0.0999682	0.0289868	0.107218	-0.0180293	-0.0578365	0.0311661	-0.090533	0.0100963	-0.191164	1.28601e-05	-0.257655	-0.0450715	-0.00224677	-0.0863399	-0.0625313	-0.0870812	0.234873	-0.156835	-0.105615	-0.0810584	-0.056951	-0.0334698	-0.0356783	-0.107493	0.134516	0.0583674	0.0929483	0.0131777	-0.0561292	0.0117407
recognition task	0.0127875	-0.137063	-0.136018	-0.0548386	0.147626	0.361879	-0.0584002	0.0312911	0.0538107	-0.0385143	0.0881753	0.0330713	-0.0398364	-0.0061236	-0.0138345	-0.0288064	-0.0303038	-0.0256727	0.0685344	0.0345073	0.0407341	0.067673	-0.0427231	0.0324161	-0.0932274	0.0225927	-0.201342	0.00326153	0.00451406	-0.043169	-0.154269	0.0137555	0.134197	-0.0437716	-0.178207	-0.105577	0.056311	-0.0749154	-0.0395016	-0.0230115	0.0292181	-0.0191687	0.0132925	0.0715599	-0.0567226	0.0313997
recognize	-0.216219	-0.113887	-0.0293419	-0.0464659	0.113491	0.091887	-0.0412506	-0.164131	-0.0046486	0.0262333	0.071622	0.0545121	-0.02908	0.0086041	-0.0546136	0.212886	-0.00840925	0.306289	0.0740266	-0.048761	0.00117734	0.0118076	0.00984293	-0.0160128	-0.0269707	-0.0342488	-0.156298	-0.0856272	-0.0227474	0.132609	-0.114577	-0.0174179	-0.106797	-0.054785	0.0493856	-0.0308905	-0.0549948	0.0692745	-0.0611163	-0.0685077	0.180013	0.00209142	0.0395419	-0.0179715	-0.0413331	-0.0042476
recognized	0.0327375	-0.0223673	0.0882711	0.00113478	0.0278337	0.0422945	0.0285661	-0.0434739	-0.0632236	-0.233069	-0.0272894	0.0543943	-0.0202932	0.0344769	0.100972	-0.0296711	-0.0529927	0.127856	0.0313153	-0.0025576	0.0341311	0.241196	-0.0234235	-0.0889833	-0.117981	0.0884559	-0.0756366	0.0510793	0.0530619	-0.00442299	-0.121106	-0.0666567	0.106781	-0.0947177	-0.0793343	-0.0210789	-0.0275063	0.0122732	-0.0114161	-0.102825	0.0620818	0.00714302	0.0464306	-0.125637	0.0140067	0.0737308
recognizing	-0.0535272	-0.0938108	-0.0364188	-0.0116013	-0.00682438	0.0187798	-0.0659275	0.0320201	-0.0501869	-0.0493024	0.116081	0.00709824	-0.0133995	-0.152554	-0.146734	0.0367871	-0.0110061	0.16823	0.0727569	-0.0809541	-0.0439595	-0.165541	0.159172	0.0911509	-0.0510416	0.0436015	-0.100736	-0.0240391	-0.0166435	0.130378	-0.0779666	-0.126714	-0.059047	0.0961344	0.0685875	-0.0700182	-0.0299772	0.0382838	-0.0777865	-0.0171897	0.158753	-0.0643022	-0.0848025	-0.0540181	-0.0510797	0.0928462
recollection	-0.187796	-0.260627	-0.0153394	-0.014964	0.189558	0.207295	0.103132	0.162136	-0.0273043	-0.0214049	-0.0067779	0.0879518	-0.021284	-0.0441446	-0.0257453	-0.0124629	-0.100709	-0.0360086	0.0696673	-0.0743457	-0.0221451	0.0282111	-0.0984602	0.0273259	-0.0950531	0.0854494	-0.282865	0.00966814	-0.115936	-0.22366	-0.0629641	-0.043785	0.29261	-0.0782955	-0.115163	-0.0713724	0.00389706	-0.0575584	-0.128731	-0.0564267	-0.0381655	0.00511538	0.0596491	0.0754948	-0.00220609	0.0312763
rehearsal	0.342469	0.0831066	-0.0448444	-0.0310964	-0.0800014	-0.0599634	-0.0132994	0.00366079	-0.0158757	0.324031	-0.0474094	0.223859	-0.0159251	0.152405	-0.136566	-0.0128728	-0.134568	-0.0312049	0.0574809	0.144846	-0.220983	-0.0669297	-0.0582826	-0.0614866	0.00470019	-0.107404	0.0472602	-0.007332	0.0118001	0.0693652	-0.112294	-0.0801703	0.0497026	0.0650446	-0.0565909	0.0242469	0.185654	-0.159006	0.0763603	0.0994794	-0.0580457	-0.025859	-0.0928086	0.0662423	-0.012253	0.067753
reinforcement	-0.114795	-0.0696558	0.135665	0.127287	-0.00712974	0.0858053	0.14172	-0.0022518	-0.0808513	-0.0609229	-0.220711	-0.160382	0.0631551	-0.15035	0.00186105	0.0128578	-0.0759034	-0.203583	-0.0967154	-0.142142	-0.0754	0.0354201	-0.0930245	0.0966208	0.0923469	-0.0502032	-0.0952877	-0.0027204	0.0218464	-0.101236	0.239522	0.00302266	-0.1356	-0.225339	0.0260431	-0.0726246	-0.032312	0.0632653	0.0103539	-0.0371251	-0.00433016	0.0886397	0.134375	-0.17976	0.0121906	-0.0935936
relational	0.0678701	-0.0319615	-0.0577003	-0.118043	0.104347	0.102777	-0.0256996	-0.0211362	-0.140836	0.0570559	0.0237403	0.156077	-0.002113	-0.0046612	-0.133327	0.00374261	-0.0257892	0.11018	0.324758	0.0585274	-0.201315	-0.0631415	-0.129898	0.0795241	-0.120135	-0.0681355	-0.122498	-0.0500422	0.0357027	-0.0794717	-0.0908746	-0.120955	-0.0102358	-0.053846	-0.0716578	-0.0789385	-0.110696	-0.0436766	-0.0666113	-0.148626	0.0726163	-0.0951885	0.0890866	0.0427118	-0.0358824	-0.0361608
relevance	-0.25004	-0.0975211	0.133323	0.0530731	0.136195	-0.0820186	0.00265052	0.0352552	0.0153454	-0.0652213	-0.0138237	-0.0458488	0.0440863	0.0139761	0.152066	-0.0637716	-0.0311036	0.0428509	-0.168915	-0.126859	-0.0658208	0.0887301	-0.0732201	0.000353009	0.0113861	0.0850023	0.0983391	0.139807	-0.0172682	-0.0127667	-0.0678455	0.102327	-0.0253653	-0.103444	0.0937106	0.0291556	0.0458722	0.102654	-0.140983	-0.0034425	-0.0417843	0.098855	0.139586	-0.101625	0.0347141	-0.165844
remember	-0.141597	-0.227645	-0.0192195	0.0321681	0.0984264	0.167358	0.0500833	0.107187	-0.0173468	0.0663397	-0.0644278	0.192295	0.0164217	0.0717105	-0.107577	0.053802	-0.0238996	0.0131479	0.236016	0.0700202	0.0252028	0.00188529	-0.0904288	0.0267233	-0.0894508	-0.0314429	-0.121629	-0.0409257	-0.0498002	-0.146016	-0.0755856	0.0289493	0.109572	0.00873837	-0.0383746	0.0243631	-0.0524791	0.00595555	-0.0412906	-0.0668812	0.00776117	-0.0623478	0.120086	0.102303	0.0719992	0.019016
remembered	-0.185956	-0.203975	0.042111	0.0630175	0.240418	0.27782	0.0909681	0.0232007	-0.0337743	0.00112599	-0.0182953	0.0315577	-0.0040062	-0.0109805	-0.0580135	0.0492891	0.0164759	0.0600399	0.189068	-0.0214223	-0.0610292	0.0789643	-0.116754	0.0604169	-0.110486	0.0928569	-0.316066	-0.0410062	0.0442563	0.040926	-0.0395306	0.0209148	0.153165	-0.0692337	-0.0807963	-0.135516	-0.0662677	0.0826549	-0.0292889	-0.103124	0.0827657	-0.0301518	0.0607176	0.0822608	-0.0231168	0.0336727
remembering	-0.182772	-0.220288	0.0351131	0.000446444	0.184063	0.31614	0.0698891	0.066445	-0.0513605	-0.0331619	-0.0347793	0.021371	-0.0206679	-0.0925887	-0.0804481	0.00880591	-0.0695375	-0.0672854	0.0602093	-0.0586822	-0.0801401	-0.0124301	-0.0999974	0.0421282	-0.140237	-0.0237432	-0.286917	0.0232493	-0.0512246	-0.0737933	-0.00902891	-0.00858161	0.217252	-0.0540026	-0.202147	-0.0785329	-0.0169251	-0.0142417	0.00354676	-0.016257	-0.00951747	-0.0347548	0.0391582	0.117916	-0.0114437	0.00393275
repeat	-0.0309843	-0.00379	0.123074	0.0721468	0.229048	0.113203	0.0318741	-0.0256288	0.0113505	-0.0380893	-0.14366	0.226782	0.0240435	-0.0112156	-0.0854573	-0.0077953	0.0393349	-0.0946371	-0.0085697	0.0707533	-0.0514018	-0.111788	-0.0902419	0.0458692	-0.0539131	0.173555	0.0133194	-0.0715268	0.0544023	-0.0631768	0.0967796	0.0190889	-0.0621062	-0.169727	0.172672	-0.0671498	0.053512	-0.0550846	-0.0369886	0.028199	0.012787	0.0109732	0.0260888	0.0758199	-0.0773904	-0.0857692
repeated	0.0938629	0.0558716	-0.0597954	-0.0274456	0.181081	0.273762	-0.101599	-0.143401	-0.0129475	-0.04253	-0.0481671	0.0331273	-0.0737408	0.0413714	-0.0289865	-0.0070914	0.0826261	-0.092049	0.132298	0.0835111	0.0779399	0.0547768	-0.036275	-0.0626448	0.137868	-0.0752205	-0.0770736	0.0317816	0.0868693	0.361582	-0.0597485	-0.00924534	0.00488896	0.0307126	-0.0454548	-0.0368865	0.0655309	-0.0241315	0.0708679	0.0444202	0.154882	0.108335	-0.071866	0.0264241	0.106513	-0.0720115
repetition	0.293025	-0.120773	-0.159521	-0.096147	0.0997269	0.0710661	-0.0809068	-0.125549	0.0819553	0.0485528	0.190338	0.0307983	-0.0976942	0.00462367	-0.0593298	0.0511686	0.082651	0.0316879	0.086794	0.0958936	-0.0499306	-0.0374076	0.0432674	-0.046055	0.0180089	0.0290041	-0.13983	0.0634846	-0.0325376	0.295677	-0.173438	-0.131882	0.0395005	0.118709	-0.0785444	-0.00493869	0.0662403	0.00998063	0.122491	0.0258669	0.123134	0.0184416	-0.165801	0.0592707	-0.0258478	-0.0179189
repetition suppression	0.173573	-0.148051	-0.135128	-0.109779	0.0455201	0.017902	-0.12781	-0.141639	0.073574	0.160009	0.106261	0.228123	-0.0726097	0.142187	-0.0238964	0.145464	0.000445943	0.0435935	0.103704	0.0497057	0.00240283	-0.0619625	0.0911785	-0.0684525	-0.00441556	0.10123	-0.104214	-0.0499209	-0.0221818	0.212932	-0.11876	-0.0895078	0.0502889	0.0969881	-0.0854386	0.0109781	-0.0270086	-0.0491329	0.0862165	0.10257	0.0812692	0.0559082	-0.106213	0.0379354	-0.0363005	0.0543636
repetitive	0.249234	0.171049	0.125865	0.0542358	-0.211228	-0.123117	-0.00378102	0.023535	0.225327	0.109187	0.00761997	0.04518	0.063356	0.176031	0.0498633	-0.0332414	0.0125412	-0.022112	-0.0353685	0.140752	0.0692226	-0.107468	0.109124	-0.0511964	0.106911	-0.102	0.17264	-0.0722568	0.136705	-0.0589883	-0.0749505	0.0711171	0.0257785	0.123793	0.0566886	0.010234	0.0400241	-0.181354	-0.019656	0.173415	-0.0705925	-0.00823104	-0.0878949	0.136628	0.00146428	-0.0127159
response inhibition	-0.114434	0.236581	0.0322672	0.0787653	-0.108711	-0.127141	0.00397439	0.0965931	-0.11328	-0.0168095	-0.10468	-0.0061459	-0.0143472	-0.031825	-0.0194892	0.0186247	-0.0930743	-0.0826102	0.0961829	0.159048	-0.00973951	-0.258171	-0.057274	0.124939	-0.115979	-0.0245991	0.174426	-0.116848	0.0134302	0.00393015	0.00375589	0.0684992	0.0101161	0.0602812	0.0726186	0.0153316	-0.0528883	-0.0422249	0.0816679	-0.0789839	-0.107095	-0.037681	0.0913555	0.0251368	-0.0873104	0.0997642
response selection	0.0126877	0.169898	-0.0030386	-0.105022	-0.238642	-0.0862013	-0.0184773	0.169659	0.0325333	0.165754	-0.100104	0.120322	0.011651	0.198794	-0.0283798	0.0228321	-0.0879847	-0.0398132	0.101094	0.169971	-0.0779423	-0.0359855	-0.014371	-0.0193546	0.00586756	-0.0850484	0.143199	-0.140082	0.0759707	0.0379998	-0.0098783	0.0144941	-0.0467229	0.0782768	0.107338	-0.0380416	0.0358383	-0.000209207	0.0874422	-0.117539	-0.0362428	-0.0212515	-0.00602022	0.0315509	-0.0945557	0.0248369
responsiveness	-0.0956102	0.113895	0.128821	0.139618	0.0071705	-0.0212457	0.08599	0.120639	0.00227962	-0.0814725	0.0558539	-0.105948	0.0266798	-0.0140589	0.102017	0.154964	-0.00872623	-0.0759018	-0.0924962	-0.108807	-0.0377511	-0.0839683	0.0521248	0.120292	-0.00719668	-0.000724211	-0.108568	0.113791	-0.00410278	-0.0299586	-0.00919487	0.153942	0.0196248	-0.194377	0.0311535	-0.105534	0.0820578	0.0527357	-0.0256595	0.0496776	0.0306464	-0.00513664	0.0142607	-0.11653	-0.00275901	0.00560239
retention	-0.0759216	-0.0014156	-0.0569157	0.0085632	0.203622	0.167384	-0.0112173	0.10247	0.0617815	0.119458	-0.114994	0.164468	-0.0913627	0.153286	-0.0738157	0.0471311	-0.104262	-0.0296015	0.126239	0.0903948	-0.0899115	0.032953	-0.0429228	0.00105322	-0.0536802	0.0492185	-0.141945	-0.0521215	-0.0328117	-0.00539199	0.0254631	-0.00498657	0.0503305	-0.0260757	-0.034807	0.0102599	-0.060555	-0.0390274	-0.0401893	0.0362418	0.0387357	-0.10713	0.0475453	0.079422	-0.00095721	-0.0025124
retrieval	-0.0792661	-0.254448	-0.114422	-0.0615222	0.202773	0.174588	0.0564577	0.106695	-0.0819078	-0.0082496	0.0342595	0.186227	-0.036666	-0.0583826	-0.0828719	0.025408	-0.150928	0.0276005	0.203828	-0.0307553	-0.125812	-0.00658724	-0.180664	0.0278076	-0.132877	0.051296	-0.263174	-0.0126799	-0.0971681	-0.159959	-0.0603802	-0.153461	0.252596	0.000287426	-0.153252	-0.0851981	-0.0793054	-0.0661138	-0.0422001	-0.0646327	-0.0143501	-0.0459707	0.140527	0.136276	-0.0387327	0.0304692
retrieved	-0.146868	-0.25678	-0.0847751	-0.0188026	0.24775	0.216611	0.0428077	0.105674	-0.059322	-0.0862999	0.0752536	0.0937856	-0.0422409	-0.119613	-0.052674	0.0113338	-0.0948997	-0.00266706	0.0683707	-0.105953	-0.0686126	0.0137679	-0.0771405	-0.010261	-0.0994367	0.00319661	-0.245056	-0.0130669	-0.0883962	-0.164093	0.0258101	-0.145792	0.288216	-0.00679174	-0.152254	-0.0833256	-0.0947092	-0.126138	-0.0409732	-0.0588649	-0.112886	-0.0336207	0.0120201	0.0678382	0.0145793	0.0346358
reward	-0.169407	-0.0946346	0.246494	0.21625	-0.022315	0.00765478	0.169641	0.0501899	-0.109681	-0.0964902	-0.146601	-0.154463	0.0394153	-0.15091	-0.00684192	-0.0048398	-0.0618321	-0.138454	-0.158154	-0.152631	-0.0821041	-0.00201786	-0.0527247	0.121088	-0.0176757	-0.0588275	0.0240371	0.0805202	-0.0199777	-0.131973	0.24931	0.0397173	-0.106944	-0.249345	0.0513513	-0.0640492	-0.0219443	0.034422	-0.0244803	-0.0399005	-0.0406711	0.0772166	0.111124	-0.176537	0.046279	-0.0330898
reward anticipation	-0.128929	-0.115678	0.262411	0.203769	0.0180409	0.0680001	0.194393	-0.0658661	-0.0537477	-0.010011	-0.0785908	-0.0948992	0.0444201	-0.0405451	-0.00749474	0.037825	0.00822504	-0.105481	-0.172604	-0.0779285	-0.0777121	-0.0605704	-0.023468	0.0556213	-0.0173734	-0.0686515	0.0038533	0.134624	0.0241858	-0.0683292	-0.0271412	0.107468	-0.0845092	-0.261586	-0.00368879	-0.0280834	-0.0686597	0.0798791	-0.0674267	-0.000244104	4.50675e-05	0.0645915	0.0966144	-0.123477	0.00252491	-0.0327189
rewarding	-0.0862783	0.0112971	0.203383	0.137515	-0.0163085	-0.0165908	0.154094	0.0297238	-0.0689763	-0.107054	-0.165953	-0.131601	0.0434298	-0.144967	0.057785	-0.0170642	-0.0160726	-0.105376	-0.178269	-0.138316	-0.0183625	0.0263717	-0.00403933	0.0479259	0.00233187	0.0283681	0.0173539	0.0875724	-0.00704425	-0.182875	0.165983	0.0475639	-0.0416713	-0.233805	0.059038	-0.0358501	-0.0233852	0.0977159	-0.0371678	0.0159722	-0.0177328	0.10255	0.140539	-0.221012	-0.0522699	-0.025623
rewards	-0.107612	-0.101932	0.209924	0.196078	-0.0367127	-0.0075987	0.128197	0.0978088	-0.099969	-0.0725102	-0.17033	-0.0827239	0.0246134	-0.105205	0.037638	0.0129472	-0.097995	-0.112641	-0.119392	-0.119161	-0.0446465	-0.00473026	-0.0676425	0.093617	-0.033344	-0.043527	0.127142	0.0456836	-0.00682149	-0.148745	0.261348	0.00515029	-0.0852847	-0.206574	0.0302567	-0.0603248	0.00735481	0.00237316	0.0173375	-0.075613	-0.0791786	0.0745895	0.114763	-0.127958	0.000397902	-0.0468085
rhythm	0.350333	0.27454	0.121337	0.142954	-0.00157884	-0.0566357	-0.0262678	0.0285942	0.246043	0.100935	-0.06029	-0.039201	0.0487236	0.0591935	0.0926018	-0.0479983	0.100137	-0.0935849	-0.112896	0.092168	0.0210037	-0.0582884	0.0512348	-0.0212376	0.134485	-0.0332255	0.0287136	-0.0421299	0.0394692	0.0784256	-0.0918368	0.0765879	0.0101072	0.109069	0.0931898	0.139383	0.183226	-0.0454338	0.0906534	0.186745	-0.0462869	0.00806975	-0.128855	0.0365738	0.0342718	0.0260887
risk	-0.266735	-0.111084	0.105407	0.149786	0.0655507	0.0584523	0.12073	0.138051	-0.0776413	-0.16827	-0.0762855	-0.0890122	-0.0175297	-0.147483	0.0559434	-0.0207689	0.0648929	-0.0957326	0.0214305	-0.104736	0.0346065	0.00324619	-0.150195	0.118045	-0.120764	0.141122	0.0478788	0.0983843	-0.0217176	-0.22497	0.176962	0.0240125	-0.0717954	-0.234401	0.00832553	-0.113088	0.0212177	0.0623987	-0.101489	-0.10184	-0.147481	0.0687695	0.144447	-0.058416	0.0153083	0.0332706
risky	-0.154868	-0.0306619	0.13884	0.145913	-0.124726	-0.0363366	0.0966295	0.120911	-0.0768742	-0.216039	-0.15148	-0.0511661	-0.0050321	-0.0276214	0.0845645	-0.148363	-0.0248179	-0.101439	-0.0637445	-0.118234	-0.00472635	-0.0576399	-0.0998668	0.092923	-0.0606511	0.0125002	0.113433	-0.0421448	0.0480151	-0.0345324	0.158074	-0.0191899	-0.153789	-0.159677	0.0732706	-0.109877	0.0335516	-0.0466574	0.0915732	-0.0625725	-0.074362	0.0115094	0.118197	-0.117153	0.0557749	0.024903
rotation	-0.0513647	0.0442276	0.00768485	-0.0936461	0.000673237	0.0594074	-0.0747391	-0.0950459	0.0221776	0.146759	-0.0504048	0.318666	-0.0537226	0.396742	-0.0886728	0.051461	-0.00210226	0.341922	-0.00864635	0.16482	0.043988	0.119826	-0.0430529	0.000260398	0.0727858	0.0368548	0.0595262	-0.177	-0.000883568	0.192295	-0.123564	0.0426368	-0.083656	0.0373523	-0.025888	0.0490172	0.0285343	-0.0172582	0.0513941	-0.0528569	0.113173	-0.0414689	0.0971404	0.0440735	0.0296364	-0.0243417
rule	0.0559224	-0.0421662	-0.0310326	-0.0107024	-0.0125432	-0.160571	-0.0023468	0.158543	-0.06724	0.12163	-0.1507	0.268313	0.0304531	0.0811964	-0.104759	-0.0465056	-0.0822036	-0.0309121	0.172385	0.0709701	-0.0855947	-0.0517013	-0.138507	0.190512	-0.143391	0.0112088	0.155386	-0.0939296	-0.00262794	-0.00568798	0.0544571	-0.0575154	0.00370834	0.0479595	0.0232216	-0.0471007	0.0791825	0.053773	0.0705236	-0.126532	0.0364268	0.0166744	0.144521	0.137226	-0.0458624	0.0571129
rules	0.146526	-0.012414	-0.0147226	0.0307743	-0.0340765	-0.179703	-0.0565655	0.128565	-0.107369	0.142095	-0.168734	0.254553	-0.0114778	-0.0039574	-0.101545	-0.0927594	-0.0869454	-0.0684004	0.143631	0.0225813	-0.117591	-0.0766233	-0.112438	0.165157	-0.121071	0.00719221	0.182574	-0.0894364	0.00578464	0.0192732	0.107793	-0.0823982	-0.0325407	-0.0147161	0.0615602	-0.0478964	0.0684354	0.0106057	0.0462669	-0.154137	0.0534269	0.0420362	0.10277	0.128371	-0.0563714	0.0406983
saccade	-0.0367003	0.00389995	-0.0013965	0.000573632	-0.00392103	-0.0614825	-0.0466852	0.0487937	0.015884	0.487932	-0.0095645	0.268615	0.00328083	0.341499	0.0149206	0.130084	-0.100943	0.0817941	-0.0467004	0.155227	-0.0264755	-0.00861028	-0.0605407	0.0131048	0.0602122	0.0876178	0.11867	-0.0739412	0.0445204	0.0235269	-0.0370621	0.16577	-0.014931	0.0124393	0.00623725	0.0760631	-0.0324644	0.109678	0.0580224	0.00178922	-0.00984732	-0.0367265	0.0903817	0.106822	-0.0772489	-0.0052358
saccades	-0.020114	0.044394	0.0299398	0.0161426	0.0191307	-0.00120407	-0.0335105	0.0416064	0.00563183	0.508339	-0.0290383	0.219755	0.0077709	0.374433	0.0301688	0.10365	-0.0935678	0.108258	-0.059627	0.124113	-0.00717512	-0.00145593	-0.0781271	0.017309	0.0788939	0.059392	0.145902	0.00403895	0.0569323	0.036351	-0.0476	0.102328	0.0113389	0.0122228	-0.0136458	0.0453656	-0.00352266	0.0852835	0.0287471	-0.0112212	-0.0319738	-0.0340477	0.0648761	0.0596685	-0.0650698	0.00468078
sad	-0.212121	-0.0673923	0.0287188	0.0606513	0.0226574	0.0496673	0.0557952	0.0199277	0.0305295	-0.199268	-0.0138718	-0.266989	0.05195	-0.224155	0.00303303	0.0128879	0.000988062	-0.0893144	-0.0596315	-0.179997	0.0231572	-0.0666901	0.0393862	0.0882728	-0.0683392	-0.0188924	-0.164568	0.136367	0.0275566	-0.122838	0.0832276	0.0482472	-0.0873194	-0.0703846	0.0236477	-0.0466568	-0.010598	0.0829225	-0.0223374	-0.0533396	0.013952	-0.00961546	-0.0284436	-0.0573181	-0.106093	-0.00799
salience	-0.225295	-0.13	-0.0082113	0.00866239	0.125793	0.0192976	0.0563755	0.0434096	-0.126424	-0.281327	-0.153297	-0.110242	-0.0231149	-0.161915	0.00660904	-0.0856056	0.106754	-0.134353	-0.103177	-0.0956477	0.102848	0.125311	-0.0511409	0.0752678	-0.140316	0.0615014	-0.0649291	0.0152439	-0.0878518	-0.089063	0.116317	0.0840224	0.00854198	-0.224799	-0.016278	-0.0323789	0.0210075	0.0192793	-0.0564158	-0.097835	0.00346112	0.100556	0.0500443	-0.133386	0.00282343	-0.0268488
salient	-0.284858	-0.130089	0.0380098	-0.0574477	0.082315	0.0121633	0.0060314	-0.142559	-0.166997	-0.0908144	-0.0359224	-0.152567	0.00448382	-0.139521	-0.0616972	0.0398557	0.00434713	0.0544157	-0.021283	-0.0423657	-0.00845805	-0.0187059	-0.00903383	-0.016724	-0.117384	-0.143575	-0.037866	0.0705546	0.0135592	-0.0248829	0.0433688	0.00911903	-0.155652	-0.198304	0.0381053	0.0143918	-0.0708872	0.0617228	-0.102311	-0.00954654	-0.0854194	0.0236756	0.0657813	-0.123362	-0.0479014	-0.0257594
search	-0.000338	0.046661	-0.0112416	-0.0828206	0.175779	0.00851348	-0.010878	-0.0706257	-0.0896537	0.115774	0.0659848	0.184317	-0.0345064	0.127985	-0.0202678	-0.029732	-0.0603861	0.133404	0.137553	0.0896868	-0.0789367	0.00982676	-0.135759	0.0373934	0.0155879	-0.0176202	-0.0772046	-0.0393972	-0.0353185	0.139957	-0.060992	-0.0428636	-0.0214805	-0.0717712	-0.0794218	-0.0144668	-0.0420798	0.121406	0.00181855	-0.0346895	0.00753525	-0.00486172	0.0239111	0.00832099	-0.0693972	0.0186378
secondary somatosensory	0.382288	0.353022	-0.0523404	-0.0486719	-0.128392	-0.146025	0.0127595	0.0046792	0.0790884	-0.231309	-0.203011	-0.0599424	0.0545169	-0.0271668	0.252381	-0.158519	0.0531299	-0.205676	-0.102663	-0.0103717	0.071754	0.133999	0.183838	-0.270799	0.0600849	0.033198	0.112653	0.0316057	0.0784011	-0.0083277	-0.043736	0.0798434	0.0302502	0.033374	-0.010544	0.0321694	0.0156392	-0.0116805	0.00848811	0.130196	-0.027986	0.013392	0.0175329	-0.0479766	0.0972047	0.00603959
seeking	-0.0698503	0.109851	0.160856	0.203581	-0.124043	-0.0406121	0.14192	0.0239361	-0.0641757	-0.111439	-0.146011	-0.09529	0.0460946	-0.0935109	0.0184205	-0.129967	-0.0429298	-0.132832	-0.0643946	-0.0396748	-0.0154926	0.102607	-0.0804123	-0.0235692	0.0153474	0.076822	0.115267	0.151408	0.0387786	-0.117416	0.14604	0.0233153	-0.0899381	-0.114165	0.0285781	-0.0860682	-0.0598638	-0.0449315	0.00339616	-0.03987	-0.0768481	-0.0270957	0.196822	-0.152941	0.066331	0.068733
segregation	0.0349336	-0.022256	-0.116798	-0.100792	0.0289851	-0.0311606	0.00438629	-0.128208	-0.124676	0.0754081	0.139955	0.22826	-0.0102455	0.0944594	0.131004	0.0281136	-0.10041	0.036467	0.0670964	-0.0357011	-0.0146352	0.158041	0.0153015	-0.161614	-0.0256826	0.0848024	-0.173169	0.011767	-0.0716948	0.0708137	-0.0874477	-0.141828	0.166342	0.0598824	-0.134974	-0.0142192	0.0569844	0.031146	-0.007338	0.0272998	0.010825	-0.0220362	-0.0289142	0.0406383	-0.00551254	-0.0418269
selection	0.104927	-0.075419	0.00127715	0.00843728	-0.198196	-0.170648	-0.0544901	0.109629	0.00367602	0.13957	-0.0554206	0.20506	-0.0256058	0.194136	-0.100539	0.032915	-0.119852	0.0392898	0.218828	0.166182	-0.174854	-0.0393328	-0.150422	0.0426232	-0.0465355	0.0222753	0.274084	-0.0463528	-0.0344936	0.0973205	-0.024258	0.0085465	-0.00902794	0.070881	0.0475268	-0.0208843	0.0386944	0.0121054	0.040388	-0.0457525	0.0213236	-0.0234134	0.0352506	0.0975081	-0.108307	0.00838631
selective	-0.124792	-0.0825149	-0.0946187	-0.0797187	0.118488	0.161902	-0.0700847	-0.323924	0.0187308	0.150071	0.154035	0.199884	-0.0729861	0.17018	-0.0164965	0.178869	-0.00138494	0.315772	0.0252548	0.0410924	0.0458317	0.0728404	0.0180709	-0.0277944	0.0352638	-0.0419308	-0.118559	-0.0617514	0.000553737	0.323269	-0.120242	-0.0174768	-0.116463	0.0721824	-0.0323076	0.0309581	-0.114173	0.0549639	0.0417	0.0565818	0.193781	0.0465522	-0.0341624	-0.0163855	-0.0151992	-0.0581225
selective attention	-0.0733306	0.0808116	-0.0601693	-0.0593391	0.0552071	-0.0437055	-0.0644898	-0.130303	-0.0237157	0.165614	0.0180485	0.278984	-0.0827126	0.282378	-0.0211036	0.0372629	-0.0860423	0.240414	0.00648475	0.194179	0.0179102	0.0525343	-0.103605	0.0392134	0.0350977	-0.0126269	0.169277	-0.038868	-0.00280414	0.174755	-0.0200295	0.0546836	-0.0546912	0.088241	0.030287	0.107894	-0.0038439	0.0679104	0.171073	0.0960612	0.0860178	-0.0215459	0.0185051	0.04956	-0.0317291	0.0166026
selectivity	-0.126318	-0.176299	-0.114229	-0.108179	0.102381	0.172774	-0.107779	-0.213159	0.0128156	0.0925239	0.182499	0.183625	-0.0803026	0.148715	-0.059695	0.143004	-0.00040718	0.347996	-0.00579916	0.0269867	0.0296629	0.00778601	0.0187641	-0.108581	0.0255089	-0.038593	-0.107306	-0.130813	-0.0173457	0.358461	-0.148802	0.000732355	-0.0833787	0.0772313	0.00524056	0.00570633	-0.203506	0.00643518	0.0123644	0.0221924	0.138986	0.0199512	-0.0378332	-0.0224543	-0.0263385	-0.0365607
self	-0.214733	-0.0812553	0.0606213	0.0711885	0.00372388	-0.027008	0.00402458	0.243536	-0.0679423	-0.179692	-0.109553	-0.174316	-0.0203985	-0.143082	-0.0166407	-0.100924	-0.0110496	-0.0801404	-0.12908	-0.163974	0.089787	0.0202613	0.044971	0.0149926	-0.142103	0.103513	-5.36938e-05	-0.0067282	-0.1191	-0.189314	0.225747	0.112292	0.1579	-0.0649176	0.0258773	-0.0667526	-0.0475981	-0.0430482	-0.0373772	-0.0705924	-0.116706	0.0467368	0.0324535	-0.0503083	0.00468146	0.0501352
self referential	-0.223779	-0.244231	-0.0366205	-0.0299808	0.0387711	-0.0350797	-0.0486786	0.203255	-0.0907133	-0.159457	-0.0392098	-0.108235	-0.0271488	-0.128905	-0.00435917	-0.0456193	0.0740505	0.0090149	-0.0140286	-0.186813	0.105548	-0.00884139	-0.0178992	0.00302295	-0.191647	0.0913462	-0.0323996	-0.0129949	-0.0629963	-0.14806	0.131873	0.0307151	0.136843	-0.0228556	0.0303473	-0.087449	-0.0225885	-0.0911747	-0.0445112	-0.0330963	-0.119537	-0.0240885	-0.0296794	0.0515846	-0.0132671	0.0659821
self reported	-0.15921	-0.065654	0.132545	0.26977	0.123236	0.0777049	0.0957062	0.0784465	-0.0164148	-0.0421636	-0.141656	-0.244234	0.0316503	-0.188614	-0.0767921	0.0256803	-0.0399893	-0.176384	-0.0443116	-0.060237	0.0180497	-0.0249808	0.0639635	0.0280961	-0.0183823	-0.0702624	-0.0350854	0.0638971	-0.0591808	-0.0910783	0.164497	0.0274732	0.0181469	-0.182084	0.0616959	0.00322339	0.00921579	0.0456133	-0.0485193	-0.021081	-0.0336744	0.070342	-0.0691568	-0.107854	-0.017026	-0.0431108
semantic	0.115757	-0.268043	-0.14428	-0.0761764	0.106755	0.00205723	-0.020162	-0.0250136	-0.054033	-0.021738	0.284442	-0.0448997	-0.0654316	-0.21982	-0.253651	-0.0057151	-0.0483406	0.0281239	0.201	-0.0448567	-0.175907	-0.0691607	-0.0433262	0.0705231	-0.11236	0.00607218	-0.124462	0.0289204	-0.0763252	0.0241023	-0.0656943	-0.284561	0.0740042	0.0889493	-0.057929	-0.0405037	-0.0380052	-0.0301808	-0.0118862	-0.0771729	-0.0646926	-0.0425608	-0.109292	0.0769027	-0.0483253	-0.0199222
semantic information	0.135437	-0.28236	-0.153746	-0.0813721	0.0029286	0.0770565	0.0128808	-0.0750735	-0.0198873	-0.110225	0.181698	-0.122784	-0.0264097	-0.121595	-0.163362	0.0626523	-0.0384881	0.0208692	0.139675	0.00358057	-0.128413	-0.0402892	-0.043969	0.0199466	-0.0968197	0.00503337	-0.178945	-0.0485513	0.0479289	-0.0406532	-0.0397911	-0.213513	0.0597332	0.141922	-0.0337149	-0.0649693	-0.00882952	-0.0516771	0.04377	-0.0300164	-0.0957221	-0.0606554	-0.00189439	-0.0135699	0.0232074	-0.070965
semantic knowledge	-0.0206755	-0.0900843	-0.105249	-0.0591038	0.106138	0.0912054	-0.074345	-0.0666577	-0.0358854	-0.0054897	0.126181	-0.0497503	-0.0426211	-0.174166	-0.0746686	0.0333518	-0.0507337	-0.0134986	0.169417	-0.00042	-0.0948364	0.0576197	-0.0546648	0.0436642	-0.0630123	-0.0121499	-0.144468	-0.0322177	0.0114974	-0.0699979	-0.066267	-0.0924779	0.116814	0.0656256	-0.0106362	-0.0120109	0.00218039	-0.040962	-0.0071082	0.0177114	-0.078599	0.0248122	0.0530397	0.154598	-0.0643411	-0.0646289
semantic memory	-0.139672	-0.243624	-0.0679499	-0.00808391	0.158715	0.20391	0.0415814	0.0665659	-0.0615457	-0.0278281	0.107366	-0.0692296	-0.0330649	-0.203553	-0.106502	0.00044628	-0.122022	-0.0225153	0.12271	-0.113821	-0.0330302	0.0257092	-0.03604	0.00785237	-0.0577734	0.0594438	-0.310123	0.0880487	-0.0891142	-0.109622	0.0137038	-0.123133	0.214711	0.0438803	-0.185011	-0.104409	-0.039131	-0.0957325	-0.0073805	-0.00915565	-0.099026	0.0553185	-0.0170503	0.0106639	0.0124765	-0.0022041
semantics	0.208862	-0.0732439	-0.115599	-0.0285457	-0.0851036	-0.0650693	-0.0714497	-0.131022	0.00324539	0.201701	0.209218	0.164262	-0.0533299	-0.0719765	-0.221862	-0.0101947	-0.0518524	-0.00765477	0.246885	-0.0373902	-0.145482	-0.0564083	-0.0411735	0.0912087	-0.0706775	-0.099364	-0.0477058	-0.0275445	-0.0624216	0.0485316	-0.0912308	-0.219236	-0.0256967	0.0734562	0.00774047	-0.0562349	-0.01106	-0.0864116	-0.0633085	-0.0221286	-0.0846925	-0.0182559	-0.0548086	0.118331	-0.117216	0.0129437
sensation	0.221127	0.3612	0.0154626	0.022471	-0.078594	-0.0771215	0.0586753	-0.00325955	0.00533997	-0.252115	-0.177536	-0.106423	0.0747846	-0.114836	0.0404653	-0.249097	0.0652225	-0.207184	-0.124462	0.0401841	0.0950351	0.182307	0.109225	-0.0652115	0.138348	-0.0305067	0.106884	0.0447511	0.0247444	-0.0692901	-0.0531089	0.159899	0.00869496	0.00961697	-0.0314523	-0.0542152	0.0355453	-0.0392129	0.0212215	0.103661	-0.0199816	0.0528107	0.0646733	-0.0573837	0.1188	0.046616
sensations	0.112912	0.33507	0.0792926	-0.0546523	-0.0146597	-0.0575921	0.0392888	0.0543341	0.0561582	-0.23276	-0.166332	-0.124127	0.0107974	-0.0980586	0.0576767	-0.214565	0.0486823	-0.227301	-0.0859193	-0.0223887	0.0208613	0.173346	0.102339	-0.0588163	0.139424	-0.020881	0.0281306	0.0671792	0.154226	-0.0788568	0.0347031	0.111113	-0.00434001	0.00345169	-0.044789	-0.0269695	0.0910634	0.0232365	0.0207124	0.0163183	-0.0669089	0.0637025	0.0431136	-0.0891505	0.0498545	0.00167687
sensorimotor	0.344497	0.273093	0.0857959	0.072528	-0.154718	-0.113992	0.0148159	0.139925	0.394508	0.125058	-0.109105	0.00134858	0.0462659	0.141252	0.132151	-0.039935	0.101626	-0.147485	-0.203916	0.10306	0.0616393	0.0529106	0.203624	-0.212314	0.207571	0.00925638	0.116879	-0.0192279	0.170339	0.028064	-0.134455	0.0415751	0.0141666	0.0686688	0.0217768	0.0693429	0.0933697	-0.0137264	0.0358365	0.118178	-0.0018441	0.000463665	-0.0440984	0.055959	0.0734528	0.0607583
sensory	0.286217	0.284123	-0.0081918	-0.0698001	-0.0975769	-0.135612	-0.0535249	-0.124648	0.10955	-0.0814301	0.0866141	0.0392468	0.0142911	0.0883436	0.298153	-0.100231	0.0896195	-0.0387339	-0.218857	0.00537276	0.123999	0.0691402	0.126199	-0.190789	0.149562	0.0114793	0.184206	0.0682817	0.0751308	0.132835	-0.157655	0.078524	-0.0111776	0.118541	-0.00365299	0.116097	0.0910703	0.0132055	0.023508	0.146987	-0.0524418	0.00635938	-0.113732	-0.01734	0.0612615	-0.0109996
sensory information	-0.0492802	0.0415586	-0.0670979	-0.0532973	-0.0543956	-0.0949111	-0.0311383	-0.0719574	0.0350781	-0.0471262	0.0600855	0.206311	0.00200478	0.259686	0.0875439	-0.012165	-0.0999131	0.0829473	-0.0398412	0.138338	-0.00296586	-0.0692367	0.169506	-0.0677506	-0.0763591	0.0619547	0.094091	-0.055273	0.00849432	0.131594	-0.111228	0.0226301	-0.118397	0.0961788	-0.0383786	0.0167919	0.00778349	0.102219	0.0781298	0.00971551	0.038936	-0.0566261	-0.0895529	0.00753526	-0.0526334	-0.0465301
sensory modalities	-0.0896227	-0.0264047	-0.0420701	-0.0787847	0.0194374	-0.00924463	-0.133316	-0.189325	-0.0640313	-0.0842298	0.168631	0.0682683	-0.0635245	0.0943373	0.233485	-0.0400109	-0.0646652	0.133497	0.00534602	0.0326625	0.0950826	-0.0498387	-0.0403346	-0.0969324	0.0962002	-0.0149418	0.0127673	-0.0100107	-0.0923408	0.307804	-0.0864573	0.0824914	-0.142768	0.0663428	0.0713396	0.0285188	0.0373682	-0.0349006	-0.042405	-0.0129439	-0.00531962	0.00335274	-0.110645	-0.0934497	0.000749279	-0.0539088
sensory motor	0.389245	0.21523	-0.0015701	-0.087851	-0.123699	-0.135227	-0.0456697	0.150502	0.209142	0.054448	-0.019279	0.0973587	0.0187489	0.0716416	0.156953	-0.03575	0.0878262	-0.0794429	-0.143686	0.0826237	0.0411481	0.0723565	0.16112	-0.103464	0.0875548	0.0700017	0.106646	-0.0842672	0.110701	0.0193323	-0.130813	-0.011171	0.143479	0.112707	-0.0234943	0.103309	0.0635592	-0.0666442	0.014278	0.130933	-0.037247	-0.0201471	-0.0180312	-0.0077523	0.0812105	0.111577
sentence	0.216124	-0.119696	-0.0942341	-0.0670204	-0.0892256	-0.110837	-0.022053	-0.0612584	-0.0775424	-0.0003789	0.395323	-0.096121	-0.052808	-0.167651	-0.22382	-0.0119463	-0.0117491	0.0719072	0.105255	-0.0207312	-0.150741	-0.140249	-0.0308202	0.095314	-0.0921596	-0.00277939	0.0270806	0.0722674	-0.0394681	-0.0582312	-0.0871024	-0.194155	0.0260516	0.0980641	0.0102624	0.00155999	0.00675167	-0.0213771	0.00354335	-0.0319495	-0.121245	-0.166145	-0.158935	0.052294	-0.080681	-0.0256675
sentence comprehension	0.30595	-0.0578284	-0.153342	-0.086325	-0.0956927	-0.0989096	-0.0636629	-0.00731705	-0.088521	0.00021777	0.301154	-0.0831306	-0.0448931	-0.0919196	-0.214209	-0.0726381	-0.0138718	0.0459628	0.112545	0.0268307	-0.170179	-0.0824434	-0.0309704	0.101843	-0.0472747	0.0252537	0.11775	0.0354003	-0.0193842	-0.063767	-0.0579497	-0.211142	0.0134543	0.0488586	-0.0349146	0.030528	0.0837748	0.00686608	0.0297772	-0.0753055	-0.0902853	-0.147266	-0.108827	0.0431486	-0.0605162	0.00164612
sentences	0.253887	-0.0856921	-0.0850227	-0.0743101	-0.0925789	-0.120489	-0.0358941	-0.0841434	-0.0547687	-0.0323725	0.43042	-0.141263	-0.0521615	-0.137734	-0.157784	-0.0510674	-0.0146804	0.0583799	0.0275543	-0.0170044	-0.138733	-0.129094	0.000263326	0.0879172	-0.0648172	-0.0186717	0.0298346	0.0967239	-0.0264872	-0.0345797	-0.112299	-0.184302	0.0241983	0.10262	0.0152893	0.0541907	0.0237135	-0.0161382	-0.0037587	-0.0173073	-0.118647	-0.172741	-0.2302	0.0469233	-0.0951449	-0.0208557
sequence	0.322047	0.18687	0.149488	0.149422	-0.0137573	-0.0764704	0.00286445	0.155845	0.108108	0.231642	-0.107198	0.146263	-0.0055194	0.21577	0.0150349	-0.0312629	-0.148861	-0.126478	-0.039455	0.15543	-0.0283938	0.01665	0.154382	-0.0582337	0.138252	-0.00893264	0.133943	-0.027493	0.0378777	0.000831507	-0.12691	0.0477156	0.0626924	0.110972	0.00728169	0.0610307	0.121835	-0.044609	0.102149	0.0801841	-0.0467733	0.0092363	-0.0675746	0.159798	-0.000269045	0.0344417
sequences	0.280522	0.203667	0.0741944	0.0513254	-0.138594	0.00424229	-0.0313654	-0.0423581	-0.0173265	0.220173	0.0031197	0.156355	-0.0272409	0.157961	-0.0330662	0.00010882	-0.112134	-0.0696092	-0.0342927	0.0944127	-0.0172988	-0.110796	-0.0317219	-0.0304112	0.12158	0.00197564	0.061369	-0.0451213	-0.0324659	0.0550047	-0.16781	0.00875296	0.0667013	0.177019	0.0127088	0.029752	0.135452	-0.0204622	0.0626458	0.109457	-0.0969869	0.0191041	-0.0697022	0.117359	-0.0285576	0.00582426
sequential	0.225108	0.283168	0.0899614	0.0416362	-0.0523098	-0.0899434	-0.0368962	0.104598	0.180517	0.317751	-0.0751109	0.157653	0.017367	0.172024	0.084327	0.0189681	-0.133439	-0.182435	-0.0728548	0.143634	-0.137987	-0.0219852	0.174494	-0.0982827	0.21818	-0.0382405	0.100578	-0.0884949	0.0622486	0.121858	-0.0530444	0.0344864	0.00220406	0.0172224	0.0712923	0.0334299	0.0769697	-0.0308526	0.136066	0.041873	-0.0315552	-0.0073437	-0.0431138	0.100677	-0.0364331	0.0765735
serial	0.235065	0.185658	0.0536363	0.00778821	-0.132928	-0.136159	0.0318868	-0.0423796	0.0527775	0.201853	0.0513484	0.174155	-0.0229798	0.252729	0.0162719	-0.111567	-0.00475424	-0.0657928	-0.0298879	0.10036	-0.118597	-0.0515602	-0.0441144	0.00706605	0.0443034	-0.0252358	-0.00194133	-0.0144024	0.068895	-0.0368086	-0.149211	-0.0115236	-0.0157604	0.0860035	0.0289475	0.0281801	0.122524	0.0470515	0.0707235	0.0003259	-0.00617511	-0.046396	-0.0400985	0.0787202	-0.130154	-0.0360593
series	-0.12678	0.0603249	0.115617	0.0587116	-0.077638	0.057823	0.00581469	0.00127413	0.124527	0.0032149	0.177776	-0.0646264	0.0322079	0.14433	0.03954	-0.0362305	-0.0584168	0.0906168	-0.0822635	-0.0167028	-0.0124337	0.0259454	-0.106323	0.112141	0.129682	0.0966609	-0.0296183	-0.0225246	0.00489162	0.0208588	-0.025055	-0.0804782	0.0811178	0.0974983	0.00880799	0.0606833	0.203157	-0.0358021	0.017232	0.0257228	-0.0453935	-0.00449517	-0.0431465	0.0159343	-0.015729	-0.0189954
sex	-0.0530858	0.0985357	0.0824077	0.158157	0.0278716	0.0859836	0.0439619	-0.0489975	0.111055	-0.0774607	-0.118911	-0.26835	0.0954833	-0.0768011	-0.0190656	-0.0194492	0.0474067	-0.145934	-0.10449	-0.085058	0.0890402	-0.0334778	0.0816319	0.0778233	0.0223113	0.100075	-0.109083	0.0495859	0.0679847	-0.187083	0.104595	0.0723261	-0.0182096	0.0340823	0.0647109	0.018444	0.10555	-0.0083985	-0.121148	-0.0243155	-0.0601422	0.0846102	0.0878035	-0.0063778	0.035574	-0.0274521
sexual	-0.0689385	-0.0941718	0.146531	0.331863	0.0101684	0.0270434	0.138951	-0.062723	-0.0520485	-0.151218	-0.15347	0.0211756	0.0264165	0.00452114	-0.028736	0.0186212	0.0652596	-0.0637363	-0.125466	-0.190565	0.0302378	0.0351921	0.0699529	0.038908	-0.0217288	0.00227796	-0.0777719	0.117429	0.0089352	-0.17094	0.202606	-0.0135526	-0.0566096	-0.069772	-0.0365449	0.0740037	0.0143431	0.0347427	-0.0694078	0.0956513	0.115265	0.117836	0.0453743	-0.148665	0.0889036	0.00305387
shape	-0.162923	-0.0890558	-0.0196898	-0.054579	0.0851166	0.0809861	0.00462316	-0.154765	0.0513847	0.118482	-0.0642348	0.348835	0.00379957	0.315034	-0.00327518	0.0633256	-0.0306365	0.188812	0.0568548	0.100235	-0.0408846	0.0203224	-0.0334122	-0.0361731	0.0160354	-0.0664973	0.00447847	-0.164277	0.0284568	0.249266	-0.0782554	0.00933653	-0.0939625	-0.0285941	-0.10476	0.0792025	-0.0967841	0.126221	0.0385931	0.00903847	0.33663	0.0112333	0.124204	0.0185171	-0.0304009	0.0309492
shapes	-0.0827046	-0.108956	-0.0643797	-0.0887381	0.0419895	-0.00148718	-0.0889843	-0.178166	0.00627393	0.0658668	0.0243388	0.261025	-0.0313884	0.259214	-0.095845	0.00514336	-0.059852	0.272431	0.0779462	0.0413641	-0.0293696	0.03518	0.037603	-0.0547202	0.0462826	0.0424822	-0.084542	-0.187235	-0.032911	0.227383	-0.0668492	-0.0328369	-0.0776299	0.0101708	0.0438315	0.0509539	-0.214649	0.00520349	0.00341002	-0.00058294	0.198674	-0.0206655	0.0217047	0.0354113	-0.0483563	-0.0077353
shift	0.139359	0.0478283	0.0710545	-0.00706909	-0.0331975	-0.0735153	0.0170002	-0.0632236	-0.0110035	0.191483	0.0479888	0.319703	-0.0175919	0.24638	-0.0310576	0.020246	-0.0927836	0.100485	0.0583892	0.0418745	-0.068034	-0.117805	-0.221551	0.0556199	-0.0383101	0.126626	0.121363	0.0162244	0.0300513	0.00518379	-0.0311089	-0.0941148	0.0208583	0.00899951	-0.0520647	0.00944936	0.0671655	0.0612776	0.0147929	-0.0680634	0.100648	-0.0164437	-0.026709	-0.0148483	-0.0598951	0.0182989
shifting	0.0677687	0.0725597	-0.0083986	0.018339	0.00871723	-0.0205558	-0.0336833	0.0106379	-0.132591	0.126684	-0.102313	0.419845	0.0125354	0.195048	-0.038048	-0.0201182	-0.121589	0.0711291	0.144357	0.117983	-0.0193576	-0.0770514	-0.205346	0.133655	-0.0424423	0.0778078	0.203057	-0.10448	0.0764454	-0.0207739	-0.0486076	0.0270106	-0.0366173	-0.0573979	0.00931932	-0.04875	0.0111882	-0.00805894	-0.0266921	-0.0661486	0.0266357	0.00100907	0.0929404	0.0790934	-0.0673105	0.00021976
shifts	-0.0543905	0.111981	0.0114342	-0.0381962	-0.14272	-0.0328386	-0.0243279	-0.117523	-0.043659	0.333562	0.0762953	0.233269	-0.0319701	0.291371	-0.002806	0.131292	-0.015509	0.15796	0.00429012	0.0288844	0.0330349	-0.0751438	-0.0843069	-0.009002	0.0964385	0.111498	0.0203055	-0.146759	-0.00213734	0.150397	-0.113232	0.178741	-0.0315169	0.0782517	0.00388463	0.028545	-0.0667177	0.0350737	0.00213823	0.0489159	0.0349725	-0.0465571	0.0438692	0.00531566	-0.0271754	0.0193204
short term	0.264694	0.132977	0.047557	-0.0678181	-0.0606064	-0.230181	-0.0580956	0.0047603	-0.0794938	0.220827	0.0671938	0.126401	-0.0427416	0.167958	-0.0376634	0.0857437	-0.108842	-0.0106202	0.0233657	0.170535	-0.111445	-0.120778	-0.0373212	0.0763071	0.0928117	0.0261955	0.120713	-0.0610437	0.041165	0.0465074	-0.180663	-0.0685808	0.0192477	0.0183488	0.00758929	0.00894957	0.101015	0.000625211	0.0187786	0.0784122	0.0589665	0.0247348	0.0108731	0.0062397	-0.0451737	0.0119306
signal task	-0.126804	0.238586	0.0883169	0.12284	-0.130254	-0.0995541	-0.000458963	0.0308207	-0.0849609	-0.0491354	-0.0910043	-0.130581	-0.0521825	-0.143927	0.000396238	-0.0681035	-0.0950123	0.0105728	0.0586602	0.166884	0.00495962	-0.223838	-0.00622146	0.0894446	-0.113424	-0.114066	0.0359653	-0.0714184	-0.0151115	-0.0218267	-0.0464351	0.0532681	-0.0296949	-0.0236154	0.115589	0.025595	-0.0696971	-0.000695792	0.0399478	-0.0238083	-0.0852928	0.0107091	-0.00580532	0.0160857	-0.12075	0.101837
similarities	-0.120095	-0.101253	0.0238824	-0.0432859	-0.0149955	0.0963295	0.0206173	0.0058114	-0.0890129	-0.14553	-0.105083	-0.0919529	-0.018518	-0.0299677	0.0161095	-0.0986212	0.049929	-0.0902919	-0.105864	-0.0478404	0.193673	-0.0100585	0.0607516	0.0205305	-0.100626	-0.0558347	-0.0814127	0.0797917	-0.0497752	-0.0508653	0.140636	0.0173313	-0.0125281	0.0828525	0.0614857	-0.0356079	0.0709387	-0.0162714	0.00404327	0.0154342	0.0895511	-0.0824896	0.0331195	-0.0807665	-0.0761424	0.00791015
similarity	0.0842057	-0.245684	-0.137716	-0.065764	0.0368009	0.0419007	-0.0182452	-0.181124	-0.0461924	0.06592	0.133286	0.1255	-0.043865	-0.0024287	-0.0620496	0.0332118	-0.0695962	-0.0261928	0.0913656	0.107201	-0.146819	0.0128138	0.0119929	-0.053781	-0.0814615	0.0086547	-0.139361	-0.0593842	0.0292812	0.242346	-0.0798261	-0.185753	0.0687911	0.0214309	-0.139982	0.0231709	-0.0385446	-0.0471207	0.0854278	-0.00168475	0.0436934	0.0225653	-0.0570993	0.0478602	-0.0370854	0.0941934
size	-0.201661	-0.232294	-0.0322597	-0.103074	0.046643	0.118273	-0.0908791	-0.062145	0.0647679	0.00083466	-0.0063349	0.201333	0.00419341	0.275133	0.015228	0.0867545	0.0875219	0.328433	0.105201	0.0450119	0.0363264	0.0462237	-0.0250198	0.0114271	0.0101002	0.0099201	-0.0629342	-0.122076	0.0185063	0.148468	-0.0686008	0.0290349	-0.0808481	-0.0544925	0.046205	-0.00963697	-0.154351	0.0326079	0.0183907	0.0230306	0.133154	0.00787759	0.0628244	-0.0439809	0.0079736	-0.0155145
skin	0.0587641	0.150474	0.026138	0.031259	-0.149429	-0.058176	0.0637517	-0.00339316	0.0837985	-0.261297	-0.248186	-0.170442	0.056777	-0.150361	0.128213	-0.202432	0.00444137	-0.294145	-0.116791	-0.0585731	0.0191324	0.014178	0.199823	-0.0734325	-0.00912627	-0.000439134	0.00203354	0.0416041	0.0282798	-0.146027	0.0957224	0.126004	-0.0969354	-0.0360482	0.00320146	-0.0917153	-0.0384135	0.0287038	-0.109918	0.0422893	-0.064425	0.0464093	0.0501642	-0.0990511	0.0319622	-0.0315985
sleep	0.00497196	-0.0278992	0.0200004	0.0520312	0.156644	0.149048	0.122379	0.126524	-0.0176153	-0.0612502	-0.0708644	-0.0546606	0.138127	-0.0242663	0.231984	0.00565664	0.0209299	-0.209282	-0.118954	-0.188509	0.218203	0.12195	-0.0272715	0.090734	0.00846926	0.0131223	-0.170911	0.145401	0.00923231	-0.0885754	0.0112266	0.0719444	0.00937402	-0.0170887	0.0133512	-0.124051	0.0966717	-0.0486928	0.0156654	-0.0742245	-0.0895673	0.110402	0.0204038	-0.0398178	0.0560112	-0.016595
social	-0.340276	-0.177305	-0.0107887	-0.0323831	-0.0617909	-0.0335661	-0.027117	0.0119212	-0.121533	-0.146434	0.0879022	-0.222629	0.00056962	-0.237322	-0.0699402	0.0578428	0.079975	0.11208	-0.0755453	-0.143917	0.0670149	-0.0732228	0.0627773	0.080497	-0.136119	0.0687139	-0.0728598	-0.0253077	-0.0987723	-0.0538862	0.176261	0.036937	-0.0609073	-0.0906547	0.0809106	-0.117974	-0.140907	0.0179746	-0.0583815	-0.0863317	-0.0946346	0.00582991	-0.0357085	-0.0660548	-0.107062	0.00562554
social cognition	-0.308815	-0.197716	0.00952065	-0.0321792	-0.0111163	-0.0456607	-0.0262385	0.0059721	-0.0538693	-0.0419539	0.105941	-0.152894	-0.0341431	-0.18681	-0.0804808	0.0631359	0.0472291	0.133803	-0.088148	-0.164267	0.112234	-0.0700242	0.0649555	0.0510918	-0.12431	0.0272744	-0.0748867	-0.0632306	-0.0690839	-0.0683733	0.141961	0.00197918	0.0213149	-0.0206337	0.0667497	-0.100287	-0.197623	-0.014678	-0.0895537	-0.0361664	-0.125529	-0.0223622	-0.0624282	-0.0412594	-0.0873433	0.0522351
social cognitive	-0.229911	-0.196212	-0.0915619	0.0108046	-0.0774116	-0.132861	-0.0720529	0.0301911	-0.0843986	-0.0097129	0.132381	-0.131524	-0.0306059	-0.158249	-0.00433044	0.0507526	0.0354239	0.143182	-0.0608154	-0.124768	0.117944	-0.0768298	-0.00380788	0.0319794	-0.0680283	0.00479641	-0.0209727	-0.0316479	-0.082594	-0.0620176	0.177807	-0.0378154	0.0601767	0.0270448	0.0493803	-0.0401529	-0.0238169	-0.0621798	-0.0340222	-0.0570918	-0.198141	-0.0672378	-0.0843858	0.00998372	-0.0477304	0.00166832
social interaction	-0.259738	-0.161157	-0.0116372	-0.0186623	-0.0820789	-0.0950162	0.0525475	-0.0469508	-0.155354	-0.134981	0.182	-0.189982	0.0372533	-0.197034	-0.0163397	0.0165861	0.079739	0.171482	-0.110739	-0.0792517	0.0253449	-0.087321	0.0785557	0.0656751	-0.0520091	-0.00535331	-0.0838754	-0.0029231	-0.111979	-0.0821433	0.092698	-0.0282225	-0.0271556	-0.0924113	0.029098	-0.101092	-0.0971971	-0.0382451	-0.0474637	0.00707965	-0.08034	-0.00162697	-0.106945	-0.0497787	-0.0912748	-0.0015955
social interactions	-0.210095	-0.0771693	-0.0387224	-0.0129517	-0.14784	-0.135381	-0.014364	0.0548143	-0.071396	-0.136253	0.0311063	-0.100469	-0.0521843	-0.12932	-0.0453431	0.0400613	0.031344	0.152988	-0.0920911	-0.0965551	0.00632475	-0.070029	0.0510959	0.074886	-0.115981	0.0728223	-0.0381219	0.0250831	-0.071896	-0.0763018	0.130886	0.0127792	0.09159	-0.0589241	0.0813496	-0.120251	-0.090527	-0.00493565	0.0606828	-0.0704031	-0.0398962	0.0686634	0.00717084	0.00713765	-0.102183	-0.0430839
solving	-0.0185184	-0.0565471	0.0626533	-0.0482794	-0.151525	-0.0775608	-0.0535608	0.0221796	-0.032157	0.0922056	-0.119929	0.229347	-0.0318959	0.168704	-0.137421	-0.0328902	-0.139172	-0.0444732	0.117412	0.0693698	0.0122351	0.0529996	-0.0392611	0.150709	-0.0430748	0.0560427	0.099699	-0.202362	-0.0282318	-0.0489526	-0.00380324	0.0362888	-0.0477772	0.00653236	0.0505106	-0.0663323	-0.00963886	-0.0620007	-0.0191451	-0.108227	-0.0512912	0.0502117	0.0675238	0.0854386	-0.0302279	-0.0010287
somatosensory	0.352354	0.326943	-0.0165477	-0.0309999	-0.137675	-0.148419	0.00726341	0.0195996	0.228374	-0.173468	-0.185094	-0.0319123	0.0559658	0.0467399	0.239991	-0.166255	0.0961062	-0.193489	-0.167042	-0.0087671	0.0977757	0.140475	0.225352	-0.302652	0.124428	0.00814041	0.127285	0.0313959	0.0769587	-0.00417841	-0.0547619	0.0984804	0.0017554	0.0530761	-0.0055083	0.0437247	0.0166531	-0.0095929	-0.0022489	0.115886	0.00656343	0.0234051	-0.0199935	-0.0440485	0.0936593	0.00434653
sound	0.229877	0.10773	-0.0892978	-0.114222	-0.077373	-0.0926448	-0.067785	-0.150695	-0.0842564	-0.0862101	0.243528	-0.0806753	-0.0362321	-0.0395848	0.116659	-0.0980041	-0.00965018	0.0283223	-0.09078	-0.0405025	0.0283355	-0.0391061	-0.0104292	-0.0481099	0.0853758	0.0209496	0.0425581	0.164817	0.0102694	0.0785374	-0.146745	-0.035755	0.0176444	0.130948	-0.0519251	0.0506917	0.247825	-0.0746749	0.0359181	0.0902581	-0.0849685	-0.0253728	-0.258239	-0.0121229	0.0381698	0.0353708
sounds	0.172479	0.0399607	-0.0824084	-0.0832327	-0.100389	-0.0629682	-0.0606164	-0.169949	-0.0470395	-0.0733203	0.325234	-0.16327	-0.0145969	-0.0892906	0.1745	-0.0840988	0.0190137	0.0423747	-0.114136	-0.0815632	0.0480198	-0.079067	0.012507	-0.03813	0.0577442	0.0130844	-0.016927	0.21491	0.00970115	0.0180869	-0.0934021	-0.0153809	0.0188021	0.127465	-0.0225985	0.0651268	0.227311	-0.0458886	-0.0008884	0.132946	-0.128991	-0.0505272	-0.300362	0.0214766	-0.00573346	0.00050669
space	-0.123366	-0.0802198	0.00758296	0.00296931	0.143183	0.134765	-0.0568897	-0.242023	0.099934	0.184343	0.143255	0.215924	-0.0137226	0.305124	0.00345101	0.0291753	0.0458203	0.169398	-0.0335196	0.00171815	0.0801695	0.0630705	-0.00396105	-0.116935	0.0584422	0.0431981	-0.0678981	-0.0921599	-0.016451	0.103889	-0.107923	0.183112	0.0161992	0.0252096	-0.0786212	0.0737327	-0.0629432	0.0970697	-0.0954896	0.0639774	0.0888164	-0.0653155	-0.0124229	0.0825937	-0.0255597	-0.0767007
span	0.0624229	0.0507321	-0.119263	-0.151102	0.0536462	-0.0200004	-0.0102512	-0.150121	-0.0410108	-0.0127411	0.0900553	0.117684	-0.0083426	0.146265	0.0130275	-0.0375415	-0.0996398	-0.0729639	0.114279	-0.0689825	-0.09941	-0.0616617	-0.0515656	0.108248	-0.0830253	-0.0826191	0.0921971	-0.0222331	0.0324987	-0.0802235	-0.00166674	-0.0866853	-0.0365592	0.0659677	-0.019551	0.123179	0.114285	0.000122287	0.12862	0.0347553	-0.0340258	-0.0457108	-0.0916063	0.129073	-0.063324	-0.0360956
spatial	-0.10085	-0.0281944	-0.0576775	-0.079701	0.0708032	0.10821	-0.0814712	-0.0995294	0.0244392	0.238736	-0.0522014	0.355177	-0.0014284	0.424129	0.0397437	0.0579118	-0.0598954	0.182663	0.0252437	0.131663	0.0358352	0.0271435	-0.0295231	-0.0842031	0.0460405	0.183116	0.0607519	-0.185901	0.0012897	0.160103	-0.140247	0.125906	0.0827364	0.0564154	-0.0608228	0.0630411	-0.0176477	0.0120232	0.0088738	0.0447827	0.0787133	-0.0165223	0.0962734	0.0613671	-0.0152358	-0.0612983
spatial attention	-0.0786774	0.00484637	-0.0475548	-0.0834411	0.0292911	-0.00900037	-0.111583	-0.03247	-0.0465501	0.348943	0.00103629	0.253883	-0.0265907	0.344699	0.00511889	0.107759	-0.104829	0.271565	-0.0740981	0.131548	-0.0312148	-0.0333548	-0.0248307	-0.0377719	0.0813532	0.109034	0.142257	-0.127964	-0.0234004	0.184641	-0.0680488	0.122431	-0.0438105	0.0233747	0.0055527	0.054093	-0.0464828	0.026281	0.0294975	-0.000448088	0.148205	0.00744127	0.1001	0.0433551	-0.00489724	-0.0242662
spatial information	-0.0846582	0.00169746	-0.0287248	-0.107387	0.154864	0.202601	-0.0776251	-0.16421	-0.0651881	0.0698128	-0.000863	0.19902	-0.0505791	0.336868	-0.020319	-0.0016064	0.0880453	0.121052	0.0318324	0.0648243	0.0311668	-0.00327658	-0.0855013	0.0195896	0.0124838	0.122224	0.0528381	-0.0690845	0.0834637	0.104644	-0.188373	0.102454	0.0854327	0.036726	-0.133902	0.0474525	0.0226313	-0.01286	-0.0235308	0.140088	0.0295662	-0.0217516	0.0579004	0.117689	-0.100931	-0.0832929
spatial temporal	0.027625	0.0761959	-0.0871532	-0.0464752	-0.0866762	-0.0169273	-0.0734018	0.0261263	0.0598353	0.0653492	0.00134979	-0.0399228	0.063536	0.124843	-0.102478	0.0277811	-0.0271993	0.0680675	0.102834	0.166804	0.0480077	-0.0277145	0.0169711	-0.0856073	0.064059	0.183136	0.0192426	-0.25024	-0.04972	-0.049142	-0.00722368	0.0773723	0.127897	0.101864	0.0358376	-0.0243273	-0.0265862	-0.0568659	0.00353217	0.0875644	-0.111779	-0.0823921	0.071445	0.0280886	-0.102664	0.00736011
spatiotemporal	-0.144975	-0.0413856	0.00516384	0.0336325	0.0481572	0.244335	-0.0230649	-0.110759	0.114902	0.0355863	0.0138141	-0.0853691	0.00716236	-0.0456376	0.0408917	0.0233157	0.149747	0.0752179	0.065046	-0.0536045	0.143398	-0.104431	0.113583	-0.206887	-0.00766827	-0.119219	-0.125925	-0.0605933	0.0239791	0.064442	-0.0035126	0.0331692	0.06723	0.0791068	-0.0234532	0.0676869	-0.0781489	-0.00804634	0.0161459	0.0625443	-0.0635201	-0.0215702	0.0029358	0.0240442	0.00218616	-0.0676401
speaking	0.308532	0.0573492	0.0323217	0.0404653	-0.0640903	-0.0858719	-0.0455498	-0.13693	-0.0220532	-0.118899	0.267795	-0.110709	-0.0616781	-0.192423	-0.0254344	-0.153007	-0.0362736	0.027291	-0.00945676	0.0298453	-0.0247651	-0.0723013	-0.0873906	0.0676816	-0.0250442	0.00975531	-0.038794	0.124096	-0.0538482	0.0129887	-0.10302	-0.116962	-0.0249726	0.111163	-0.00357271	0.0405605	0.145389	-0.0202554	0.0789312	0.0801396	-0.090009	-0.0363252	-0.224641	0.0374768	-0.0176236	0.0647234
speech	0.270294	0.090759	-0.0476157	-0.0576533	-0.126398	-0.122891	-0.0497561	-0.147235	0.00312739	-0.0304332	0.3408	-0.190908	-0.0262981	-0.166056	0.0273613	-0.0858379	0.0181168	0.0447131	-0.103468	-0.0477805	0.0148456	-0.0971949	-0.021617	-0.0282753	0.0740437	-0.0107421	0.0318134	0.187543	-0.0347475	0.0184685	-0.115371	-0.101574	-0.0233025	0.150518	0.0136751	0.0884585	0.187038	-0.0194155	0.0443957	0.0994812	-0.123921	-0.0948037	-0.336566	0.0293038	-0.0338799	0.0316485
speech perception	0.260637	0.0805728	-0.0637349	-0.0618189	-0.141135	-0.0722486	-0.069418	-0.108846	-0.0436005	-0.0333393	0.316266	-0.214646	-0.0148793	-0.125779	0.111209	-0.0741311	0.016123	0.0801169	-0.11876	-0.0436909	0.103857	-0.0397695	-0.0254355	-0.0204475	0.119316	-0.018378	0.0369555	0.139338	-0.0471593	-0.00079638	-0.0922864	-0.0803389	0.00647781	0.0973183	0.00149188	0.0539033	0.194205	-0.0462454	0.0417042	0.0859179	-0.122115	-0.102594	-0.37413	0.0309469	-0.0586967	0.0103016
speech production	0.430756	0.216584	0.0360463	0.00537322	-0.129252	-0.139989	-0.037571	-0.0867472	0.102831	-0.002337	0.18587	-0.171052	0.00017369	-0.117689	0.0879981	-0.132862	-0.0481384	-0.000262229	-0.148696	0.0303113	0.0315956	0.0240659	-0.0129731	-0.117158	0.128222	0.0479443	0.105404	0.0990618	-0.0160784	0.0245015	-0.131064	-0.127437	-0.00611331	0.118812	-0.0150553	0.0973294	0.192202	-0.0630412	0.124627	0.0743104	-0.0564887	-0.0394783	-0.207854	0.0217247	-0.0381838	0.0793576
speech sounds	0.224998	0.0136279	-0.114638	-0.0631151	-0.108536	-0.0894615	-0.0534517	-0.143535	-0.0346965	-0.0210204	0.351422	-0.162533	-0.0014862	-0.0966464	0.0905342	-0.039047	0.0394861	0.0213164	-0.0889858	-0.0498056	0.0964805	-0.0580838	0.0128579	0.00342294	0.0260738	0.0625588	0.0616616	0.156166	-0.000874116	-0.061807	-0.0427097	-0.104253	0.0108645	0.105113	0.0295919	0.0497995	0.189514	-0.0465053	0.00717909	0.127223	-0.204145	-0.0752923	-0.266878	0.113633	-0.00830258	-0.0051233
speed	0.043261	0.067336	-0.0172958	-0.00160651	0.084847	0.0532154	-0.0537827	0.138867	0.239913	0.0694952	-0.0729035	0.087545	-0.0060318	0.168461	0.0683299	-0.080176	-0.0188238	-0.0892802	-0.0342583	0.131002	0.0364316	-0.0135982	0.011966	-0.0419882	0.040108	-0.00161648	0.137808	-0.0789789	0.13092	0.146787	-0.0637201	0.112342	-0.0535361	0.106154	0.0296883	-0.0140783	0.0777068	-0.0847446	-0.0058758	-0.0138349	0.0582581	0.0857021	0.0443093	0.0447714	-0.0342073	0.00609813
spoken	0.244312	0.00044081	-0.125669	-0.104939	-0.0198949	-0.0125637	-0.0415875	-0.126572	-0.0313224	-0.0643816	0.378359	-0.111838	-0.0557403	-0.141188	-0.0697365	-0.0660122	-0.011773	0.0516586	-0.0436658	-0.0553283	-0.0763518	-0.144735	-0.00664206	0.0176084	0.0301789	-0.0341942	-0.0535267	0.134289	-0.0398563	0.0639484	-0.16176	-0.149597	-0.025499	0.146223	-0.00203868	0.0644538	0.116075	-0.0286425	0.033557	0.0104264	-0.0871552	-0.094397	-0.32818	0.0138746	-0.0491857	-0.0104344
spontaneous	-0.18501	-0.0594358	0.0564972	0.0369254	0.11638	0.0625336	-0.00019403	0.0925212	0.0925476	-0.142073	-0.0945304	-0.145972	0.0815537	-0.0832991	0.0673173	-0.109861	0.147689	-0.118168	-0.0853493	-0.0198047	0.154695	0.169116	0.0672288	0.00892856	0.0150013	0.146155	-0.0417919	0.135166	-0.0509501	-0.15998	0.0778428	0.12095	0.118156	0.0984075	-0.0309242	-0.114266	0.0413894	-0.0868116	-0.0664183	-0.0301479	-0.0972685	0.0656677	0.0856324	0.0228694	0.02648	0.0566829
stimulus driven	-0.116228	0.159095	-0.0306943	-0.0681394	-0.0630452	-0.0393385	-0.0644692	-0.128995	-0.135766	0.18474	0.0326714	0.158875	-0.0998775	0.200536	-0.0308422	0.145372	-0.0480439	0.180747	0.0982528	0.0774947	0.0280791	-0.132627	-0.0674856	0.100885	0.0569233	0.122122	0.0990667	-0.112002	-0.039396	0.142528	-0.093671	0.0754645	-0.00919013	0.0467489	0.0216692	0.0131543	0.00276202	-0.00145498	0.0699435	0.0661761	0.00559525	-0.0618686	-0.0728096	0.0278784	-0.0374049	-0.0712673
stop signal	-0.0193669	0.234463	0.0699044	0.0951841	-0.127743	-0.137381	-0.0292338	0.0174703	-0.0750683	-0.0137955	-0.129681	-0.102583	-0.0470134	-0.12934	-0.043087	-0.0980558	-0.0940301	-0.045172	0.0327909	0.173219	0.0219513	-0.173962	-0.0271508	0.119256	-0.0616583	-0.0966115	0.0661992	-0.0635219	-0.022092	-0.00165496	-0.0362034	0.0480356	-0.0279942	0.0224924	0.132905	0.0192101	-0.0388767	-0.0575029	0.0333289	-0.0513808	-0.0963764	0.0269926	0.0161092	-0.0163924	-0.0888332	0.119022
storage	0.11629	-0.0270506	-0.101041	-0.0585987	-0.0812479	0.0403399	0.00894996	0.106561	-0.0698883	0.209113	-0.121908	0.227459	0.0305806	0.184691	-0.157267	0.0564579	-0.166961	-0.0970287	0.178069	0.206496	-0.145791	-0.0776657	-0.0858385	0.0457494	0.00312948	-0.108284	0.088162	-0.107671	-0.0153136	0.0627978	-0.0385398	-0.111985	0.0211446	0.0928879	-0.0144252	-0.0877569	0.110182	0.0121387	0.0395606	-0.0241085	0.0144464	-0.00559384	9.03664e-06	0.0409136	-0.0719157	0.0892004
strategic	-0.107828	-0.154649	-0.0294296	-0.0385131	0.133393	0.144871	-0.0289185	0.0565445	-0.0603841	-0.0831259	-0.0214998	0.0486205	-0.100033	-0.0024347	-0.145196	-0.0014264	-0.0972923	-0.0301683	0.151783	0.0107646	-0.157059	-0.00558788	-0.127327	0.0929377	-0.140144	-0.00914741	-0.00747995	0.0384517	-0.0726108	-0.0547339	-0.0232466	-0.110718	0.0673603	0.0256978	0.00665447	-0.0613638	0.0142993	-0.0855012	0.0170383	-0.173411	0.0237773	-0.128557	0.109645	0.0515392	-0.0265993	-0.0180056
strategies	0.109185	0.0531803	0.0395061	0.000983455	-0.0310339	0.0536004	0.00892522	0.0218271	-0.195884	0.0433828	-0.0978557	0.0474971	-0.0228009	0.0127731	-0.176052	-0.0035894	-0.193622	-0.0894734	0.16463	0.0729933	-0.220427	-0.051731	-0.121039	0.0588351	0.00137236	0.0864221	0.127692	-0.0988103	-0.0862225	-0.0660403	0.0315862	-0.0263194	0.0477738	-0.0629763	-0.120916	0.0606519	-0.118299	-0.00712792	-0.0489868	-0.148067	0.0879982	-0.0421833	0.0611286	-0.03822	0.0091832	-0.0403748
strategy	-0.0254019	-0.106964	-0.0332026	0.0550449	-0.0535175	-0.075247	-0.00136245	0.11867	-0.156529	0.0681236	-0.0651289	0.0190757	-0.0386362	0.0464692	-0.229346	0.0219413	-0.248923	0.000962773	0.0692966	0.0651909	-0.100821	-0.0776341	-0.080483	0.0852916	-0.12533	0.106935	0.0643993	0.0310657	-0.132892	-0.122733	-0.116721	-0.0114397	0.0240017	0.0581265	0.000290395	-0.0517402	-0.00679933	-0.0467496	-0.0065266	-0.00931975	-0.111532	-0.0607381	0.0894325	0.0141194	-0.0258807	0.0507391
stress	-0.0994833	-0.0764356	0.157094	0.128372	0.10479	0.130145	0.0512612	0.042085	-0.0083839	-0.169474	-0.0932066	-0.226989	0.0928522	-0.122897	0.0255771	-0.105683	0.0956582	-0.262514	-0.102737	-0.151916	0.0707627	0.0913239	0.00544193	0.0502602	0.0169353	-0.0793487	-0.119649	0.188125	0.023678	-0.199314	0.222587	0.05158	-0.00854955	-0.150457	-0.0286784	-0.089086	0.0413643	0.0412536	-0.0464818	-0.0182926	-0.0630555	0.117751	0.0398726	-0.0973002	0.1085	0.00320433
stroop	0.0281775	0.027297	-0.0829264	-0.0117492	-0.0473024	-0.0279181	-0.0404557	0.255308	-0.0720397	0.0291625	-0.146294	0.255488	-0.0265136	0.0325966	-0.0355554	0.0568917	-0.0973183	-0.0532982	0.176395	0.0855332	-0.0560514	-0.0575044	-0.114948	0.137425	-0.0264252	-0.0445225	0.24483	-0.130419	-0.0732078	0.0517701	0.15087	-0.205404	-0.069353	0.0118136	0.0556779	-0.0568849	0.0186564	-0.0710553	0.0563883	-0.0949419	-0.00944282	0.0224929	0.103039	-0.0098668	-0.0883333	0.0988616
stroop task	-0.0153139	0.02102	-0.118302	-0.0383256	-0.028536	-0.0368652	-0.0428453	0.242466	-0.0674873	0.0228271	-0.112645	0.229891	-0.0292013	0.0338306	-0.0424759	0.117199	-0.0766233	-0.0851235	0.162774	0.0111317	-0.0440036	-0.0782164	-0.0417622	0.0886345	0.010516	-0.066126	0.187467	-0.155458	-0.0783925	0.0396349	0.151945	-0.233288	-0.1029	0.0248785	0.158034	-0.0510881	0.0508305	-0.129094	0.0338346	-0.130359	-0.072004	-0.0136018	0.0536538	-0.0382276	-0.0615575	0.0886782
subtraction	0.112785	0.133038	-0.0656277	-0.135042	-0.131246	-0.112075	-0.0432712	-0.0734412	-0.0706611	0.164077	-0.0299056	0.416683	0.0146005	0.353354	0.0432393	0.065352	-0.232589	0.0242738	0.140651	0.131854	-0.0461143	-0.040292	-0.117285	0.0333876	0.0328198	-0.0789816	0.0789429	-0.0686928	-0.00761134	-0.0167653	-0.0912684	-0.0863693	0.0279375	0.0410132	-0.0167073	0.0613298	0.0150534	-0.0678144	0.0986103	0.034835	-0.0632531	0.00654931	0.0129965	0.0954024	0.0269306	-0.0488186
success	-0.0813534	-0.111025	-0.0014516	0.0245669	0.0649938	0.070218	0.0872624	0.192832	-0.114593	-0.0939733	-0.09235	0.0279482	-0.0477166	-0.0981525	-0.134208	0.0268769	0.0135991	-0.0227551	0.175239	-0.0118312	-0.164342	-0.115819	-0.0894011	0.108655	-0.203639	-0.0667863	-0.225699	-0.0407802	-0.026652	-0.147286	-0.0150202	0.0172206	0.107036	-0.0492438	-0.023354	-0.0787937	-0.0542317	-0.0469307	-0.071618	-0.0119588	-0.0484105	-0.0961934	0.00321589	0.0608528	0.00854503	0.0326395
successful	-0.103755	-0.122065	0.0223179	-0.0156377	0.148848	0.142291	0.10039	0.00677495	-0.113391	-0.0899543	0.113718	-0.0002801	-0.0184094	-0.118945	0.000547258	0.10848	0.011725	0.0620216	0.224654	-0.0622369	-0.101537	-0.0732463	-0.112828	0.047258	-0.166664	-0.109719	-0.269741	0.084911	0.0343068	-0.196148	-0.0239513	-0.0856081	0.0667983	-0.0649063	-0.0747156	-0.126365	-0.04406	-0.0345906	-0.0587336	-0.0278287	-0.0311867	0.0253887	-0.00759753	0.0300365	-0.0355638	0.033243
suffering	0.0593859	-0.115757	0.0602815	0.0468491	-0.0796454	-0.082017	0.0160814	-0.134139	0.0235475	-0.152247	-0.13589	-0.215225	0.00577021	-0.0099621	0.0622471	0.00987032	-0.0157215	0.0162685	-0.132523	-0.0635606	-0.0159701	0.00919224	0.0586788	0.0189217	0.0331937	-0.084332	0.0543002	-0.0210728	0.0404831	0.0790357	0.119654	0.0912534	-0.120125	-0.0325925	0.0479675	0.0833936	-0.12189	0.0428181	-0.048926	-0.0178378	0.213111	0.126072	0.167507	-0.175865	0.00134948	-0.0306639
suppression	0.0612017	0.0416118	-0.126082	-0.0984893	-0.0273305	-0.00115376	-0.151748	-0.0723928	0.0331303	0.0324825	-0.0023916	0.0967794	-0.0202819	0.113226	0.0765689	0.00733525	0.0124909	-0.0471009	-0.0333812	0.118533	0.122221	-0.0346985	0.0107108	-0.0313462	-0.035632	0.13766	0.0210082	0.148396	0.0164292	0.171361	-0.0763918	-0.00255526	0.0538915	0.153587	0.0185468	0.0448005	0.0629693	-0.100985	0.170947	-0.0618384	0.0630409	0.110823	-0.101334	0.0162029	-0.0160974	0.079313
sustained	0.050404	0.201656	-0.0522857	-0.0996059	0.00627928	0.108234	-0.0012219	-0.0278432	-0.0643959	-0.0160082	-0.116488	0.114985	-0.0029755	0.0239911	0.136447	0.00708818	-0.0364948	-0.00782199	-0.0799786	0.030485	0.0260807	0.0786039	-0.113632	0.0130843	0.0524429	-0.0415739	0.0911231	-0.0317188	0.0290773	0.0635492	0.0171339	0.0597932	-0.0175169	-0.0191724	-0.0394024	-0.0296576	-0.105482	0.0485575	0.0260579	-0.0832195	0.00946146	0.0403522	0.156923	-0.169396	0.0470098	0.0320468
switch	0.0310234	0.0733799	0.00517037	0.0221242	-0.0763704	-0.0568618	0.0297881	0.0470569	-0.0640966	0.183055	-0.095573	0.339154	-0.0235095	0.153915	-0.161424	0.0833062	-0.0862999	0.0142722	0.14283	0.0820296	-0.0867757	-0.0527641	-0.0976014	0.0514222	-0.0698832	0.0335437	0.147189	-0.197782	0.0659269	0.0537719	-0.0532292	0.0194559	-0.0880084	0.00405347	0.0520394	-0.0242028	-0.0983401	0.0386381	-0.016734	-0.031062	0.0384808	-0.0791252	-0.00881628	0.117486	-0.109129	0.0440345
switching	0.0568738	0.0142696	0.0311907	0.0372119	0.0105754	-0.038344	0.00671202	0.112657	-0.0717562	0.241756	-0.129214	0.41391	-0.0012931	0.0984946	-0.0913961	0.0574783	-0.0877553	0.0779805	0.193267	0.101381	-0.148459	-0.0693055	-0.17876	0.0830061	-0.0327822	-0.065984	0.158004	-0.167639	-0.00462273	-0.0228115	0.0157182	-0.0239937	-0.0120324	-0.0611415	0.086512	-0.0768731	-0.0217388	-0.0506336	0.0619932	-0.0473728	0.0064003	-0.0826776	0.107097	0.0985229	-0.0837374	0.00739787
syntactic	0.350299	-0.0531769	-0.128183	-0.0662614	-0.111183	-0.102147	-0.0574864	-0.0770965	-0.0819627	0.0151201	0.338586	-0.104398	-0.0541411	-0.125041	-0.284135	0.00108165	0.00595464	0.0132686	0.0985151	-0.0560539	-0.187719	-0.129425	-0.0485948	0.0904343	-0.015317	0.0028987	0.0302648	0.040935	-0.0308459	-0.0948973	-0.0854536	-0.232346	0.0625719	0.0717347	-0.0200361	0.0358678	0.0212111	-0.0119469	0.0206271	-0.0397616	-0.113004	-0.164565	-0.143535	0.0585391	-0.0517553	-0.0337901
tactile	0.279976	0.286797	-0.0438825	-0.101887	-0.113422	-0.142364	-0.0509685	-0.193299	0.0922277	-0.119249	-0.106638	0.123454	0.00939342	0.168223	0.28494	-0.112235	0.0318586	-0.0901896	-0.095489	-0.0302593	0.0370081	0.137485	0.279176	-0.364897	0.0942059	-0.044759	0.154161	-0.0163176	0.0319626	0.0502556	-0.0536102	0.0881827	-0.0184847	0.0389554	-0.0453668	0.0521798	-0.0679932	0.00847913	-0.0481504	0.14673	0.0634981	-0.0452432	-0.0117146	-0.0188645	0.0767546	-0.0838662
tapping	0.381078	0.256998	0.175565	0.108862	-0.159854	-0.159868	0.0383303	0.187519	0.232585	0.172817	-0.0749044	0.0439758	0.0295891	0.13578	0.0561862	-0.0222735	-0.0880393	-0.15888	-0.138249	0.191227	-0.058344	-0.0183314	0.174766	-0.0806937	0.179639	-0.0408999	0.102572	-0.0549	0.0634484	0.00706471	-0.035806	0.107793	0.011901	0.0566343	0.0558793	0.0755219	0.13392	-0.0392497	0.0753261	0.134413	-0.0617778	0.0356196	-0.0244555	0.0775325	-0.0155468	0.0722852
target	-0.024367	0.0935888	-0.0185021	-0.0638042	0.00620119	-0.0219961	-0.0463234	0.0198274	0.0233514	0.257091	-0.0059998	0.239762	-0.0051437	0.331136	0.0175848	-0.0207016	-0.173606	0.170867	0.0120949	0.258072	-0.048017	-0.00865497	-0.0734546	0.0894242	0.0853562	0.0197342	0.0761927	-0.118683	0.00788597	0.206741	-0.113672	0.0890263	-0.0172731	0.0290842	0.0284048	0.0618135	0.0372828	0.0487084	0.0519048	0.0049884	0.0866631	-0.00207272	0.047447	0.00624601	-0.0462867	0.0718254
target detection	0.0295714	0.0409427	-0.0464695	-0.0930441	-0.0168011	-0.0780275	0.0488926	-0.10041	0.00088198	-0.0576121	0.102931	0.165012	-0.0329904	0.0677112	0.103621	-0.0757056	0.0240125	0.0595135	-0.0458149	0.0569394	0.0456335	-0.0282646	0.090079	0.052517	0.0175699	-0.135655	0.0538475	-0.135172	0.0613394	0.104791	-0.139878	0.0672145	0.00223705	0.0930233	0.062965	0.0141742	0.0724286	-0.0655478	0.0694443	0.239013	-0.144484	-0.0106635	-0.0997291	-0.0607115	-0.00214872	0.003632
taste	0.0535828	0.185303	0.0965553	0.0458148	-0.000541808	0.0323138	0.0431753	-0.116252	-0.0950525	-0.202664	-0.156152	-0.202825	0.0380526	-0.246187	0.0854772	-0.16625	-0.0224079	-0.22098	-0.153659	-0.135314	-0.0131504	0.183046	-0.0843824	0.121916	0.0123268	-0.119426	-0.00488241	0.0703078	-0.0180552	-0.124064	0.122765	0.0389453	-0.0555357	-0.0941374	0.000481048	-0.00802699	-0.0130381	0.0345751	-0.0502595	-0.128601	0.0255741	0.115847	0.107324	-0.103382	0.047447	-0.0359166
term memory	0.130628	-0.121477	-0.0791764	-0.0852082	0.160782	0.176228	-0.0192054	-0.0706294	-0.0651472	0.260015	0.0701063	0.22468	-0.082234	0.087643	-0.140046	0.105691	-0.0852978	0.0783829	0.142302	0.124053	-0.110269	-0.0434468	-0.164457	0.0942548	0.0154293	-0.111535	-0.220677	-0.107231	-0.0331542	0.136656	-0.169656	-0.125281	0.0421662	-0.00424157	-0.134775	0.00632511	-0.0164099	-0.0581556	0.0498159	-0.039337	0.0938437	0.024601	0.036752	0.0767776	-0.0955947	-0.0113942
theory mind	-0.268238	-0.187617	-0.0375072	-0.0510906	-0.0519053	-0.0646804	-0.0517595	0.0734215	-0.0689528	-0.0536183	0.150384	-0.130269	-0.0374141	-0.161659	-0.0910289	0.00685323	0.0105745	0.173587	-0.0488361	-0.166528	0.0199777	-0.116376	0.0598062	0.00275599	-0.109881	0.159803	-0.0991842	-0.105891	-0.10335	-0.090431	0.0595878	-7.58438e-05	0.113431	-0.0188348	0.033636	-0.0657479	-0.0333242	-0.0572724	-0.0935371	-0.00181078	-0.210616	-0.118759	-0.0742268	-0.024369	-0.0876429	-0.0163987
thinking	-0.256473	-0.220934	-0.0412988	-0.0238036	0.0572801	0.0192872	-0.0233817	0.140285	-0.116735	-0.126173	0.0729366	-0.0389444	-0.0655719	-0.125207	-0.0860505	-0.0406154	-0.0791277	0.0371399	0.0808572	-0.165367	0.0087972	-0.0547224	-0.0401504	0.0925573	-0.143609	0.0610136	-0.0866371	-0.034476	-0.117945	-0.164957	0.0813552	-0.0100434	0.148008	0.00145431	-0.00638135	-0.109336	-0.0136195	-0.0738598	-0.0674791	-0.0260504	-0.193391	0.0199298	-0.0097302	0.0451943	-0.00602325	0.0566988
thought	-0.12398	-0.305724	0.00654657	-0.0157394	0.0626907	0.0485167	0.00438261	0.0792299	-0.059195	0.120287	0.070638	-0.101328	0.00680567	-0.218751	-0.177927	0.128448	0.0717126	-0.0748663	0.134135	-0.131335	-0.104753	-0.00107691	-0.015388	0.0159904	-0.0880321	0.100908	0.040245	0.0150002	-0.0308662	-0.0563327	0.0423006	-0.0886831	0.132842	0.0543696	-0.0909021	-0.110067	0.0168305	-0.0505363	0.00107234	-0.0611729	-0.164864	-0.00472394	0.123107	-0.0658523	0.025712	-0.0160894
thoughts	-0.129859	-0.176814	-0.0524458	0.00952989	0.0059801	0.00849645	-0.0572756	0.211531	-0.0539351	-0.0352308	0.0861363	-0.0225599	-0.0475483	-0.150523	-0.0296786	-0.0385909	-0.044056	0.000670372	0.0130405	-0.0471482	0.0213771	-0.0304071	0.0254098	0.0562452	-0.207633	0.352832	0.120682	-0.0417086	-0.137406	-0.12386	0.0830116	0.0130128	0.160804	0.0268564	0.0127908	-0.140395	0.0496227	-0.0670236	-0.002896	0.0126114	-0.137485	-0.0750041	0.0191595	0.0634265	-0.0327565	0.00172475
threat	-0.210944	-0.0483563	0.0477406	0.0582081	0.0500927	0.103182	0.0308654	0.00417186	-0.115355	-0.118406	-0.023208	-0.192052	0.0767336	-0.14935	0.0283531	-0.0486796	0.0400614	-0.0636999	-0.0466508	-0.120066	-0.0729878	0.0137492	-0.0226714	0.115848	0.0117542	-0.0318235	-0.137431	0.111283	-0.0329118	-0.110999	0.131114	0.0426445	-0.0614565	-0.179093	0.0321025	-0.0276716	-0.0250828	0.150175	-0.0773732	-0.0996521	0.00110374	0.112328	0.096231	-0.151315	-0.00194319	-0.0869856
threatening	-0.191751	0.0202487	0.0421852	0.0806706	0.0457298	-0.0492659	0.00224983	-0.0214143	-0.0788157	-0.0673673	0.0274945	-0.125143	0.0453675	-0.140881	-0.0557715	0.060738	-0.018693	0.0491884	0.0678987	-0.0934824	-0.0697563	-0.0427344	-0.0162829	0.119155	-0.0190223	0.0391096	-0.19461	0.0317732	0.0106672	0.0141105	0.0360653	-0.00505999	-0.126871	-0.132866	0.0940137	-0.0286618	-0.13845	0.105786	-0.0623313	-0.0579214	-0.0382699	-0.0267575	0.0061741	-0.0396668	-0.112873	0.00736674
time task	-0.078289	0.155514	0.250024	0.158085	-0.0693774	0.0427004	0.0996491	0.089448	0.0518422	0.013451	-0.0804774	0.022997	0.063389	0.0707608	0.0442779	0.0851854	-0.065159	-0.139809	-0.110652	0.152725	-0.0960066	-0.0584355	0.087242	0.0686614	-0.073202	-0.0973837	-0.0306473	-0.028463	0.0839358	0.0636614	-0.0585414	0.090251	-0.0573895	-0.0252263	0.149053	-0.0325464	-0.0365478	0.0216837	0.0261811	-0.0352942	0.0101166	0.0210633	0.108769	0.00718242	-0.0504903	0.0759184
timing	0.238632	0.2353	0.0834149	0.0319602	-0.141997	-0.0404872	0.00990013	-0.0805532	0.0190095	0.190768	0.0774737	-0.0901323	0.0247287	0.034396	0.0851078	-0.067679	0.0122041	-0.0826265	-0.0803458	0.0910841	-0.0255119	-0.0438327	0.0264652	-0.0662723	0.126099	-0.107068	0.0802536	0.126523	0.0818543	0.136673	-0.13902	0.11742	-0.0966732	0.151574	0.0207433	0.0772905	0.15005	-0.0250438	0.135435	0.0533604	-0.0912491	-0.0357724	-0.159727	0.048184	-0.0323403	0.026054
tom	-0.204283	-0.146977	-0.0738605	-0.0891602	-0.0369402	-0.0867709	-0.06369	0.0511608	-0.0854305	-0.0796141	0.188466	-0.0947876	-0.0441561	-0.128337	-0.0907058	-0.0129939	-0.00561087	0.166562	-0.00762009	-0.104168	0.0106071	-0.0898621	0.047261	-0.0314892	-0.156507	0.174108	-0.0617525	-0.0939673	-0.13729	-0.100809	0.0590295	0.0182192	0.0866295	-0.00164958	-0.00553956	-0.0440763	-0.0486459	-0.0294013	-0.093507	-0.00422335	-0.138535	-0.149175	-0.0534149	0.0558648	-0.0825931	-0.023853
tone	0.214129	0.264136	-0.0739826	-0.0838278	-0.0332185	0.0854069	-0.0280706	-0.120423	-0.111399	-0.0876991	0.13261	-0.153173	-0.0198054	-0.0556343	0.182964	-0.107342	0.0295364	-0.0459632	-0.0739609	-0.0165059	0.0706545	-0.0936974	-0.0432963	-0.0844206	0.0277136	-0.00324249	0.00163623	0.208106	0.0120396	-0.00279928	-0.0890308	0.0591929	0.0021163	0.118617	-0.0352643	0.00620752	0.231161	-0.0815289	0.0214989	0.0920039	-0.0679517	0.00265465	-0.258298	-0.0683925	0.046139	0.00262543
tones	0.154227	0.161148	-0.0430542	-0.0215975	-0.0587213	0.0215791	-0.0338663	-0.156026	-0.0918436	-0.0923192	0.143447	-0.131827	-0.0371145	-0.107243	0.16811	-0.144693	-0.0108463	-0.0648454	-0.0794385	-0.0536748	0.0520329	-0.0849987	0.0198087	-0.0209355	0.0748461	-0.00109542	0.0294683	0.212832	0.0275063	-0.00463207	-0.133477	-0.0128604	0.0546286	0.130218	-0.0359722	0.0544451	0.230046	-0.032136	0.0503531	0.127674	-0.11994	0.000590636	-0.25284	0.00220481	0.044356	0.0379163
tool	0.124092	-0.0071902	-0.0888981	-0.100967	0.0268367	-0.0842545	-0.0308076	-0.151257	0.183491	0.0560683	0.0959952	0.229594	-0.0365669	0.116559	-0.0349215	0.149861	0.00773299	0.180508	0.0274414	0.0568765	-0.0703827	-0.0322492	0.238684	-0.00880681	0.0434014	-0.0220839	0.0740384	0.0285655	0.061937	0.0819216	-0.0310706	-0.0802747	-0.0389129	0.0856074	-0.00463582	-0.0206322	-0.0534105	0.0780836	-0.0345022	0.136226	0.0594271	-0.0669675	-0.0902258	0.125419	0.00452356	-0.105348
tools	0.0620826	-0.151343	-0.0817587	-0.0869518	0.0212394	-0.0216071	-0.0677251	-0.190278	0.112362	0.0311212	0.113046	0.170974	-0.0452884	0.0309986	-0.117624	0.0568331	0.0312382	0.187028	0.063907	0.0499428	-0.181146	0.131641	0.246752	-0.0459164	-0.000574797	-0.0863169	-0.0117095	-0.128357	0.0104994	0.116382	-0.0585737	-0.0853859	-0.0804785	0.13222	0.0165385	0.00937247	-0.160509	0.031673	-0.0558001	-0.0140267	0.127895	-0.0414342	-0.0888271	0.0786257	-0.0730756	-0.0473897
touch	0.235393	0.240356	-0.0615211	-0.112002	-0.104062	-0.121202	-0.074154	-0.16789	0.119016	-0.1072	-0.118716	0.100926	-0.0115258	0.0819593	0.238346	-0.0947105	0.0425797	-0.0140675	-0.0878054	-0.0353564	0.0189117	0.135161	0.317652	-0.364685	0.0312918	-0.0210762	0.166273	-0.0170921	0.0603952	0.123244	-0.0684682	0.10549	-0.0378978	0.0513249	-0.0378905	-0.00746411	-0.0813649	0.0818115	-0.0811075	0.107683	0.0814583	-0.0377752	-0.020073	-0.0528402	0.0127095	-0.0928688
unfamiliar	-0.0637903	-0.229172	-0.133908	-0.132782	0.110429	0.082528	-0.0960108	-0.144872	-0.10638	0.00442012	0.174251	0.0364596	-0.067799	0.0703012	0.032591	0.12986	-0.0545629	0.127259	0.0322537	-0.0727789	0.0395443	0.0139043	0.0686891	-0.012912	0.015927	0.00258998	-0.261058	-0.158964	-0.0398517	0.256178	-0.0610855	0.0217009	0.0760822	0.0765048	-0.081957	-0.0675898	-0.148427	0.00159938	0.047501	0.0463235	0.0864192	0.0709344	-0.0512262	0.00760554	0.0309354	0.00391568
unpleasant	0.0721802	0.202465	0.0271682	0.0595126	-0.0118233	0.00622422	0.0272394	-0.0874158	-0.149478	-0.262213	-0.104632	-0.213163	0.0258427	-0.246913	0.068475	-0.172859	-0.0297522	-0.182716	-0.175108	-0.138944	-0.0351144	0.082313	0.0349803	0.0879795	0.0169513	-0.0867868	-0.131591	0.210255	0.00215572	-0.111369	0.0553391	0.0805814	-0.0267701	-0.064564	0.0233586	-0.0568635	-0.0203412	0.0985466	-0.0293075	0.0200129	-0.00614027	0.108535	0.110136	-0.147302	0.0280051	0.0716234
valence	-0.210967	-0.0818314	0.0467709	0.0244419	0.061356	0.0947665	0.0216745	-0.015998	-0.103601	-0.179029	-0.0259714	-0.244036	-0.0020738	-0.247537	0.0395224	-0.0356688	0.0351972	-0.062227	-0.126402	-0.180644	-0.00432427	0.0185084	-0.0438375	0.126849	-0.0671684	-0.051886	-0.184826	0.154627	-0.0016171	-0.157603	0.17552	0.00542266	-0.0634858	-0.104615	-0.00782351	-0.00724065	-0.0514909	0.0755058	-0.0740198	-0.0737909	0.00987906	0.0568133	0.0459638	-0.114645	-0.0114966	-0.0056083
valuable	0.0322228	-0.0884446	0.0274285	0.0275096	-0.0762328	-0.149964	-0.041095	0.0311491	0.0760592	-0.0759843	0.0228478	-0.035627	-0.0126719	0.0563044	0.0557926	-0.0433775	-0.00740688	-0.0711887	-0.122556	0.0819941	-0.0123282	-0.0308499	0.0858154	-0.0945481	-0.00614727	0.0218957	0.00308869	0.0532081	0.103644	-0.0829258	0.155661	0.0913415	-0.0255164	0.0220547	0.0606433	0.0628625	0.00362582	-0.0768193	0.0455773	-0.0140617	-0.0297009	0.0217163	0.0109016	-0.172243	-0.02652	-0.0864843
value	-0.176288	-0.140168	0.106766	0.0782684	0.00835359	0.030081	0.120883	0.100579	-0.098616	-0.160481	-0.130798	-0.0891963	0.00709051	-0.141926	0.0703291	-0.0098618	-0.00457288	-0.131193	-0.147892	-0.200553	0.0134461	0.0499142	-0.109306	0.0892974	0.01378	-0.0648239	-0.0233767	0.0877135	-0.00647183	-0.148757	0.36382	-0.0260406	-0.0378615	-0.240696	0.0393261	-0.06854	0.0184588	0.00460428	-0.0547657	-0.0386766	-0.0534687	0.113162	0.0795805	-0.118098	0.0181581	-0.0898105
values	-0.178027	-0.0116338	0.0976376	0.133477	0.0319356	-0.0058761	0.0434416	0.121987	0.0718082	-0.152819	-0.168256	-0.144074	0.0561219	-0.150187	0.0772884	0.0160944	0.0593457	-0.2067	-0.106994	-0.13384	0.119994	0.138089	-0.0286936	0.078153	0.0848075	-0.00995764	0.0349253	0.131447	0.0471811	-0.15731	0.277742	-0.00153062	0.00959962	-0.110845	0.0130369	-0.115681	0.144488	0.0158319	-0.037319	-0.0751023	-0.0308911	0.0877639	0.00261693	-0.113786	0.0562957	-0.0919903
verb	0.348647	-0.0888688	-0.14661	-0.0560313	-0.0820561	-0.0558623	-0.0659444	-0.060724	0.022298	0.163784	0.236907	-0.0203029	-0.0589957	-0.132065	-0.281028	-0.020803	-0.0253098	0.0431578	0.153421	0.0710346	-0.302449	-0.0364563	-0.00887852	0.0750201	-0.0444406	-0.00249207	0.0420175	0.0201789	-0.063852	0.0310984	-0.0603716	-0.184463	0.0272117	0.121355	-0.0685326	0.0218766	-0.0198476	-0.0171313	-0.0020336	-0.0624232	-0.0991368	-0.0888838	-0.0987505	0.0939399	-0.0238563	-0.0615906
verbal	0.247831	-0.0864941	-0.133399	-0.0657655	0.034263	0.0334978	-0.0337531	0.0546985	-0.101889	0.16407	0.0973403	0.215402	-0.0520311	0.0322629	-0.14921	0.0604296	-0.126264	-0.101508	0.196988	0.143139	-0.25879	-0.147263	-0.176789	0.0615086	-0.00946486	-0.0347091	-0.0394827	-0.0180574	-0.0764156	0.00208542	-0.0843833	-0.210155	0.00119783	0.119029	-0.0468428	0.0199261	0.064406	-0.0766558	0.015067	-0.0856341	-0.0482106	-0.0858323	-0.152067	0.111548	-0.108036	0.0536886
verbal fluency	0.229742	-0.111086	-0.121885	-0.0991488	-0.0898552	-0.0813901	-0.0333243	0.154732	-0.0747436	0.0690098	-0.0005958	-0.0427759	-0.0311596	-0.136769	-0.216954	-0.0697714	-0.0473262	-0.0280638	0.209228	0.018821	-0.213592	0.0253489	-0.105511	-0.0609431	0.0490507	0.18424	0.138736	0.0381065	-0.0732263	-0.0103415	0.0124025	-0.193174	-0.0127714	0.0967434	-0.0506044	0.0158958	0.0308113	-0.015349	0.0456939	-0.130615	-0.102542	-0.0705209	-0.0535608	0.030624	-0.0127477	0.00777871
verbal working	0.243297	0.118862	-0.0728401	-0.0653258	-0.0609605	-0.109049	0.00175061	0.159047	-0.102974	0.233265	-0.0012825	0.170122	-0.0295173	0.0144653	-0.138797	0.0584022	-0.0617062	-0.0362141	0.232249	0.176717	-0.243227	-0.159709	-0.151411	0.00262262	-0.0191812	-0.143539	0.0379732	-0.0843703	-0.0979985	0.139044	-0.0715705	-0.193829	-0.0654758	0.0535111	-0.0307177	-0.0409288	0.116855	-0.0548263	0.063757	-0.0599944	-0.0138904	-0.0668584	-0.0785473	0.0774775	-0.097533	0.0878623
verbs	0.306591	-0.0538269	-0.116554	-0.054936	-0.0402076	-0.088377	-0.032033	-0.105663	0.0899347	0.119824	0.294714	0.0383178	-0.0473781	-0.131383	-0.300587	0.00524712	-0.015558	0.124737	0.0499252	0.0923814	-0.210809	-0.00666003	0.0635635	0.0425258	-0.0212948	-0.0446019	-0.0486866	-0.0110684	-0.0915583	-0.00284025	-0.127228	-0.166224	0.0599355	0.061441	-0.0235416	0.0379409	-0.112421	-0.00408993	-0.0410459	0.0124833	-0.137445	-0.112821	-0.10135	0.0984751	-0.0685092	0.00779634
video	-0.028954	-0.0304344	-0.0334477	-0.100316	0.0123392	-0.0626888	-0.0349435	-0.182136	-0.0554399	0.0296054	0.0253708	-0.0107422	0.0117644	0.147648	-0.0424513	-0.0166443	0.0760046	0.240691	-0.0988567	-0.0757494	-0.0343422	-0.0875049	0.180698	-0.120409	0.109345	0.0311696	-0.00875272	-0.128161	-0.0241298	0.0787218	-0.0519741	0.165502	-0.0894409	0.0646161	0.0542853	0.0416702	-0.117077	0.0671998	-0.0733604	0.0909517	0.0679125	-0.0792103	0.00563185	-0.0138606	-0.111047	-0.0883352
video clips	-0.0412925	-0.0532765	-0.0547588	-0.120406	0.0304793	-0.0472141	-0.0312755	-0.160094	-0.0375071	0.0577615	0.0603537	-0.0129084	0.0122192	0.101809	-0.0575159	0.0280114	0.0637413	0.226102	-0.067306	-0.0900416	-0.0885915	-0.0684595	0.208117	-0.0974282	0.0548126	-0.0149608	-0.0959724	-0.149807	-0.0431287	0.0727225	-0.0458997	0.0731807	-0.0720852	0.0323755	0.0403914	0.0224599	-0.152408	0.0568852	-0.0849806	0.0303033	0.0882688	-0.0723877	0.0236472	-0.0279221	-0.157564	-0.0848369
videos	-0.118343	-0.0884159	0.00476238	-0.0761803	0.0433704	-0.0295906	-0.0462256	-0.214707	-0.0158797	0.0233829	0.249034	0.0602465	-0.0226548	0.0600588	-0.0967505	0.124048	0.0168972	0.286298	-0.0585331	-0.0830891	0.00507121	-0.103466	0.138934	-0.0908944	0.0375549	-0.00597971	-0.0354295	-0.107232	-0.0216585	0.172779	-0.0804049	0.120894	-0.0371533	0.0271902	0.00633275	-0.00795378	-0.310613	0.077468	-0.0251522	0.0382233	0.103339	-0.0674573	-0.086421	-0.0600548	-0.0686311	-0.0169001
view	-0.120899	-0.296504	-0.116339	-0.0773709	0.12603	-0.00921664	-0.0221737	-0.203034	-0.0277711	0.0226629	0.194263	0.0880608	-0.0343553	0.0533689	-0.0509882	0.110961	0.0412202	0.229729	0.076787	0.018812	0.0822964	0.0975508	0.00873839	0.015864	-0.0248384	-0.0559009	-0.0480044	-0.158265	-0.057375	0.179338	-0.0870397	-0.085438	-0.0769529	-0.0301034	-0.01767	0.0814411	-0.0464536	0.0790467	-0.046216	0.0844062	0.135036	0.022265	-0.0207266	0.0362725	-0.0220083	-0.0138112
viewed	-0.226718	-0.168816	0.0112051	-0.0609353	0.0970678	0.0589062	-0.0311514	-0.257321	-0.0575023	-0.0162626	0.0136907	-0.069133	-0.0273632	0.00843409	-0.081085	0.115308	0.0353769	0.340896	-0.0617039	-0.0394173	-0.0156388	0.0435419	0.0687043	-0.0236144	-0.0693484	-0.0880166	-0.150635	-0.0998073	-0.0576304	0.148581	0.0130615	0.0327244	-0.106661	-0.06904	0.0452474	0.0139767	-0.175037	0.0801508	-0.0400354	-0.0430044	0.214134	0.0162233	0.074183	-0.0718772	-0.0339562	-0.0623981
viewing	-0.238765	-0.0621811	-0.021854	-0.0797676	0.086261	0.0581524	-0.0314753	-0.235105	-0.0352855	0.0333594	0.0477896	-0.0231575	-0.0397416	0.050916	-0.0452778	0.11509	0.0445456	0.273099	-0.100083	-0.0276562	0.0131022	-0.000533015	0.0911556	-0.055209	0.0264016	-0.0263337	-0.197584	-0.137114	-0.0438548	0.217418	-0.0428899	0.0707602	-0.106431	-0.0279979	-0.00218456	-0.00527295	-0.223605	0.0554228	-0.0317198	0.0338861	0.215459	0.0235336	0.0818369	-0.152395	-0.0296138	-0.0701206
violations	0.134941	0.131948	-0.104028	-0.0997721	-0.0596056	-0.105962	-0.0730213	0.0379018	-0.145559	-0.116696	-0.0352597	-0.224385	-0.0908933	-0.120877	-0.26977	-0.105906	-0.0088159	0.0242882	0.00399128	0.00621716	0.0647209	-0.011584	-0.0235875	0.120283	-0.0886106	0.140259	0.137861	-0.0844791	-0.0627093	0.0328307	-0.0287029	-0.0921856	0.136363	0.00790595	0.00716494	-0.0265412	-0.0751852	-0.0522687	0.0364908	0.0686878	-0.0527338	-0.0801319	-0.0627182	0.0838466	-0.0860473	0.171129
virtual	-0.192157	-0.08748	0.0242221	-0.0241189	0.306825	0.38097	0.0169636	-0.00236102	-0.0108075	0.0187993	-0.0896441	0.192944	0.00204768	0.218762	0.0171574	-0.0158214	0.0215458	0.0689889	0.0225327	0.0575342	0.041914	-0.0308704	-0.13067	-0.00604394	0.0523705	0.121887	-0.186838	-0.133879	0.0405937	0.0280232	-0.0235143	0.120102	0.2754	-0.0762034	-0.0879789	-0.00764933	-0.0239605	-0.0602415	-0.0279438	0.0614971	-0.0127047	-0.0334399	0.077166	0.0965868	-0.042434	-0.0829392
vision	-0.161085	-0.125403	-0.045667	-0.0795222	0.0169966	0.0447639	-0.0735912	-0.223509	0.0491562	0.0336206	0.198946	0.134294	-0.0195864	0.201692	0.0607578	0.0707432	0.0541028	0.379917	-0.0768851	0.0405754	0.0787882	0.0769336	-0.0211632	-0.0815798	0.0790018	0.0229414	0.0350152	-0.0701717	-0.0366013	0.25782	-0.1295	0.126178	-0.0756454	0.0496386	-0.0555643	0.0513075	-0.126089	0.118597	-0.0109259	0.0662886	0.196721	-0.0773925	0.0370405	-0.0094364	-0.0215005	-0.0592126
visual	-0.107231	-0.0989313	-0.0824514	-0.103976	0.14792	0.116391	-0.0856341	-0.238353	0.0135048	0.15863	0.140251	0.226032	-0.0451537	0.228334	-0.00800952	0.114854	0.0247671	0.324138	-0.0124434	0.080857	0.0367429	0.0717169	-0.0176715	-0.0691006	0.0568005	-0.0441864	0.0195502	-0.141436	0.00586333	0.375166	-0.142256	0.0583346	-0.104431	0.0484683	-0.0468257	0.0536971	-0.170244	0.0829167	0.0234036	0.0320749	0.238896	0.0045066	0.00960898	0.0119642	-0.00809945	-0.0291537
visual attention	-0.126566	-0.100185	-0.0756561	-0.0765137	0.0775348	0.101067	-0.0500988	-0.172579	-0.0054092	0.0680534	0.0352606	0.354753	-0.0074709	0.362926	0.0845161	0.0831357	-0.0476107	0.175354	-0.0148637	0.0446423	0.0711533	0.114217	-0.0870913	-0.0426009	0.0547854	0.0712107	0.0748624	-0.0890926	-0.00144769	0.151185	-0.0874864	0.119239	-0.0587118	-0.0148799	-0.0965634	0.0399234	-0.106581	0.0429329	0.0606069	0.00334013	0.108775	-0.0550553	-0.0149881	0.0339312	-0.0202574	-0.0661907
visual auditory	0.155597	-0.0422387	-0.0737181	-0.126726	0.00173061	-0.00230745	-0.0871249	-0.230798	-0.0777953	0.0763907	0.292241	-0.0013129	-0.0383132	-0.00278	0.142399	-0.0068805	-0.0272051	0.132727	-0.0285645	0.00658356	0.0302992	-0.0238899	-0.0307729	0.000915631	0.107154	0.00110761	0.00190698	0.106783	0.00662366	0.249967	-0.193585	-0.0148779	-0.0158303	0.0704675	-0.0307683	0.0644918	0.181752	-0.00329043	-0.0293	0.050719	0.012825	-0.0403759	-0.235868	0.0216879	-0.00291628	-0.0173604
visual field	-0.208276	-0.123398	-0.054234	-0.0497521	0.0614444	0.0544454	-0.0477242	-0.152839	0.127031	0.141561	0.0663703	0.0982647	-0.0068105	0.24402	0.0394872	0.127189	0.0331183	0.315685	-0.0343785	0.0742079	0.0550349	0.0652348	0.0389326	-0.0511433	0.0519261	-0.0675645	0.0645288	-0.11197	0.0281741	0.319675	-0.0416668	0.0670573	-0.130135	0.012738	-0.059908	0.0373636	-0.149241	0.137923	0.00033123	-0.0064082	0.254439	-0.0443716	0.0364707	-0.0141902	-0.00523378	-0.0717203
visual information	0.0716742	0.0337669	-0.0194987	-0.0535428	0.0020144	-0.0377896	-0.0381797	-0.0514942	0.101873	0.285273	0.0520923	0.2302	0.00257344	0.162474	0.0150136	0.228778	-0.0270213	0.186698	-0.0317144	0.215169	-0.0101357	0.0280197	-0.011541	-0.0601484	0.0945812	-0.009611	0.176939	-0.137246	0.0110259	0.227827	-0.0433256	0.0534432	-0.0353509	0.0483189	0.0268547	0.0520562	-0.1297	0.0597202	-0.0021547	0.00436164	0.192806	-0.00289879	0.0766205	-0.0495709	-0.0359734	0.0779472
visual motion	-0.0392249	-0.0855465	-0.0495475	-0.103787	-0.0306199	-0.0642378	-0.0635469	-0.171797	-0.0149455	0.146222	0.205152	0.153896	-0.0236163	0.127555	-0.0127399	0.0852979	0.0713588	0.368167	-0.0705538	0.0628848	0.0466168	0.0565343	0.0166781	-0.101202	0.0230058	-0.0154146	0.006366	-0.107709	-0.0423994	0.203833	-0.0763472	0.0498491	-0.0373539	0.0176634	-0.0603523	0.0690062	-0.282012	0.0829276	0.00798922	0.0555705	0.192225	-0.0568116	0.0302552	-0.036049	-0.0175031	-0.0399919
visual perception	-0.121628	-0.0304362	-0.0689945	-0.111569	0.0321627	0.00684892	-0.0582901	-0.132786	0.0519055	0.019826	0.105189	0.0518557	-0.0236782	0.0286822	0.0329571	0.0243886	0.0617527	0.315746	-0.0894527	0.0015898	0.0809156	0.0977244	0.0101217	-0.184624	0.0657068	-0.0747998	-0.0323508	-0.12411	-0.111688	0.349042	-0.070804	0.039195	-0.137216	0.071619	0.00931598	0.0480014	-0.185857	0.0461732	-0.0026318	0.0473498	0.177214	-0.036943	0.0547032	-0.0821154	0.0446711	-0.032361
visual spatial	-0.0963149	-0.0898221	-0.0708781	-0.073414	0.132592	0.159304	-0.0933073	-0.0196516	-0.095334	0.153625	-0.0514646	0.362476	-0.0824901	0.32669	-0.0613246	0.0725264	-0.113374	0.100393	0.0874238	0.102601	-0.0340474	-0.00776923	-0.0991284	0.0114559	-0.00684415	0.180935	-0.0149453	-0.120173	0.00480217	0.209055	-0.0695557	-0.00834532	0.0489818	0.0450132	-0.0372731	-0.00201672	-0.0429704	0.030732	0.0240517	-0.0199867	0.0214086	0.0579939	0.0397703	0.0662636	-0.047796	-0.0668022
visual stimuli	-0.17746	-0.112419	-0.0609517	-0.101667	-0.0248928	0.0375594	-0.0698509	-0.189244	-0.0671323	0.105729	0.165291	0.156014	-0.0242991	0.0995251	0.0449552	0.0218752	0.0822899	0.25878	-0.0225749	-0.0129486	0.0335325	-0.0253823	-0.0506433	-0.0577227	0.0111854	-0.0136181	0.0509508	-0.0476948	-0.0797979	0.276434	-0.0187319	0.0980709	-0.155606	0.0263388	0.00390559	0.0251461	-0.12358	0.0864709	0.0068991	0.0202761	0.245573	-0.000751249	0.0274378	0.0264198	-0.0530867	-0.0581085
visual stimulus	-0.0097121	-0.025235	-0.0154342	-0.116186	-0.0519086	-0.0955612	-0.111912	-0.233301	-0.0511749	0.0308339	0.104041	0.0557835	0.00473211	0.149705	0.100954	0.0268827	-0.0162646	0.247644	-0.0566434	-0.0311226	0.0593521	0.0114132	-0.0239662	-0.0368965	0.0251694	-0.0146817	0.0666592	-0.0259525	0.0440073	0.109169	-0.1135	0.194925	-0.0955965	0.0525983	0.026369	0.0622782	0.0283078	-0.0206239	-0.100304	0.0419954	-0.0436159	-0.0373517	0.0159326	-0.0074895	-0.00989214	-0.039406
visual word	0.142428	-0.175738	-0.130096	-0.0861336	0.0949017	-0.0415425	-0.0780718	-0.126328	-0.0569485	0.0904884	0.255064	0.121324	-0.0340679	0.0869174	-0.181149	0.107846	-0.0442187	0.182503	0.205626	0.0397872	-0.0754066	-0.0113616	-0.00402358	0.0614367	-0.0053673	0.0119865	-0.00203941	-0.103413	0.0336587	0.331362	-0.0449115	-0.201971	-0.0626579	0.0345376	-0.0378807	0.0025801	-0.118469	0.010176	0.0490765	-0.034521	0.117186	0.0675108	-0.023229	0.0590802	0.0508793	0.0074668
visuo	-0.0538895	-0.0015302	0.0171658	-0.0713026	-0.00675349	-0.0292215	-0.0961846	-0.203609	0.0506849	0.199345	0.0714763	0.341098	-0.0281195	0.363544	0.010499	0.0889478	-0.0777292	0.305711	0.0116798	0.0616827	0.00693754	0.0656983	-0.0725908	-0.0262119	0.104573	0.00759599	0.0259218	-0.122153	-0.00275317	0.171861	-0.0923217	0.0974844	-0.0516006	0.056572	-0.0818054	0.0975286	-0.0852835	0.0545095	-0.0006822	0.0102285	0.1606	-0.0599129	0.0878021	0.0629652	-0.0335383	-0.0711124
visuomotor	0.0473833	0.0995847	0.120856	0.0173836	-0.0774705	-0.0584901	-0.015109	0.111229	0.201264	0.280967	-0.151234	0.352155	0.00106552	0.356608	-0.000241474	0.0556623	0.0525386	0.0770623	-0.0848385	0.155212	0.0825066	-0.022046	0.0573161	-0.0701635	0.0999832	0.000986726	0.153272	-0.0811047	0.0812162	0.0301152	-0.066999	0.0766553	0.00261411	0.0400391	-0.0200128	0.12131	-0.0171736	0.0618346	0.0364342	0.0648033	0.117497	0.0156671	0.0592102	0.062184	0.00485538	-0.0307381
visuospatial	-0.129117	0.00581905	-0.0125232	-0.0918403	0.0251747	-0.0147314	-0.0342362	-0.0886443	-0.0127693	0.225587	0.0240821	0.364692	-0.0301695	0.438244	-0.0567491	0.0510386	-0.0521244	0.217862	0.00465752	0.0703232	0.0123834	0.040075	-0.0415088	0.010369	0.0660362	0.00720224	0.0139531	-0.13172	0.00169907	0.0731981	-0.113577	0.0651006	0.026773	-0.0335673	-0.0439725	0.053836	-0.079936	0.0290434	0.0409798	0.0273054	0.0856224	-0.0453256	0.127134	0.108998	-0.0245287	-0.0583346
vocal	0.308197	0.237689	0.000197	-0.00180726	-0.124656	-0.0988827	-0.0454037	-0.0606104	0.0354508	-0.058263	0.224616	-0.210626	-0.0165959	-0.181631	0.0954283	-0.0628074	-0.010938	-0.0612676	-0.166805	-0.014325	0.0629349	-0.0717158	0.00343529	-0.0823382	0.108095	0.0275478	0.031583	0.1691	-0.0185706	-0.0142101	-0.109456	-0.0846564	-0.0324714	0.133069	-0.0353725	0.146507	0.183035	-0.0334244	0.0682472	0.169762	-0.0741455	-0.0423457	-0.2542	0.00909974	-0.0264553	0.0860136
voice	0.103536	0.058279	-0.0693607	-0.0677147	-0.0881675	-0.0342145	-0.0489782	-0.179942	-0.0215712	-0.0914238	0.324864	-0.165184	-0.0320165	-0.121745	0.0358771	-0.0239392	-0.00748203	0.0545928	-0.0967422	-0.0909765	0.0163376	-0.18996	-0.029642	0.0573044	0.0300853	0.0476012	-0.0053882	0.193343	-0.0115512	-0.00219706	-0.0761428	-0.085375	-0.0369831	0.165431	0.0175709	0.0550189	0.17643	-0.0250583	-0.0203938	0.0602059	-0.0956786	-0.0949939	-0.359485	-0.0302492	-0.0704602	0.0333743
voluntary	0.302747	0.239029	0.051763	0.0171349	-0.175034	-0.18612	-0.0109934	0.154988	0.18973	0.075237	-0.157614	0.0511527	0.0381276	0.157352	0.12831	-0.0968093	0.0344755	-0.000872598	-0.168158	0.123229	0.0616787	0.0323923	0.098635	-0.124376	0.151962	0.105777	0.20364	-0.060872	0.135652	0.0077626	-0.150642	0.118696	0.125196	0.102485	0.01476	0.15284	0.0623843	-0.062202	0.0757464	0.148818	-0.0926223	0.0196411	0.00916824	-0.0011999	0.0808169	0.0276244
wm	0.0825374	0.139104	-0.0618202	-0.0613626	-0.0343725	0.00222621	-0.0410236	0.170227	-0.0887994	0.287739	-0.204488	0.29615	-0.0143757	0.20188	-0.0417549	0.0484404	-0.0722673	-0.0589137	0.211831	0.146913	-0.0444523	0.0470341	-0.12244	0.0369438	0.00273759	0.00574406	0.0511829	-0.0747853	0.0502471	-0.0458276	-0.0803795	-0.106177	0.0369254	0.0136087	-0.00514508	-0.0127275	0.0038506	-0.00777204	0.0839962	-0.119485	0.0842419	-0.0294061	0.138974	0.0978075	-0.0541617	-0.0108741
wm task	0.00236551	0.0369844	0.0179161	-0.045424	-0.111384	-0.0511917	-0.0077251	0.0409374	-0.063288	0.217155	-0.170457	0.290763	0.0288275	0.197784	0.0668716	0.0195947	-0.0856332	-0.00276231	0.128711	0.0867733	-0.0581205	0.00344497	-0.141608	-0.0595648	0.00894163	0.029316	0.0395833	-0.0288396	0.0932061	-0.0897658	-0.121628	-0.0788461	0.0769101	-0.0119728	-0.0425156	-0.00384106	0.084296	0.0283352	-0.0490705	-0.0694359	0.136344	-0.0794826	0.212314	0.156515	-0.0374739	-0.0468733
word	0.257546	-0.141651	-0.153402	-0.0831006	0.039453	-0.0323304	-0.0675011	-0.0309809	-0.0671383	0.0910109	0.25008	0.0804428	-0.0668268	-0.0939185	-0.251633	0.0452813	-0.069882	0.0928611	0.243817	0.0600395	-0.227695	-0.0869059	-0.056904	0.0843016	-0.0522956	-0.0484412	0.0139431	-0.0079399	-0.0670507	0.142387	-0.124537	-0.332094	-0.0212461	0.0781556	-0.0204584	-0.0237289	-0.0102244	-0.0269536	0.0254222	-0.0805424	0.0293355	-0.0380684	-0.0997758	0.106762	-0.0809438	0.00899865
word form	0.0628983	-0.205498	-0.100253	-0.0736453	0.143279	-0.0470705	-0.0590337	-0.162466	-0.0228965	0.131274	0.279311	0.0912329	-0.0071421	0.0552786	-0.169781	0.0673529	-0.0221544	0.175634	0.167137	0.0298186	-0.0333439	0.00982287	0.0017195	0.0295598	-0.0430702	-0.0223889	-0.0203057	-0.0447729	0.0148194	0.323667	-0.124114	-0.181345	-0.0787883	0.0722499	0.00546721	0.0385096	-0.0959958	-0.00444314	0.0137058	-0.0492602	0.159868	0.0788459	-0.023832	0.0375305	0.0406258	-0.0202754
word pairs	-0.0509161	-0.14096	-0.0954231	-0.0185246	0.0211162	0.0870705	0.0614736	0.120055	-0.0419742	-0.0050312	0.0126333	0.086888	-0.0436619	-0.137109	-0.0660919	0.0774016	0.0149899	0.0103012	0.167727	0.150628	-0.0854147	-0.0572831	-0.0550353	0.0373688	-0.150232	0.0151771	0.0241613	0.0411243	-0.062671	-0.075841	-0.145636	-0.183761	0.0540604	-0.0313869	-0.0486663	-0.0735292	0.113067	-0.0546727	-0.019909	-0.182929	-0.0525198	-0.0793552	-0.0322784	0.0357603	-0.0855833	-0.0091879
word recognition	0.242087	-0.114613	-0.161447	-0.101429	-0.0301264	-0.0629138	-0.0483513	0.00351438	-0.0962236	-0.0997224	0.283259	0.063665	-0.0512198	0.0130679	-0.0998805	0.0611173	0.0136717	0.145864	0.217519	-0.028395	-0.0956196	-0.0923535	0.0115385	0.0188244	-0.0568562	0.0629889	-0.0122849	-0.0226114	0.0466177	0.200822	-0.052889	-0.254116	-0.0654016	-0.0033479	-0.0506427	-0.037102	-0.0323023	-0.00275007	0.0510299	-0.00976693	0.0350376	0.0139768	-0.160965	0.063421	0.0240769	-0.0069562
words	0.301154	-0.157596	-0.144942	-0.0854189	0.139687	-0.0281618	-0.0546605	-0.0350966	-0.0357071	0.0294695	0.316024	0.0217987	-0.0850081	-0.150954	-0.21348	-0.0210858	-0.0387801	0.056922	0.19874	0.00436905	-0.197496	-0.0382499	-0.0753886	0.0775113	-0.0208158	-0.0456133	-0.0640286	0.0530761	-0.0493816	0.0977369	-0.0998939	-0.290891	-0.000803484	0.0395827	-0.0263144	0.00777315	-0.0137576	-0.055189	0.0107031	-0.0595758	-0.0303199	-0.00611243	-0.151372	0.1243	-0.0177744	0.0181012
work	-0.0365322	-0.043338	0.0351271	-0.0327171	-0.0947821	-0.119548	-0.00376347	0.0294858	0.056408	-0.119948	0.189478	-0.152896	-0.0177676	-0.128644	0.108555	-0.0650842	0.0599483	-0.0492697	-0.0494617	-0.0041576	0.017256	0.0166396	-0.016829	-0.0495784	0.0789068	0.00797329	0.107321	0.127731	-0.039079	0.0453154	-0.00380017	0.0782301	-0.0160869	-0.0115549	0.107832	-0.113002	0.126564	-0.014634	0.00948697	0.0947899	-0.187133	-0.0783993	-0.00459463	-0.0422747	-0.0128282	0.0646894
working memory	0.111225	0.0452752	-0.0757142	-0.0744373	-0.0720642	-0.081265	-0.037757	0.087711	-0.14129	0.281132	-0.120328	0.349558	-0.0216376	0.214002	-0.101606	0.107805	-0.150924	-0.0608298	0.251445	0.212379	-0.134497	-0.0941102	-0.161153	0.0577778	-0.0555458	-0.0130083	0.0927703	-0.10594	-0.000290921	-0.0163261	-0.0504818	-0.114079	0.0456986	0.0445732	-0.0177444	-0.0261228	0.0514478	-0.0335893	0.0951428	-0.0373009	4.90588e-05	-0.0536276	0.0757095	0.122178	-0.0734606	0.00264553
written	0.225663	-0.104175	-0.128269	-0.0924606	0.202479	-0.0455039	-0.0637259	-0.153867	-0.0811636	0.0136737	0.285256	-0.0123263	-0.0780426	-0.0422444	-0.141559	0.0430061	0.0711677	0.0864165	0.206209	-0.0442815	-0.149516	-0.0453198	0.033	0.0107714	-0.019732	-0.0807958	-0.090758	0.016904	-0.00985181	0.199292	-0.10092	-0.199239	-0.0648134	0.0562861	0.0109994	0.028153	-0.115393	-0.00684137	0.0148252	0.0214398	0.00763176	-0.0374402	-0.117422	0.0261083	-0.117762	-0.0221202
